# Supplementary material for: Acidosis Activation of the Proton-Sensing GPR4 Receptor Stimulates Vascular Endothelial Cell Inflammatory Responses Revealed by Transcriptome Analysis
Source: PLoS One. 2013 Apr 16;8(4):e61991. doi: 10.1371/journal.pone.0061991 (PMC3628782; doi:10.1371/journal.pone.0061991)
Supplement: Table S2 — A list of 1208 differentially expressed genes regulated by acidosis/GPR4 (values are expressed as log2). (XLS) [file pone.0061991.s005.xls]

## Sheet: Copy of Combined microarray_ 20
GID	CLID	NAME	GWEIGHT	HUVEC Vector pH 6.4 #1	HUVEC Vector pH 6.4 #2	HUVEC Vector pH 6.4 #3	HUVEC Vector pH 6.4 #4	HUVEC GPR4 pH 6.4 #1	HUVEC GPR4 pH 6.4 #2	HUVEC GPR4 pH 6.4 #3	HUVEC GPR4 pH 6.4 #4
EWEIGHT				0.525579	0.378351	0.457415	0.411123	0.266841	0.273497	0.268997	0.266631
GENE35X	AGI_HUM1_OLIGO_A_23_P11644	6703 ^ SPRR2D ^ small proline-rich protein 2D	1	1.9	1.589	1.552	1.028	1.265	1.706	0.939	0.518
GENE111X	AGI_HUM1_OLIGO_A_23_P142537	A_23_P142537 ^ ^	1	1.873	1.9	1.516	1.103	0.647	1.125	0.597	0.671
GENE207X	AGI_HUM1_OLIGO_A_23_P210100	56603 ^ CYP26B1 ^ "cytochrome P450, family 26, subfamily B, polypeptide 1"	1	3.245	3.602	3.792	3.909	1.545	1.498	1.168	1.035
GENE1166X	AGI_HUM1_OLIGO_A_32_P7316	627 ^ BDNF ^ brain-derived neurotrophic factor	1	2.063	1.832	1.618	1.437	0.324	0.338	0.335	0.45
GENE712X	AGI_HUM1_OLIGO_A_24_P24053	A_24_P24053 ^ ^	1	2.142	0.543	1.882	1.623		0.274	1.604	0.747
GENE119X	AGI_HUM1_OLIGO_A_23_P144326	140458 ^ ASB5 ^ ankyrin repeat and SOCS box-containing 5	1	-0.313		-0.392	0.122	1.67	2.588	0.677	1.707
GENE40X	AGI_HUM1_OLIGO_A_23_P118392	51655 ^ RASD1 ^ "RAS, dexamethasone-induced 1"	1	-0.933	-0.686	-1.069	-0.721	2.006	1.685	1.777	1.841
GENE959X	AGI_HUM1_OLIGO_A_32_P13392	A_32_P13392 ^ ^	1	-0.96	-1.102	-1.06		2.195	2.501	1.632	1.942
GENE287X	AGI_HUM1_OLIGO_A_23_P31073	4602 ^ MYB ^ v-myb myeloblastosis viral oncogene homolog (avian)	1	-0.965	-0.656	-0.605	-0.443	1.932	1.578	1.573	1.557
GENE395X	AGI_HUM1_OLIGO_A_23_P380371	253430 ^ IPMK ^ inositol polyphosphate multikinase	1	-1.361	-0.73	-0.556	-0.4	2.028	1.8	1.806	2.006
GENE74X	AGI_HUM1_OLIGO_A_23_P128230	3164 ^ NR4A1 ^ "nuclear receptor subfamily 4, group A, member 1"	1	-1.722	-1.367	-1.243	-1.328	3.814	3.641	3.887	4.015
GENE563X	AGI_HUM1_OLIGO_A_23_P76078	51561 ^ IL23A ^ "interleukin 23, alpha subunit p19"	1	-1.445	-1.11	-0.904	-1.02	2.866	2.744	2.775	3.2
GENE230X	AGI_HUM1_OLIGO_A_23_P217109	1318 ^ SLC31A2 ^ "solute carrier family 31 (copper transporters), member 2"	1	-0.802	-0.484	-0.621	-0.506	1.898	1.96	1.795	1.895
GENE418X	AGI_HUM1_OLIGO_A_23_P398566	8013 ^ NR4A3 ^ "nuclear receptor subfamily 4, group A, member 3"	1	-1.805	-1.18	-0.993	-1.343	4.456	4.471	4.278	4.434
GENE548X	AGI_HUM1_OLIGO_A_23_P70670	9308 ^ CD83 ^ CD83 molecule	1	-1.137	-0.872	-0.63	-0.873	2.926	2.762	2.833	2.843
GENE503X	AGI_HUM1_OLIGO_A_23_P53891	688 ^ KLF5 ^ Kruppel-like factor 5 (intestinal)	1	-0.885	-0.582	-0.537	-0.64	2.207	2.014	1.85	2.178
GENE861X	AGI_HUM1_OLIGO_A_24_P788878	388125 ^ C2CD4B ^ C2 calcium-dependent domain containing 4B	1	-1.185	-0.908	-0.858	-0.72	3.066	2.667	3.074	2.836
GENE958X	AGI_HUM1_OLIGO_A_32_P133840	9911 ^ TMCC2 ^ transmembrane and coiled-coil domain family 2	1	-0.74	-0.575	-0.456	-0.354	1.817	1.525	1.777	1.695
GENE259X	AGI_HUM1_OLIGO_A_23_P259071	374|727738 ^ AREG|AREGB ^ "amphiregulin|""amphiregulin B"""	1	-1.119	-0.617	-0.504	-0.8	2.279	2.107	1.864	1.881
GENE652X	AGI_HUM1_OLIGO_A_24_P133253	4254 ^ KITLG ^ KIT ligand	1	-0.977	-0.838	-0.408	-0.777	1.994	1.881	1.418	1.894
GENE407X	AGI_HUM1_OLIGO_A_23_P388993	85463 ^ ZC3H12C ^ zinc finger CCCH-type containing 12C	1	-1.072	-0.876	-0.611	-0.999	2.546	2.671	2.013	2.357
GENE1150X	AGI_HUM1_OLIGO_A_32_P59302	A_32_P59302 ^ ^	1	-0.924	-0.967	-0.788	-0.895	2.274	2.352	1.922	1.987
GENE701X	AGI_HUM1_OLIGO_A_24_P221968	643802 ^ LOC643802 ^ similar to M-phase phosphoprotein 10 (U3 small nucleolar ribonucleoprotein)	1	-0.563	-0.827	-0.421	-0.451	1.747	2.051	1.468	1.958
GENE961X	AGI_HUM1_OLIGO_A_32_P134109	A_32_P134109 ^ ^	1	-0.643	-0.754	-0.47	-1.086	2.315	2.418	2.078	2.037
GENE695X	AGI_HUM1_OLIGO_A_24_P210406	688 ^ KLF5 ^ Kruppel-like factor 5 (intestinal)	1	-1.054	-0.805	0.232	-1.107	1.743	1.99	1.373	1.821
GENE91X	AGI_HUM1_OLIGO_A_23_P134204	84691 ^ FAM71F1 ^ "family with sequence similarity 71, member F1"	1	-0.336	0.224	-0.27	-0.032	1.522	1.64	1.291	1.555
GENE94X	AGI_HUM1_OLIGO_A_23_P135315	23099 ^ ZBTB43 ^ zinc finger and BTB domain containing 43	1	-0.387	-0.169	-0.46	0.236	1.604	1.775	1.609	1.562
GENE429X	AGI_HUM1_OLIGO_A_23_P404494	3575 ^ IL7R ^ interleukin 7 receptor	1	-0.212	-0.089	-0.061	0.098	1.807	2.456	2.141	1.796
GENE22X	AGI_HUM1_OLIGO_A_23_P109034	6385 ^ SDC4 ^ syndecan 4	1	-0.343	-0.354	-0.035	-0.006	1.823	1.501	1.943	1.995
GENE282X	AGI_HUM1_OLIGO_A_23_P306933	160760 ^ PPTC7 ^ PTC7 protein phosphatase homolog (S. cerevisiae)	1	-0.475	-0.186	-0.128	0.051	1.677	1.7	1.565	1.722
GENE273X	AGI_HUM1_OLIGO_A_23_P30254	10769 ^ PLK2 ^ polo-like kinase 2 (Drosophila)	1	-0.294	-0.15	-0.133	-0.019	1.613	1.624	1.825	1.703
GENE611X	AGI_HUM1_OLIGO_A_23_P91512	23562 ^ CLDN14 ^ claudin 14	1	-0.333	-0.231	-0.213	-0.098	2.171	2.329	2.31	2.462
GENE671X	AGI_HUM1_OLIGO_A_24_P170667	84159 ^ ARID5B ^ AT rich interactive domain 5B (MRF1-like)	1	-0.523	-0.347	-0.147	-0.136	3.042	3.097	2.862	3.025
GENE172X	AGI_HUM1_OLIGO_A_23_P166280	A_23_P166280 ^ ^	1	-0.512	-0.22	0.089	-0.308	2.494	2.295	2.479	2.429
GENE399X	AGI_HUM1_OLIGO_A_23_P382775	27113 ^ BBC3 ^ BCL2 binding component 3	1	-0.387	-0.157	0.094	-0.013	1.805	1.522	1.799	1.756
GENE460X	AGI_HUM1_OLIGO_A_23_P424472	8556 ^ CDC14A ^ CDC14 cell division cycle 14 homolog A (S. cerevisiae)	1	-0.267	0.005	0.011	-0.175	1.751	1.81	1.551	1.688
GENE38X	AGI_HUM1_OLIGO_A_23_P117782	55323 ^ LARP6 ^ "La ribonucleoprotein domain family, member 6"	1	-0.493	-0.142	0.068	-0.058	2.26	2.236	2.264	2.466
GENE871X	AGI_HUM1_OLIGO_A_24_P84608	A_24_P84608 ^ ^	1	-0.282	0.006	0.041	0.037	1.529	1.569	1.502	1.592
GENE88X	AGI_HUM1_OLIGO_A_23_P134085	154043 ^ CNKSR3 ^ CNKSR family member 3	1	-0.614	-0.14	0.103	-0.169	4.215	4.073	4.01	4.077
GENE1087X	AGI_HUM1_OLIGO_A_32_P227921	A_32_P227921 ^ ^	1	-0.65	-0.162	0.41	-0.103	4.13	3.962	3.95	3.923
GENE178X	AGI_HUM1_OLIGO_A_23_P1691	4312 ^ MMP1 ^ matrix metallopeptidase 1 (interstitial collagenase)	1	-0.45	-0.51	-0.17	-0.39	1.8	1.58	1.6	1.83
GENE82X	AGI_HUM1_OLIGO_A_23_P130974	80726 ^ KIAA1683 ^ KIAA1683	1	-0.702	-0.456	-0.319	-0.62	2.829	2.746	2.42	2.488
GENE613X	AGI_HUM1_OLIGO_A_23_P92499	7097 ^ TLR2 ^ toll-like receptor 2	1	-0.58	-0.37	-0.23	-0.36	2.28	2.39	2.17	2.18
GENE645X	AGI_HUM1_OLIGO_A_24_P124032	8767 ^ RIPK2 ^ receptor-interacting serine-threonine kinase 2	1	-0.564	-0.189	-0.153	-0.312	2.14	2.09	1.775	2.127
GENE304X	AGI_HUM1_OLIGO_A_23_P32253	4783 ^ NFIL3 ^ "nuclear factor, interleukin 3 regulated"	1	-0.718	-0.404	-0.291	-0.327	2.52	2.411	2.411	2.598
GENE846X	AGI_HUM1_OLIGO_A_24_P66592	154043 ^ CNKSR3 ^ CNKSR family member 3	1	-0.782	-0.421	-0.238	-0.326	3.055	2.556	2.874	2.949
GENE696X	AGI_HUM1_OLIGO_A_24_P213794	25819 ^ CCRN4L ^ CCR4 carbon catabolite repression 4-like (S. cerevisiae)	1	-0.688	-0.431	-0.411	-0.108	2.091	2.058	2.288	2.105
GENE867X	AGI_HUM1_OLIGO_A_24_P823514	A_24_P823514 ^ ^	1	-0.941	-0.478	-0.371	-0.218	2.047	1.847	1.99	1.977
GENE924X	AGI_HUM1_OLIGO_A_32_P102935	245711 ^ SPDYA ^ speedy homolog A (Xenopus laevis)	1	-1.035	-0.482	-0.321	-0.564	2.528	2.41	2.519	2.279
GENE142X	AGI_HUM1_OLIGO_A_23_P153964	3625 ^ INHBB ^ "inhibin, beta B"	1	-0.383	-0.291	0.148	-0.112	2.179	1.772	1.704	1.503
GENE1180X	AGI_HUM1_OLIGO_A_32_P83784	116984 ^ ARAP2 ^ "ArfGAP with RhoGAP domain, ankyrin repeat and PH domain 2"	1	-0.674		0.306	0.027	2.324	1.685	1.583	1.683
GENE165X	AGI_HUM1_OLIGO_A_23_P163666	117166 ^ WFIKKN1 ^ "WAP, follistatin/kazal, immunoglobulin, kunitz and netrin domain containing 1"	1	0.004	0.181	-0.108	-0.282	1.731	1.564	1.716	1.494
GENE9X	AGI_HUM1_OLIGO_A_23_P105873	7223 ^ TRPC4 ^ "transient receptor potential cation channel, subfamily C, member 4"	1	-0.043	0.005	-0.024	-0.374	1.81	1.913	2.14	1.626
GENE595X	AGI_HUM1_OLIGO_A_23_P86195	126969 ^ SLC44A3 ^ "solute carrier family 44, member 3"	1	-0.095	0.051	-0.222	-0.376	2.228	2.243	2.488	2.053
GENE60X	AGI_HUM1_OLIGO_A_23_P124456	5144 ^ PDE4D ^ "phosphodiesterase 4D, cAMP-specific (phosphodiesterase E3 dunce homolog, Drosophila)"	1	0.142	-0.07	-0.117	-0.121	2.594	2.875	2.815	2.402
GENE777X	AGI_HUM1_OLIGO_A_24_P36898	A_24_P36898 ^ ^	1	0.071	0.075	0.085	-0.155	1.751	1.67	1.92	1.572
GENE83X	AGI_HUM1_OLIGO_A_23_P131208	4929 ^ NR4A2 ^ "nuclear receptor subfamily 4, group A, member 2"	1	-0.544	-0.174	-0.697	-0.535	3.93	4.277	3.941	4.044
GENE463X	AGI_HUM1_OLIGO_A_23_P426305	8639 ^ AOC3 ^ "amine oxidase, copper containing 3 (vascular adhesion protein 1)"	1	-0.034	0.425	-0.151	-0.484	2.37	2.85	2.354	2.416
GENE561X	AGI_HUM1_OLIGO_A_23_P75129	A_23_P75129 ^ ^	1	0.029		-0.28	-0.421	2.106	2.208	2.016	2.153
GENE1006X	AGI_HUM1_OLIGO_A_32_P170547	541465|441521 ^ CT45A6|CT45A5 ^ "cancer/testis antigen family 45, member A6|""cancer/testis antigen family 45, member A5"""	1	-0.075	-0.052	-0.12	-0.413	1.611	1.786	1.27	1.619
GENE55X	AGI_HUM1_OLIGO_A_23_P121987	85480 ^ TSLP ^ thymic stromal lymphopoietin	1	-0.278	0.479	0.068	-0.451	3.729	4.014	2.547	3.219
GENE28X	AGI_HUM1_OLIGO_A_23_P110903	135295 ^ SFRS13B ^ "splicing factor, arginine/serine-rich 13B"	1	-0.233	0.046	0.177	-0.413	2.021	2.045	1.781	1.857
GENE141X	AGI_HUM1_OLIGO_A_23_P153958	3625 ^ INHBB ^ "inhibin, beta B"	1	-0.21	-0.074	0.271	-0.103	1.918	1.706	1.505	1.656
GENE187X	AGI_HUM1_OLIGO_A_23_P200801	9659 ^ PDE4DIP ^ phosphodiesterase 4D interacting protein	1	0.063	0.51	0.251	-0.144	2.858	2.883	2.584	2.517
GENE336X	AGI_HUM1_OLIGO_A_23_P34396	57035 ^ C1orf63 ^ chromosome 1 open reading frame 63	1	0.043	0.25	0.306	-0.136	2.302	2.793	2.435	2.439
GENE537X	AGI_HUM1_OLIGO_A_23_P67367	27294 ^ DHDH ^ dihydrodiol dehydrogenase (dimeric)	1	0.105	0.277	0.195	-0.402	2.491	2.664	2.055	2.171
GENE727X	AGI_HUM1_OLIGO_A_24_P2584	57035 ^ C1orf63 ^ chromosome 1 open reading frame 63	1	-0.002	0.09	0.398	-0.276	1.731	2.175	1.778	1.738
GENE168X	AGI_HUM1_OLIGO_A_23_P165624	7130 ^ TNFAIP6 ^ "tumor necrosis factor, alpha-induced protein 6"	1		0.576	1.102	-0.232	3.788	4.24	3.809	4.111
GENE877X	AGI_HUM1_OLIGO_A_24_P879895	A_24_P879895 ^ ^	1	0.185	0.238	0.403	-0.166	2.034	2.258	1.797	2.009
GENE917X	AGI_HUM1_OLIGO_A_24_P944437	84159 ^ ARID5B ^ AT rich interactive domain 5B (MRF1-like)	1	0.034	0.356	0.615	-0.056	2.672	2.941	2.932	3.261
GENE21X	AGI_HUM1_OLIGO_A_23_P10902	2487 ^ FRZB ^ frizzled-related protein	1	-0.021	0.152	-0.015	0.272	2.562	2.677	1.939	2.212
GENE246X	AGI_HUM1_OLIGO_A_23_P253345	56892 ^ C8orf4 ^ chromosome 8 open reading frame 4	1	-0.144	0.055	-0.111	0.136	2.368	2.061	1.832	2.002
GENE243X	AGI_HUM1_OLIGO_A_23_P251825	A_23_P251825 ^ ^	1	0.044	0.127	-0.096	-0.049	1.803	1.824	1.744	1.921
GENE654X	AGI_HUM1_OLIGO_A_24_P137897	3475 ^ IFRD1 ^ interferon-related developmental regulator 1	1	-0.031	-0.035	-0.053	-0.101	1.702	1.912	1.81	1.943
GENE81X	AGI_HUM1_OLIGO_A_23_P13094	4319 ^ MMP10 ^ matrix metallopeptidase 10 (stromelysin 2)	1	-0.16	-0.205	0.077	-0.204	2.538	2.426	2.324	2.516
GENE116X	AGI_HUM1_OLIGO_A_23_P143331	650 ^ BMP2 ^ bone morphogenetic protein 2	1	0.055	-0.278	0.062	-0.11	3.599	3.575	3.591	3.623
GENE1024X	AGI_HUM1_OLIGO_A_32_P18440	84159 ^ ARID5B ^ AT rich interactive domain 5B (MRF1-like)	1	0.049	-0.086	0.246	-0.138	3.013	3.161	3.143	3.049
GENE31X	AGI_HUM1_OLIGO_A_23_P112159	27161 ^ EIF2C2 ^ "eukaryotic translation initiation factor 2C, 2"	1	-0.076	-0.08	-0.017	0.022	1.5	1.453	1.559	1.5
GENE215X	AGI_HUM1_OLIGO_A_23_P212089	64332 ^ NFKBIZ ^ "nuclear factor of kappa light polypeptide gene enhancer in B-cells inhibitor, zeta"	1	-0.13	-0.039	-0.096	0.04	2.708	2.516	2.77	2.51
GENE510X	AGI_HUM1_OLIGO_A_23_P56938	5966 ^ REL ^ v-rel reticuloendotheliosis viral oncogene homolog (avian)	1	-0.136	-0.105	-0.004	-0.016	2.109	2.33	2.293	2.076
GENE298X	AGI_HUM1_OLIGO_A_23_P320578	6004 ^ RGS16 ^ regulator of G-protein signaling 16	1	-0.238	0.15	-0.286	-0.042	3.525	3.484	3.511	3.436
GENE195X	AGI_HUM1_OLIGO_A_23_P204801	84102 ^ SLC41A2 ^ "solute carrier family 41, member 2"	1	-0.241	-0.034	-0.006	-0.011	2.092	2.125	2.014	2.209
GENE528X	AGI_HUM1_OLIGO_A_23_P64743	23012 ^ STK38L ^ serine/threonine kinase 38 like	1	-0.176	-0.047	-0.058	0.02	2.652	2.538	2.41	2.591
GENE516X	AGI_HUM1_OLIGO_A_23_P57856	604 ^ BCL6 ^ B-cell CLL/lymphoma 6	1	-0.079	0.011	-0.038	0.121	2.805	2.674	2.647	2.73
GENE900X	AGI_HUM1_OLIGO_A_24_P927090	A_24_P927090 ^ ^	1	-0.032	0.066	-0.076		3.307	3.09	2.883	3.066
GENE1016X	AGI_HUM1_OLIGO_A_32_P177685	A_32_P177685 ^ ^	1	-0.127	0.188	0.01	0.119	2.74	2.677	2.377	2.743
GENE209X	AGI_HUM1_OLIGO_A_23_P210358	3987 ^ LIMS1 ^ LIM and senescent cell antigen-like domains 1	1	-0.167	-0.033	-0.078	0.136	1.554	1.475	1.544	1.588
GENE1057X	AGI_HUM1_OLIGO_A_32_P209230	163732 ^ CITED4 ^ "Cbp/p300-interacting transactivator, with Glu/Asp-rich carboxy-terminal domain, 4"	1	-0.253	-0.051	-0.189	0.034	2.047	1.894	2.093	1.96
GENE658X	AGI_HUM1_OLIGO_A_24_P149713	23099 ^ ZBTB43 ^ zinc finger and BTB domain containing 43	1	0.025	-0.077	-0.141	0.135	1.685	1.512	1.584	1.346
GENE122X	AGI_HUM1_OLIGO_A_23_P145074	10957 ^ PNRC1 ^ proline-rich nuclear receptor coactivator 1	1	-0.02	0.103	0.403	0.142	1.512	1.751	1.498	1.592
GENE232X	AGI_HUM1_OLIGO_A_23_P217832	116496 ^ FAM129A ^ "family with sequence similarity 129, member A"	1	-0.04	0.123	0.622	0.367	2.8	3.097	3.003	2.854
GENE345X	AGI_HUM1_OLIGO_A_23_P350249	169792 ^ GLIS3 ^ GLIS family zinc finger 3	1	0.074	-0.17	0.24	0.16	1.828	1.796	1.836	1.682
GENE235X	AGI_HUM1_OLIGO_A_23_P23155	55966 ^ AJAP1 ^ adherens junctions associated protein 1	1	0.189	0.175		0.009	1.765	1.611	1.617	1.64
GENE236X	AGI_HUM1_OLIGO_A_23_P23947	1326 ^ MAP3K8 ^ mitogen-activated protein kinase kinase kinase 8	1	0.245	0.306	0.149	-0.108	3.614	3.599	3.453	3.485
GENE403X	AGI_HUM1_OLIGO_A_23_P385114	65986 ^ ZBTB10 ^ zinc finger and BTB domain containing 10	1	0.483	0.167	0.299	0.127	3.533	3.579	3.211	3.447
GENE530X	AGI_HUM1_OLIGO_A_23_P65555	60485 ^ SAV1 ^ salvador homolog 1 (Drosophila)	1	0.402	0.202	0.161	0.128	2.745	2.72	2.739	2.766
GENE560X	AGI_HUM1_OLIGO_A_23_P74981	93474 ^ ZNF670 ^ zinc finger protein 670	1	0.311	0.285	0.148	0.078	2.285	2.462	2.142	2.351
GENE501X	AGI_HUM1_OLIGO_A_23_P53370	27289 ^ RND1 ^ Rho family GTPase 1	1	0.257	0.089	0.089	0.277	1.891	1.887	1.842	1.954
GENE547X	AGI_HUM1_OLIGO_A_23_P70398	7422 ^ VEGFA ^ vascular endothelial growth factor A	1	0.173	0.037	0.091	0.242	1.776	1.533	1.591	1.82
GENE450X	AGI_HUM1_OLIGO_A_23_P41765	3659 ^ IRF1 ^ interferon regulatory factor 1	1	0.354	-0.094	0.176	0.149	2.841	2.654	2.965	2.844
GENE400X	AGI_HUM1_OLIGO_A_23_P383819	6926 ^ TBX3 ^ T-box 3	1	0.109	-0.11	0.061	0.098	1.93	2.099	2.004	1.993
GENE517X	AGI_HUM1_OLIGO_A_23_P58009	79669 ^ C3orf52 ^ chromosome 3 open reading frame 52	1	0.154	-0.01	0.148	0.115	2.432	2.506	2.483	2.5
GENE67X	AGI_HUM1_OLIGO_A_23_P126782	2152 ^ F3 ^ "coagulation factor III (thromboplastin, tissue factor)"	1	0.399	0.108	0.186	0.203	4.549	4.333	4.344	4.315
GENE555X	AGI_HUM1_OLIGO_A_23_P72096	3552 ^ IL1A ^ "interleukin 1, alpha"	1	0.37	0.12	0.23	0.29	4.21	4.29	4.01	4.48
GENE1090X	AGI_HUM1_OLIGO_A_32_P228331	A_32_P228331 ^ ^	1	0.202	-0.025	0.011	0.22	2.671	2.51	2.369	2.602
GENE86X	AGI_HUM1_OLIGO_A_23_P132619	5021 ^ OXTR ^ oxytocin receptor	1	-0.08	0.272	0.083	0.124	1.906	2.222	2.069	2.155
GENE267X	AGI_HUM1_OLIGO_A_23_P28334	8807 ^ IL18RAP ^ interleukin 18 receptor accessory protein	1	0.175	0.179	0.619	0.341	4.129	4.057	3.823	3.802
GENE221X	AGI_HUM1_OLIGO_A_23_P214766	3097 ^ HIVEP2 ^ human immunodeficiency virus type I enhancer binding protein 2	1	0.062	0.241	0.513	0.178	3.873	3.889	3.896	3.926
GENE587X	AGI_HUM1_OLIGO_A_23_P83007	286343 ^ C9orf150 ^ chromosome 9 open reading frame 150	1	0.068	0.107	0.366	0.119	2.374	2.352	2.447	2.214
GENE171X	AGI_HUM1_OLIGO_A_23_P166248	1827 ^ RCAN1 ^ regulator of calcineurin 1	1	0.335	0.33	0.383	0.39	3.629	3.359	3.4	3.419
GENE721X	AGI_HUM1_OLIGO_A_24_P250922	5743 ^ PTGS2 ^ prostaglandin-endoperoxide synthase 2 (prostaglandin G/H synthase and cyclooxygenase)	1	0.42	0.29	0.48	0.32	4.17	4.05	4.15	4.25
GENE10X	AGI_HUM1_OLIGO_A_23_P106002	4792 ^ NFKBIA ^ "nuclear factor of kappa light polypeptide gene enhancer in B-cells inhibitor, alpha"	1	0.078	0.217	0.3	0.287	3.275	3.064	3.106	3.173
GENE766X	AGI_HUM1_OLIGO_A_24_P350686	92610 ^ TIFA ^ TRAF-interacting protein with forkhead-associated domain	1	0.049	0.261	0.334	0.335	3.07	3.122	3.124	3.192
GENE665X	AGI_HUM1_OLIGO_A_24_P157926	7128 ^ TNFAIP3 ^ "tumor necrosis factor, alpha-induced protein 3"	1	0.282	0.497	0.444	0.542	4.912	4.866	5.096	4.971
GENE438X	AGI_HUM1_OLIGO_A_23_P411296	1051 ^ CEBPB ^ "CCAAT/enhancer binding protein (C/EBP), beta"	1	-0.02	0.1	0.22	0.31	2.3	2.06	2.37	2.42
GENE879X	AGI_HUM1_OLIGO_A_24_P89891	7185 ^ TRAF1 ^ TNF receptor-associated factor 1	1	-0.058	0.141	0.386	0.222	2.921	2.668	2.98	2.918
GENE90X	AGI_HUM1_OLIGO_A_23_P134176	6648 ^ SOD2 ^ "superoxide dismutase 2, mitochondrial"	1	0.075	0.221	0.261	0.087	4.037	3.81	3.943	3.95
GENE137X	AGI_HUM1_OLIGO_A_23_P153185	5055 ^ SERPINB2 ^ "serpin peptidase inhibitor, clade B (ovalbumin), member 2"	1	-0.111	0.069	0.177	0.131	2.793	2.934	2.784	3.045
GENE229X	AGI_HUM1_OLIGO_A_23_P216970	7185 ^ TRAF1 ^ TNF receptor-associated factor 1	1	-0.065	0.046	0.264	0.07	3.01	2.981	3.051	3.08
GENE200X	AGI_HUM1_OLIGO_A_23_P207999	5366 ^ PMAIP1 ^ phorbol-12-myristate-13-acetate-induced protein 1	1	-0.07	0.12	0.19	0.23	3.33	3.31	3.03	3.26
GENE738X	AGI_HUM1_OLIGO_A_24_P287473	60485 ^ SAV1 ^ salvador homolog 1 (Drosophila)	1	-0.134	0.085	0.186	0.223	3.333	3.165	3.086	3.251
GENE1161X	AGI_HUM1_OLIGO_A_32_P703	646626|8915 ^ LOC646626|BCL10 ^ "hypothetical LOC646626|""B-cell CLL/lymphoma 10"""	1	-0.118	0.199	0.186	0.172	2.393	2.478	2.258	2.572
GENE648X	AGI_HUM1_OLIGO_A_24_P125839	54149 ^ C21orf91 ^ chromosome 21 open reading frame 91	1	-0.085	0.046	0.191	0.088	1.652	1.818	1.47	1.758
GENE1065X	AGI_HUM1_OLIGO_A_32_P217901	658 ^ BMPR1B ^ "bone morphogenetic protein receptor, type IB"	1	-0.081	0.063	0.315	0.409	3.032	3.075	2.904	2.815
GENE115X	AGI_HUM1_OLIGO_A_23_P143242	1051 ^ CEBPB ^ "CCAAT/enhancer binding protein (C/EBP), beta"	1	0.005	-0.012	0.239	0.041	1.559	1.332	1.629	1.787
GENE348X	AGI_HUM1_OLIGO_A_23_P352619	92610 ^ TIFA ^ TRAF-interacting protein with forkhead-associated domain	1	0.02	0.149	0.345	0.193	1.953	1.434	1.855	1.934
GENE127X	AGI_HUM1_OLIGO_A_23_P14863	79094 ^ CHAC1 ^ "ChaC, cation transport regulator homolog 1 (E. coli)"	1	-0.15	0.108	0.096	0.138	1.909	1.735	1.795	2.061
GENE1172X	AGI_HUM1_OLIGO_A_32_P78121	6648 ^ SOD2 ^ "superoxide dismutase 2, mitochondrial"	1	-0.347	0.291		0.1	3.859	3.459	4.07	4.117
GENE1129X	AGI_HUM1_OLIGO_A_32_P461784	A_32_P461784 ^ ^	1	-0.154	0.187	0.115	0.166	2.005	1.501	1.806	2.082
GENE102X	AGI_HUM1_OLIGO_A_23_P138194	4688 ^ NCF2 ^ neutrophil cytosolic factor 2	1	-0.057	0.206	0.387	0.2	2.872	2.573	2.266	2.344
GENE65X	AGI_HUM1_OLIGO_A_23_P126037	6018 ^ RLF ^ rearranged L-myc fusion	1	-0.253	0.197	0.158	0.176	1.65	1.5	1.407	1.603
GENE1116X	AGI_HUM1_OLIGO_A_32_P39394	169792 ^ GLIS3 ^ GLIS family zinc finger 3	1	-0.241	0.212	0.28	0.298	2.04	1.966	1.809	1.828
GENE569X	AGI_HUM1_OLIGO_A_23_P77389	A_23_P77389 ^ ^	1	-0.387	0.032	0.655	0.509	3.62	2.78	2.848	2.641
GENE13X	AGI_HUM1_OLIGO_A_23_P107116	7732 ^ RNF112 ^ ring finger protein 112	1	-0.122	0.523	0.301	0.451	2.224	2.093	1.713	1.929
GENE691X	AGI_HUM1_OLIGO_A_24_P205045	26059 ^ ERC2 ^ ELKS/RAB6-interacting/CAST family member 2	1	-0.227	0.428	0.455	0.477	1.933	1.674	1.414	1.93
GENE1181X	AGI_HUM1_OLIGO_A_32_P83845	23462 ^ HEY1 ^ hairy/enhancer-of-split related with YRPW motif 1	1	-0.164	0.362	0.742	0.575	2.679	2.259	2.392	2.489
GENE1092X	AGI_HUM1_OLIGO_A_32_P229447	658 ^ BMPR1B ^ "bone morphogenetic protein receptor, type IB"	1	0.199	0.36	0.664	-0.078	3.211	2.428	2.503	2.706
GENE1102X	AGI_HUM1_OLIGO_A_32_P25838	7127 ^ TNFAIP2 ^ "tumor necrosis factor, alpha-induced protein 2"	1	-0.133	0.37	0.32	0.082	1.961	1.434	1.564	1.727
GENE756X	AGI_HUM1_OLIGO_A_24_P33403	A_24_P33403 ^ ^	1	-0.219	0.328	0.126	0.41	1.648	1.57	1.129	1.806
GENE580X	AGI_HUM1_OLIGO_A_23_P80635	3656 ^ IRAK2 ^ interleukin-1 receptor-associated kinase 2	1	-0.318	-0.123	0.098	0.201	2.098	1.526	1.662	2.201
GENE1100X	AGI_HUM1_OLIGO_A_32_P24939	658 ^ BMPR1B ^ "bone morphogenetic protein receptor, type IB"	1	-0.387	0.199	0.106	0.492	2.438	1.848	2.145	2.712
GENE191X	AGI_HUM1_OLIGO_A_23_P20316	761 ^ CA3 ^ "carbonic anhydrase III, muscle specific"	1	0.252	-0.516	0.311	0.133	1.774	2.07	1.962	1.994
GENE753X	AGI_HUM1_OLIGO_A_24_P326511	10580 ^ SORBS1 ^ sorbin and SH3 domain containing 1	1	0.145	-0.445	0.206	-0.111	1.715	1.603	1.729	1.524
GENE902X	AGI_HUM1_OLIGO_A_24_P932208	A_24_P932208 ^ ^	1	0.158	-0.245	0.43	0.393	2.002	2.075	1.633	1.886
GENE1170X	AGI_HUM1_OLIGO_A_32_P754872	A_32_P754872 ^ ^	1	0.151	-0.494	0.033	0.481	1.692	1.891	2.21	1.954
GENE829X	AGI_HUM1_OLIGO_A_24_P62169	1859 ^ DYRK1A ^ dual-specificity tyrosine-(Y)-phosphorylation regulated kinase 1A	1	0.236	-0.144	0.228	-0.302	1.283	1.809	1.662	1.562
GENE233X	AGI_HUM1_OLIGO_A_23_P217845	6004 ^ RGS16 ^ regulator of G-protein signaling 16	1	-0.25	0.532	-0.047	-0.198	1.641	1.31	2.126	2.008
GENE826X	AGI_HUM1_OLIGO_A_24_P602320	3659 ^ IRF1 ^ interferon regulatory factor 1	1	-0.108	0.377	-0.102	-0.409	2.4	1.597	2.349	2.11
GENE1194X	AGI_HUM1_OLIGO_A_32_P91773	A_32_P91773 ^ ^	1	-0.262	0.328	0.003	-0.443	3.038	2.077	2.728	2.923
GENE1019X	AGI_HUM1_OLIGO_A_32_P180199	4790 ^ NFKB1 ^ nuclear factor of kappa light polypeptide gene enhancer in B-cells 1	1	-0.307	0.093	0.114	-0.3	2.46	1.369	2.325	2.333
GENE1152X	AGI_HUM1_OLIGO_A_32_P6032	26511 ^ CHIC2 ^ cysteine-rich hydrophobic domain 2	1	-0.375	0.031	0.04	-0.082	1.711	0.942	1.844	1.742
GENE996X	AGI_HUM1_OLIGO_A_32_P165823	1051 ^ CEBPB ^ "CCAAT/enhancer binding protein (C/EBP), beta"	1	-0.466	0.127	0.403	0.022	2.133	1.446	1.992	1.937
GENE1176X	AGI_HUM1_OLIGO_A_32_P80295	9589 ^ WTAP ^ Wilms tumor 1 associated protein	1	-0.428	0.154	0.165	0.265	2.297	1.279	2.168	2.303
GENE1148X	AGI_HUM1_OLIGO_A_32_P58361	3491 ^ CYR61 ^ "cysteine-rich, angiogenic inducer, 61"	1	-0.091	0.276	0.283	0.166	1.646	0.89	1.73	1.835
GENE432X	AGI_HUM1_OLIGO_A_23_P407012	1435 ^ CSF1 ^ colony stimulating factor 1 (macrophage)	1	0.082	-0.353	-0.204	-0.082	1.759	1.238	1.583	1.699
GENE281X	AGI_HUM1_OLIGO_A_23_P306804	163732 ^ CITED4 ^ "Cbp/p300-interacting transactivator, with Glu/Asp-rich carboxy-terminal domain, 4"	1	0.45	0.1	-0.363	0.042	2.138	1.827	2.112	2.039
GENE668X	AGI_HUM1_OLIGO_A_24_P166527	7128 ^ TNFAIP3 ^ "tumor necrosis factor, alpha-induced protein 3"	1	0.959	0.721	-0.406	-0.212	3.924	3.472	3.623	3.648
GENE802X	AGI_HUM1_OLIGO_A_24_P419351	5144 ^ PDE4D ^ "phosphodiesterase 4D, cAMP-specific (phosphodiesterase E3 dunce homolog, Drosophila)"	1	0.192	0.061	-0.391	-0.182	2.041	1.551	1.51	1.716
GENE1088X	AGI_HUM1_OLIGO_A_32_P228167	160419 ^ C12orf50 ^ chromosome 12 open reading frame 50	1		0.068	-0.635	-0.311	1.783	1.782	2.547	1.535
GENE308X	AGI_HUM1_OLIGO_A_23_P326931	118491 ^ TTC18 ^ tetratricopeptide repeat domain 18	1	0.212	0.915	0.592	0.35	2.599	2.17	1.52	1.776
GENE497X	AGI_HUM1_OLIGO_A_23_P51936	3604 ^ TNFRSF9 ^ "tumor necrosis factor receptor superfamily, member 9"	1	0.262	1.154	0.805	0.18	2.704	2.117	2.738	2.19
GENE129X	AGI_HUM1_OLIGO_A_23_P150018	1847 ^ DUSP5 ^ dual specificity phosphatase 5	1	1.012	0.338	-0.106	0.13	1.958	1.849	2.192	2.189
GENE218X	AGI_HUM1_OLIGO_A_23_P213306	51274 ^ KLF3 ^ Kruppel-like factor 3 (basic)	1	1.006	0.562	0.19	0.438	1.958	1.75	2.139	1.848
GENE104X	AGI_HUM1_OLIGO_A_23_P138957	23235 ^ SIK2 ^ salt-inducible kinase 2	1	0.779	0.357	0.204	0.175	1.976	1.808	2.058	1.79
GENE256X	AGI_HUM1_OLIGO_A_23_P257743	6461 ^ SHB ^ Src homology 2 domain containing adaptor protein B	1	0.863	0.384	0.219	0.116	1.85	1.679	1.971	1.769
GENE160X	AGI_HUM1_OLIGO_A_23_P160449	84919 ^ PPP1R15B ^ "protein phosphatase 1, regulatory (inhibitor) subunit 15B"	1	0.962	0.468	0.311	0.468	2.138	1.968	2.441	2.237
GENE758X	AGI_HUM1_OLIGO_A_24_P339071	1039 ^ CDR2 ^ "cerebellar degeneration-related protein 2, 62kDa"	1	0.786	0.284	0.255	0.241	1.659	1.547	1.689	1.671
GENE128X	AGI_HUM1_OLIGO_A_23_P14957	1039 ^ CDR2 ^ "cerebellar degeneration-related protein 2, 62kDa"	1	0.979	0.559	0.463	0.296	1.987	2.15	2.181	2.069
GENE791X	AGI_HUM1_OLIGO_A_24_P401855	2250 ^ FGF5 ^ fibroblast growth factor 5	1	1.408	0.876	0.596	0.26	2.792	2.837	2.943	3.017
GENE351X	AGI_HUM1_OLIGO_A_23_P353005	154214 ^ RNF217 ^ ring finger protein 217	1	0.658	0.357	0.371	0.228	1.655	1.837	1.757	1.619
GENE211X	AGI_HUM1_OLIGO_A_23_P211047	571 ^ BACH1 ^ "BTB and CNC homology 1, basic leucine zipper transcription factor 1"	1	0.654	0.569	0.472	0.295	2.054	2.098	1.915	1.913
GENE821X	AGI_HUM1_OLIGO_A_24_P58620	57476 ^ GRAMD1B ^ GRAM domain containing 1B	1	0.585	0.451	0.38	0.194	1.595	1.648	1.591	1.52
GENE713X	AGI_HUM1_OLIGO_A_24_P241183	29121 ^ CLEC2D ^ "C-type lectin domain family 2, member D"	1	1.471	0.833	0.564	0.535	2.833	3.102	2.559	2.685
GENE724X	AGI_HUM1_OLIGO_A_24_P25252	23253 ^ ANKRD12 ^ ankyrin repeat domain 12	1	0.834	0.449	0.259	0.296	1.925	2.148	1.864	1.818
GENE151X	AGI_HUM1_OLIGO_A_23_P156788	8676 ^ STX11 ^ syntaxin 11	1	1.042	0.254	0.365	0.098	2.398	2.554	2.638	2.359
GENE447X	AGI_HUM1_OLIGO_A_23_P416395	8614 ^ STC2 ^ stanniocalcin 2	1	0.656	0.296	0.229	0.034	1.641	1.834	1.856	1.868
GENE353X	AGI_HUM1_OLIGO_A_23_P35330	59269 ^ HIVEP3 ^ human immunodeficiency virus type I enhancer binding protein 3	1	0.679	0.28	0.103	0.035	1.821	1.82	1.778	1.686
GENE323X	AGI_HUM1_OLIGO_A_23_P33643	A_23_P33643 ^ ^	1	0.736	0.136	0.211	0.224	1.728	1.852	1.793	1.933
GENE666X	AGI_HUM1_OLIGO_A_24_P165949	9076 ^ CLDN1 ^ claudin 1	1	1.091	0.338	0.506	0.232	3.17	3.045	2.876	2.95
GENE303X	AGI_HUM1_OLIGO_A_23_P32233	9314 ^ KLF4 ^ Kruppel-like factor 4 (gut)	1	0.888	0.407	0.319	0.131	2.575	2.929	2.493	2.566
GENE618X	AGI_HUM1_OLIGO_A_23_P95718	6875 ^ TAF4B ^ "TAF4b RNA polymerase II, TATA box binding protein (TBP)-associated factor, 105kDa"	1	0.757	0.277	0.111	0.136	1.74	2.265	1.824	1.93
GENE998X	AGI_HUM1_OLIGO_A_32_P166272	8676 ^ STX11 ^ syntaxin 11	1	0.821	0.637	0.433	0.021	2.805	2.849	2.971	2.643
GENE549X	AGI_HUM1_OLIGO_A_23_P70794	51715 ^ RAB23 ^ "RAB23, member RAS oncogene family"	1	0.951	0.522	0.282	0.188	1.924	2.093	1.956	2.538
GENE635X	AGI_HUM1_OLIGO_A_24_P11384	54206 ^ ERRFI1 ^ ERBB receptor feedback inhibitor 1	1	0.906	0.242	0.677	0.653	2.75	2.355	2.419	2.517
GENE1027X	AGI_HUM1_OLIGO_A_32_P187651	100126784 ^ LOC100126784 ^ hypothetical LOC100126784	1	0.648	0.165	0.311	0.263	1.717	1.374	1.744	1.725
GENE578X	AGI_HUM1_OLIGO_A_23_P79978	57419 ^ SLC24A3 ^ "solute carrier family 24 (sodium/potassium/calcium exchanger), member 3"	1	0.535	0.536	0.114		2.185	2.126	2.274	1.454
GENE989X	AGI_HUM1_OLIGO_A_32_P15958	150142 ^ C21orf121 ^ chromosome 21 open reading frame 121	1	0.542		0.146	0.324	2.45	1.821	2.053	1.606
GENE354X	AGI_HUM1_OLIGO_A_23_P353614	254778 ^ C8orf46 ^ chromosome 8 open reading frame 46	1	0.573	0.574	0.346	-0.313	1.898	2.086	1.746	2.136
GENE139X	AGI_HUM1_OLIGO_A_23_P153616	8174 ^ MADCAM1 ^ mucosal vascular addressin cell adhesion molecule 1	1	0.445	0.036	0.905	-0.054	2.306	2.292	2.217	2.237
GENE196X	AGI_HUM1_OLIGO_A_23_P204847	3936 ^ LCP1 ^ lymphocyte cytosolic protein 1 (L-plastin)	1	0.55		0.506	0.256	1.496	2.09	1.694	1.699
GENE553X	AGI_HUM1_OLIGO_A_23_P71530	4982 ^ TNFRSF11B ^ "tumor necrosis factor receptor superfamily, member 11b"	1	0.54	0.29	0.37	0.19	1.58	1.95	1.69	1.56
GENE372X	AGI_HUM1_OLIGO_A_23_P368886	337876 ^ CHSY3 ^ chondroitin sulfate synthase 3	1	0.911	0.581	0.728	0.039	2.129	2.58	2.389	2.187
GENE513X	AGI_HUM1_OLIGO_A_23_P5761	4780 ^ NFE2L2 ^ nuclear factor (erythroid-derived 2)-like 2	1	0.339	0.339	0.433	0.007	1.458	1.966	1.503	1.546
GENE1047X	AGI_HUM1_OLIGO_A_32_P20300	A_32_P20300 ^ ^	1	0.28	0.076	0.514	0.037	1.64	2.101	1.415	1.718
GENE150X	AGI_HUM1_OLIGO_A_23_P156708	7148|1589 ^ TNXB|CYP21A2 ^ "tenascin XB|""cytochrome P450, family 21, subfamily A, polypeptide 2"""	1	-0.004	0.531	0.157	0.192	1.603	1.712	1.491	1.542
GENE279X	AGI_HUM1_OLIGO_A_23_P30655	4794 ^ NFKBIE ^ "nuclear factor of kappa light polypeptide gene enhancer in B-cells inhibitor, epsilon"	1	0.122	0.443	0.177	0.071	1.5	1.774	1.461	1.521
GENE370X	AGI_HUM1_OLIGO_A_23_P363778	2487 ^ FRZB ^ frizzled-related protein	1	0.408	0.281	0.562	0.195	2.477	2.892	2.457	2.276
GENE254X	AGI_HUM1_OLIGO_A_23_P256445	80124 ^ VCPIP1 ^ valosin containing protein (p97)/p47 complex interacting protein 1	1	0.279	0.5	0.397	0.179	2.365	2.527	2.295	2.337
GENE206X	AGI_HUM1_OLIGO_A_23_P209805	4664 ^ NAB1 ^ NGFI-A binding protein 1 (EGR1 binding protein 1)	1	0.14	0.231	0.257	0.123	1.647	1.795	1.552	1.693
GENE364X	AGI_HUM1_OLIGO_A_23_P359897	80853 ^ JHDM1D ^ jumonji C domain containing histone demethylase 1 homolog D (S. cerevisiae)	1	0.196	0.294	0.375	0.237	2.412	2.387	2.293	2.295
GENE247X	AGI_HUM1_OLIGO_A_23_P253350	56892 ^ C8orf4 ^ chromosome 8 open reading frame 4	1	0.398	0.362	0.356	0.391	3.228	3.36	3.118	3.013
GENE290X	AGI_HUM1_OLIGO_A_23_P312718	50640 ^ PNPLA8 ^ patatin-like phospholipase domain containing 8	1	0.228	0.163	0.256	0.19	1.75	1.798	1.535	1.565
GENE130X	AGI_HUM1_OLIGO_A_23_P150841	7699 ^ ZNF140 ^ zinc finger protein 140	1	0.331	0.281	0.261	0.099	1.819	1.994	1.647	1.824
GENE955X	AGI_HUM1_OLIGO_A_32_P12994	440900 ^ LOC440900 ^ hypothetical LOC440900	1	0.657	0.498	0.669	0.373	3.338	3.458	3.201	3.512
GENE138X	AGI_HUM1_OLIGO_A_23_P153320	A_23_P153320 ^ ^	1	0.48	0.4	0.47	0.31	2.84	2.86	3.1	2.95
GENE210X	AGI_HUM1_OLIGO_A_23_P210763	182 ^ JAG1 ^ jagged 1 (Alagille syndrome)	1	0.327	0.414	0.385	0.212	2.016	2.175	2.202	2.03
GENE244X	AGI_HUM1_OLIGO_A_23_P252106	8767 ^ RIPK2 ^ receptor-interacting serine-threonine kinase 2	1	0.292	0.381	0.483	0.014	2.675	2.867	2.917	2.811
GENE1054X	AGI_HUM1_OLIGO_A_32_P207903	A_32_P207903 ^ ^	1	0.447	0.418	0.701	0.143	3.023	3.476	3.199	3.177
GENE263X	AGI_HUM1_OLIGO_A_23_P27013	3219 ^ HOXB9 ^ homeobox B9	1	0.388	0.51	0.659	0.131	2.334	2.523	2.382	2.387
GENE25X	AGI_HUM1_OLIGO_A_23_P110122	901 ^ CCNG2 ^ cyclin G2	1	0.244	0.377	0.506	0.192	1.87	2.082	1.871	1.922
GENE1049X	AGI_HUM1_OLIGO_A_32_P204205	51804 ^ SIX4 ^ SIX homeobox 4	1	0.293	0.426	0.523	0.2	2.29	2.35	2.231	2.278
GENE586X	AGI_HUM1_OLIGO_A_23_P82402	113263 ^ GLCCI1 ^ glucocorticoid induced transcript 1	1	0.267	0.385	0.452	0.226	1.804	2.096	1.85	1.774
GENE496X	AGI_HUM1_OLIGO_A_23_P51487	2635 ^ GBP3 ^ guanylate binding protein 3	1	0.245	0.485	0.38	0.289	1.731	2.101	1.638	1.832
GENE983X	AGI_HUM1_OLIGO_A_32_P15081	A_32_P15081 ^ ^	1	0.347	0.503	0.622	0.187	2.238	2.303	1.782	2.14
GENE984X	AGI_HUM1_OLIGO_A_32_P153388	51454 ^ GULP1 ^ "GULP, engulfment adaptor PTB domain containing 1"	1	0.18	0.314	0.294	0.081	1.696	1.708	1.281	1.647
GENE154X	AGI_HUM1_OLIGO_A_23_P157545	4824 ^ NKX3-1 ^ NK3 homeobox 1	1	0.114	0.359	0.129	0.445	1.657	1.65	1.691	1.592
GENE133X	AGI_HUM1_OLIGO_A_23_P151970	10116 ^ FEM1B ^ fem-1 homolog b (C. elegans)	1	0.197	0.763	0.521	0.725	3.3	3.194	3.161	3.352
GENE481X	AGI_HUM1_OLIGO_A_23_P4821	3726 ^ JUNB ^ jun B proto-oncogene	1	0.199	0.632	0.456	0.594	3.301	3.084	3.146	3.173
GENE479X	AGI_HUM1_OLIGO_A_23_P4662	602 ^ BCL3 ^ B-cell CLL/lymphoma 3	1	0.156	0.537	0.328	0.524	2.311	2.113	2.333	2.285
GENE622X	AGI_HUM1_OLIGO_A_23_P97871	84159 ^ ARID5B ^ AT rich interactive domain 5B (MRF1-like)	1	0.498	0.774	0.459	0.778	3.909	3.767	3.737	3.892
GENE78X	AGI_HUM1_OLIGO_A_23_P130537	3386 ^ ICAM4 ^ intercellular adhesion molecule 4 (Landsteiner-Wiener blood group)	1	0.175	0.389	0.299	0.427	3.168	2.614	2.888	2.642
GENE498X	AGI_HUM1_OLIGO_A_23_P52161	81788 ^ NUAK2 ^ "NUAK family, SNF1-like kinase, 2"	1	0.37	0.652	0.426	0.628	4.109	3.831	3.923	3.96
GENE589X	AGI_HUM1_OLIGO_A_23_P83388	A_23_P83388 ^ ^	1	0.184	0.35	0.206	0.401	2.298	2.081	2.246	2.046
GENE242X	AGI_HUM1_OLIGO_A_23_P251574	54800 ^ KLHL24 ^ kelch-like 24 (Drosophila)	1	0.441	0.364	0.394	0.641	2.928	2.866	2.871	2.864
GENE458X	AGI_HUM1_OLIGO_A_23_P421423	7127 ^ TNFAIP2 ^ "tumor necrosis factor, alpha-induced protein 2"	1	0.381	0.459	0.553	0.58	3.448	3.278	3.457	3.405
GENE719X	AGI_HUM1_OLIGO_A_24_P246467	1386 ^ ATF2 ^ activating transcription factor 2	1	0.249	0.218	0.267	0.352	1.634	1.612	1.797	1.687
GENE344X	AGI_HUM1_OLIGO_A_23_P34915	467 ^ ATF3 ^ activating transcription factor 3	1	0.706	1.066	1.242	0.941	5.369	5.383	5.255	5.375
GENE180X	AGI_HUM1_OLIGO_A_23_P17065	6364 ^ CCL20 ^ chemokine (C-C motif) ligand 20	1	0.67	1.243	1.672	1.153	6.301	6.175	6.351	6.32
GENE620X	AGI_HUM1_OLIGO_A_23_P97112	6401 ^ SELE ^ selectin E	1	0.865	1.271	1.876	1.052	7.013	6.865	7.087	6.902
GENE408X	AGI_HUM1_OLIGO_A_23_P389250	341346 ^ C12orf70 ^ chromosome 12 open reading frame 70	1	0.302	0.803	0.905	0.729	3.729	3.553	3.501	3.566
GENE508X	AGI_HUM1_OLIGO_A_23_P55706	5971 ^ RELB ^ v-rel reticuloendotheliosis viral oncogene homolog B	1	0.16	0.579	0.641	0.533	2.759	2.56	2.665	2.731
GENE499X	AGI_HUM1_OLIGO_A_23_P52207	25805 ^ BAMBI ^ BMP and activin membrane-bound inhibitor homolog (Xenopus laevis)	1	0.268	0.751	0.83	0.775	4.347	4.359	4.157	4.246
GENE729X	AGI_HUM1_OLIGO_A_24_P262127	6236 ^ RRAD ^ Ras-related associated with diabetes	1	0.411	0.382	0.907	0.733	3.805	3.643	3.573	3.882
GENE98X	AGI_HUM1_OLIGO_A_23_P136478	3660 ^ IRF2 ^ interferon regulatory factor 2	1	0.123	0.321	0.391	0.304	1.707	1.71	1.942	1.742
GENE661X	AGI_HUM1_OLIGO_A_24_P150874	10672 ^ GNA13 ^ "guanine nucleotide binding protein (G protein), alpha 13"	1	0.187	0.336	0.336	0.294	1.605	1.64	1.82	1.736
GENE404X	AGI_HUM1_OLIGO_A_23_P386478	79931 ^ TNIP3 ^ TNFAIP3 interacting protein 3	1	0.213	0.682	0.763	0.49	4.364	4.276	4.575	4.421
GENE669X	AGI_HUM1_OLIGO_A_24_P167654	6547 ^ SLC8A3 ^ "solute carrier family 8 (sodium/calcium exchanger), member 3"	1	0.341	0.611		0.422	3.67	3.445	3.881	3.674
GENE606X	AGI_HUM1_OLIGO_A_23_P88849	6236 ^ RRAD ^ Ras-related associated with diabetes	1	0.186	0.451	0.827	0.612	4.04	3.964	4.21	4.186
GENE449X	AGI_HUM1_OLIGO_A_23_P41645	22936 ^ ELL2 ^ "elongation factor, RNA polymerase II, 2"	1	0.058	0.295	0.312	0.378	2.116	1.839	1.743	2.108
GENE466X	AGI_HUM1_OLIGO_A_23_P428287	10052 ^ GJC1 ^ "gap junction protein, gamma 1, 45kDa"	1	0.053	0.203	0.254	0.471	1.806	1.634	1.551	1.92
GENE44X	AGI_HUM1_OLIGO_A_23_P119202	970 ^ CD70 ^ CD70 molecule	1	0.037	0.27	0.393	0.629	2.999	2.797	3.084	3.072
GENE788X	AGI_HUM1_OLIGO_A_24_P39211	3621 ^ ING1 ^ "inhibitor of growth family, member 1"	1	-0.049	0.134	0.272	0.366	1.628	1.626	1.698	1.83
GENE967X	AGI_HUM1_OLIGO_A_32_P137604	651746 ^ ANKRD33B ^ ankyrin repeat domain 33B	1	0.013	0.145	0.444	0.479	2.492	2.502	2.638	2.36
GENE322X	AGI_HUM1_OLIGO_A_23_P336198	113263 ^ GLCCI1 ^ glucocorticoid induced transcript 1	1	-0.137	0.256	0.426	0.262	1.821	1.855	1.812	1.917
GENE707X	AGI_HUM1_OLIGO_A_24_P233786	116496 ^ FAM129A ^ "family with sequence similarity 129, member A"	1	0.002	0.349	0.538	0.371	2.453	2.426	2.367	2.534
GENE628X	AGI_HUM1_OLIGO_A_24_P105721	1385 ^ CREB1 ^ cAMP responsive element binding protein 1	1	-0.014	0.241	0.285	0.306	1.866	1.889	1.615	1.716
GENE1069X	AGI_HUM1_OLIGO_A_32_P219520	25816 ^ TNFAIP8 ^ "tumor necrosis factor, alpha-induced protein 8"	1	0.003	0.429	0.461	0.517	3.391	3.234	3.15	3.329
GENE1154X	AGI_HUM1_OLIGO_A_32_P62434	84919 ^ PPP1R15B ^ "protein phosphatase 1, regulatory (inhibitor) subunit 15B"	1	-0.014	0.434	0.318	0.239	2.162	1.951	2.001	2.084
GENE199X	AGI_HUM1_OLIGO_A_23_P206612	57478 ^ USP31 ^ ubiquitin specific peptidase 31	1	0.217	0.373	0.545	0.544	2.141	1.842	2.039	2.005
GENE157X	AGI_HUM1_OLIGO_A_23_P158885	81931 ^ ZNF93 ^ zinc finger protein 93	1	0.129	0.768	0.632	0.667	2.449	2.27	2.265	2.477
GENE1117X	AGI_HUM1_OLIGO_A_32_P399546	A_32_P399546 ^ ^	1	0.103	0.431	0.531	0.381	1.703	1.643	1.687	1.828
GENE457X	AGI_HUM1_OLIGO_A_23_P421323	A_23_P421323 ^ ^	1	0.046	0.597	0.712	0.258	2.172	2.252	2.054	2.244
GENE476X	AGI_HUM1_OLIGO_A_23_P46426	3491 ^ CYR61 ^ "cysteine-rich, angiogenic inducer, 61"	1	0.113	0.508	0.553	0.367	1.828	1.89	1.584	1.671
GENE302X	AGI_HUM1_OLIGO_A_23_P322076	90874|100130667 ^ ZNF697|LOC100130667 ^ "zinc finger protein 697|""hypothetical LOC100130667"""	1	0.158	0.291	0.443	0.301	1.915	1.863	1.555	1.635
GENE430X	AGI_HUM1_OLIGO_A_23_P404606	153222 ^ C5orf41 ^ chromosome 5 open reading frame 41	1	0.193	0.493	0.657	0.599	2.405	2.544	2.105	2.306
GENE865X	AGI_HUM1_OLIGO_A_24_P80532	901 ^ CCNG2 ^ cyclin G2	1	0.163	0.408	0.559	0.592	2.335	2.271	1.959	2.248
GENE745X	AGI_HUM1_OLIGO_A_24_P317907	10580 ^ SORBS1 ^ sorbin and SH3 domain containing 1	1	0.234	0.351	0.494	0.419	1.753	1.968	1.772	1.922
GENE58X	AGI_HUM1_OLIGO_A_23_P123503	A_23_P123503 ^ ^	1	0.617	0.55	0.03	0.484	2.688	2.431	2.435	2.656
GENE515X	AGI_HUM1_OLIGO_A_23_P57836	A_23_P57836 ^ ^	1	0.555	0.449	-0.044	0.348	2.074	1.956	2.126	2.241
GENE397X	AGI_HUM1_OLIGO_A_23_P381368	3236 ^ HOXD10 ^ homeobox D10	1	1.087		-0.236	0.673	3.657	3.724	3.617	3.678
GENE120X	AGI_HUM1_OLIGO_A_23_P144337	25819 ^ CCRN4L ^ CCR4 carbon catabolite repression 4-like (S. cerevisiae)	1	0.508	0.409	0.081	0.612	1.973	1.92	2.214	2.06
GENE268X	AGI_HUM1_OLIGO_A_23_P2990	1053 ^ CEBPE ^ "CCAAT/enhancer binding protein (C/EBP), epsilon"	1	0.47	0.285	0.219	0.527	2.211	2.14	2.279	2.433
GENE136X	AGI_HUM1_OLIGO_A_23_P152838	6352 ^ CCL5 ^ chemokine (C-C motif) ligand 5	1	0.895	0.727	0.262	0.736	4.067	3.967	4.212	4.038
GENE642X	AGI_HUM1_OLIGO_A_24_P122137	3976 ^ LIF ^ leukemia inhibitory factor (cholinergic differentiation factor)	1	0.656	0.563	0.378	0.659	3.228	3.081	3.281	3.176
GENE837X	AGI_HUM1_OLIGO_A_24_P64071	65986 ^ ZBTB10 ^ zinc finger and BTB domain containing 10	1	0.906	0.496	0.225	0.512	3.39	3.314	3.137	3.309
GENE723X	AGI_HUM1_OLIGO_A_24_P252497	10221 ^ TRIB1 ^ tribbles homolog 1 (Drosophila)	1	0.217	0.294	-0.045	0.188	1.672	1.83	1.749	1.88
GENE43X	AGI_HUM1_OLIGO_A_23_P119143	7087 ^ ICAM5 ^ "intercellular adhesion molecule 5, telencephalin"	1	0.808	0.802	0.487	0.148	4.002	3.386	3.255	3.307
GENE775X	AGI_HUM1_OLIGO_A_24_P363278	4117 ^ MAK ^ male germ cell-associated kinase	1	0.487	0.814	0.361	0.307	2.66	2.317	2.389	2.279
GENE275X	AGI_HUM1_OLIGO_A_23_P302709	9975 ^ NR1D2 ^ "nuclear receptor subfamily 1, group D, member 2"	1	0.948	0.899	0.746	1.084	4.02	4.174	3.911	3.899
GENE478X	AGI_HUM1_OLIGO_A_23_P46470	54206 ^ ERRFI1 ^ ERBB receptor feedback inhibitor 1	1	0.775	0.738	0.572	0.787	3.093	2.849	2.905	3.002
GENE392X	AGI_HUM1_OLIGO_A_23_P378588	221079 ^ ARL5B ^ ADP-ribosylation factor-like 5B	1	0.512	0.624	0.464	0.49	2.654	2.732	2.688	2.791
GENE722X	AGI_HUM1_OLIGO_A_24_P251764	2921 ^ CXCL3 ^ chemokine (C-X-C motif) ligand 3	1	0.761	0.907	0.92	0.974	4.439	4.047	4.428	4.302
GENE76X	AGI_HUM1_OLIGO_A_23_P130293	23253 ^ ANKRD12 ^ ankyrin repeat domain 12	1	0.606	0.403	0.333	0.218	2.038	2.07	2.037	1.949
GENE113X	AGI_HUM1_OLIGO_A_23_P142849	390 ^ RND3 ^ Rho family GTPase 3	1	0.57	0.42	0.26	0.28	1.77	1.79	1.8	1.77
GENE152X	AGI_HUM1_OLIGO_A_23_P156957	135112 ^ NCOA7 ^ nuclear receptor coactivator 7	1	1.277	0.935	1.03	0.729	4.331	4.127	4.264	4.115
GENE583X	AGI_HUM1_OLIGO_A_23_P81805	7422 ^ VEGFA ^ vascular endothelial growth factor A	1	0.64	0.46	0.5	0.45	2.31	2.21	2.28	2.35
GENE757X	AGI_HUM1_OLIGO_A_24_P33895	467 ^ ATF3 ^ activating transcription factor 3	1	1.28	0.741	0.894	0.713	4.163	4.045	4.222	4.218
GENE277X	AGI_HUM1_OLIGO_A_23_P305060	10135 ^ NAMPT ^ nicotinamide phosphoribosyltransferase	1	0.597	0.506	0.356	0.292	2.161	2.283	1.951	2.143
GENE533X	AGI_HUM1_OLIGO_A_23_P66260	10308 ^ ZNF267 ^ zinc finger protein 267	1	0.491	0.37	0.344	0.25	1.804	1.821	1.608	1.724
GENE795X	AGI_HUM1_OLIGO_A_24_P408772	10135 ^ NAMPT ^ nicotinamide phosphoribosyltransferase	1	0.649	0.426	0.436	0.467	2.418	2.318	2.157	2.35
GENE412X	AGI_HUM1_OLIGO_A_23_P39237	7538 ^ ZFP36 ^ "zinc finger protein 36, C3H type, homolog (mouse)"	1	0.797	0.733	0.426	0.684	3.365	3.252	3.2	3.14
GENE216X	AGI_HUM1_OLIGO_A_23_P212800	2250 ^ FGF5 ^ fibroblast growth factor 5	1	0.956	0.702	0.625	0.707	3.941	3.861	3.955	3.74
GENE294X	AGI_HUM1_OLIGO_A_23_P31810	1052 ^ CEBPD ^ "CCAAT/enhancer binding protein (C/EBP), delta"	1	0.971	0.917	0.89	0.89	4.656	4.536	4.543	4.528
GENE709X	AGI_HUM1_OLIGO_A_24_P237613	219333 ^ USP12 ^ ubiquitin specific peptidase 12	1	0.46	0.267	0.3	0.301	1.96	1.868	1.85	1.803
GENE1173X	AGI_HUM1_OLIGO_A_32_P79396	10135 ^ NAMPT ^ nicotinamide phosphoribosyltransferase	1	0.515	0.388	0.342	0.302	2.299	2.182	2.097	2.126
GENE177X	AGI_HUM1_OLIGO_A_23_P168909	23414 ^ ZFPM2 ^ "zinc finger protein, multitype 2"	1	0.605	0.333	0.703	0.266	2.276	2.242	2.235	2.378
GENE646X	AGI_HUM1_OLIGO_A_24_P12435	135112 ^ NCOA7 ^ nuclear receptor coactivator 7	1	0.689	0.737	0.81	0.324	3.083	3.055	2.92	2.911
GENE647X	AGI_HUM1_OLIGO_A_24_P12438	135112 ^ NCOA7 ^ nuclear receptor coactivator 7	1	1.107	0.95	1.01	0.24	4.095	4.455	4.14	4.019
GENE346X	AGI_HUM1_OLIGO_A_23_P351215	6498 ^ SKIL ^ SKI-like oncogene	1	0.394	0.409	0.432	0.24	1.703	1.889	1.773	1.745
GENE860X	AGI_HUM1_OLIGO_A_24_P77008	5743 ^ PTGS2 ^ prostaglandin-endoperoxide synthase 2 (prostaglandin G/H synthase and cyclooxygenase)	1	1.01	0.769	0.986	0.41	3.61	3.92	3.798	3.803
GENE541X	AGI_HUM1_OLIGO_A_23_P68155	64135 ^ IFIH1 ^ interferon induced with helicase C domain 1	1	0.766	0.707	0.715	0.483	2.521	2.719	2.916	2.638
GENE781X	AGI_HUM1_OLIGO_A_24_P37253	130574 ^ LYPD6 ^ LY6/PLAUR domain containing 6	1	0.436	0.532	0.603	0.313	1.956	2.139	2.221	2.124
GENE50X	AGI_HUM1_OLIGO_A_23_P120667	58494 ^ JAM2 ^ junctional adhesion molecule 2	1	0.479	0.329	0.557	0.463	2.213	2.437	2.442	2.287
GENE1160X	AGI_HUM1_OLIGO_A_32_P69803	55432 ^ YOD1 ^ YOD1 OTU deubiquinating enzyme 1 homolog (S. cerevisiae)	1	0.611	0.322	0.522	0.369	2.195	2.4	2.264	2.211
GENE809X	AGI_HUM1_OLIGO_A_24_P48078	1540 ^ CYLD ^ cylindromatosis (turban tumor syndrome)	1	0.598	0.404	0.408	0.359	1.904	1.885	2.249	2.095
GENE1202X	AGI_HUM1_OLIGO_A_32_P95757	221468 ^ TMEM217 ^ transmembrane protein 217	1	0.534	0.386	0.263	0.426	1.561	1.529	1.73	1.576
GENE779X	AGI_HUM1_OLIGO_A_24_P370702	2635 ^ GBP3 ^ guanylate binding protein 3	1	0.37	0.339	0.242	0.334	1.554	1.926	1.838	1.685
GENE217X	AGI_HUM1_OLIGO_A_23_P213102	23022 ^ PALLD ^ "palladin, cytoskeletal associated protein"	1	0.343	0.204	0.224	-0.125	1.674	1.71	1.969	1.754
GENE270X	AGI_HUM1_OLIGO_A_23_P30024	4790 ^ NFKB1 ^ nuclear factor of kappa light polypeptide gene enhancer in B-cells 1	1	0.41	0.17	0.21	-0.18	1.96	2.12	2.08	2.04
GENE468X	AGI_HUM1_OLIGO_A_23_P429998	2354 ^ FOSB ^ FBJ murine osteosarcoma viral oncogene homolog B	1	0.275	0.263	0.116	-0.076	1.669	1.584	1.664	1.362
GENE343X	AGI_HUM1_OLIGO_A_23_P34877	64783 ^ RBM15 ^ RNA binding motif protein 15	1	0.359	0.101	0.333	0.14	1.807	1.744	1.957	1.879
GENE189X	AGI_HUM1_OLIGO_A_23_P202156	4791 ^ NFKB2 ^ nuclear factor of kappa light polypeptide gene enhancer in B-cells 2 (p49/p100)	1	0.45	0.13	0.26	0.26	2.13	1.87	2.13	2.15
GENE823X	AGI_HUM1_OLIGO_A_24_P592591	A_24_P592591 ^ ^	1	0.443	0.219	0.278	0.218	2.12	1.935	2.102	2.149
GENE255X	AGI_HUM1_OLIGO_A_23_P257043	2669 ^ GEM ^ GTP binding protein overexpressed in skeletal muscle	1	0.861	0.558	0.487	0.399	4.108	4.301	4.041	4.208
GENE525X	AGI_HUM1_OLIGO_A_23_P62890	2633 ^ GBP1 ^ "guanylate binding protein 1, interferon-inducible, 67kDa"	1	0.607	0.37	0.326	0.267	2.878	3.027	3.143	2.963
GENE929X	AGI_HUM1_OLIGO_A_32_P107372	2633 ^ GBP1 ^ "guanylate binding protein 1, interferon-inducible, 67kDa"	1	0.675	0.27	0.26	0.085	2.619	2.889	3.006	2.799
GENE439X	AGI_HUM1_OLIGO_A_23_P41159	151987 ^ PPP4R2 ^ "protein phosphatase 4, regulatory subunit 2"	1	0.328	0.152	0.061	0.071	1.591	1.556	1.511	1.605
GENE773X	AGI_HUM1_OLIGO_A_24_P360674	1030 ^ CDKN2B ^ "cyclin-dependent kinase inhibitor 2B (p15, inhibits CDK4)"	1	0.583	0.252	0.122	0.023	2.398	2.356	2.305	2.331
GENE582X	AGI_HUM1_OLIGO_A_23_P81399	8878 ^ SQSTM1 ^ sequestosome 1	1	0.365	-0.031	0.042	0.15	1.543	1.166	1.548	1.576
GENE717X	AGI_HUM1_OLIGO_A_24_P245379	5055 ^ SERPINB2 ^ "serpin peptidase inhibitor, clade B (ovalbumin), member 2"	1	0.746	0.137	0.193	0.209	2.257	2.376	2.778	2.723
GENE715X	AGI_HUM1_OLIGO_A_24_P241815	3726 ^ JUNB ^ jun B proto-oncogene	1	0.882	0.06	0.006	0.322	2.713	2.391	2.693	2.536
GENE1091X	AGI_HUM1_OLIGO_A_32_P228784	151987 ^ PPP4R2 ^ "protein phosphatase 4, regulatory subunit 2"	1	0.491	0.11	0.062	0.123	1.509	1.455	1.546	1.581
GENE381X	AGI_HUM1_OLIGO_A_23_P371155	9589 ^ WTAP ^ Wilms tumor 1 associated protein	1	0.075	0.319	0.361	0.631	1.972	1.506	2.066	2.001
GENE594X	AGI_HUM1_OLIGO_A_23_P85693	2634 ^ GBP2 ^ "guanylate binding protein 2, interferon-inducible"	1	0.041	0.125	0.091	0.42	1.68	1.301	1.628	1.678
GENE920X	AGI_HUM1_OLIGO_A_32_P100365	54206 ^ ERRFI1 ^ ERBB receptor feedback inhibitor 1	1	0.379	0.427	0.394	0.418	3.01	1.981	2.755	2.615
GENE948X	AGI_HUM1_OLIGO_A_32_P122494	25805 ^ BAMBI ^ BMP and activin membrane-bound inhibitor homolog (Xenopus laevis)	1	0.497	0.32	0.338	0.112	3.542	2.54	3.391	3.364
GENE387X	AGI_HUM1_OLIGO_A_23_P374322	144811 ^ C13orf31 ^ chromosome 13 open reading frame 31	1	0.177	0.552	0.363	0.599	1.423	1.794	1.791	1.563
GENE850X	AGI_HUM1_OLIGO_A_24_P685241	A_24_P685241 ^ ^	1	0.202	0.263	0.568	0.58	1.599	2.118	2.026	1.932
GENE1039X	AGI_HUM1_OLIGO_A_32_P195647	80311 ^ KLHL15 ^ kelch-like 15 (Drosophila)	1	0.261	0.141	0.073	0.602	1.665	1.642	1.42	2.123
GENE280X	AGI_HUM1_OLIGO_A_23_P306730	5465 ^ PPARA ^ peroxisome proliferator-activated receptor alpha	1	0.761	0.317	0.625	1.008	1.673	1.867	1.885	1.731
GENE278X	AGI_HUM1_OLIGO_A_23_P30547	3937 ^ LCP2 ^ lymphocyte cytosolic protein 2 (SH2 domain containing leukocyte protein of 76kDa)	1	0.545	0.8	0.414	1.127	2.168	2.094	1.931	2.028
GENE699X	AGI_HUM1_OLIGO_A_24_P220921	23261 ^ CAMTA1 ^ calmodulin binding transcription activator 1	1	0.496	0.77	0.304	0.573	1.933	1.74		1.762
GENE96X	AGI_HUM1_OLIGO_A_23_P135826	A_23_P135826 ^ ^	1	0.58	0.782	0.847	0.62	2.322	2.326	2.049	2.121
GENE101X	AGI_HUM1_OLIGO_A_23_P137705	9095 ^ TBX19 ^ T-box 19	1	0.505	0.955	0.935	0.746	2.588	2.611	2.29	2.456
GENE667X	AGI_HUM1_OLIGO_A_24_P166012	54165 ^ DCUN1D1 ^ "DCN1, defective in cullin neddylation 1, domain containing 1 (S. cerevisiae)"	1	0.383	0.687	0.541	0.582	1.684	1.752	1.484	1.638
GENE289X	AGI_HUM1_OLIGO_A_23_P312358	222389 ^ BEND7 ^ BEN domain containing 7	1	0.38	0.601	0.618	0.557	1.632	1.685	1.703	1.503
GENE365X	AGI_HUM1_OLIGO_A_23_P360777	3084 ^ NRG1 ^ neuregulin 1	1	0.797	1.159	1.049	0.946	2.843	3.119	2.855	2.741
GENE385X	AGI_HUM1_OLIGO_A_23_P37415	9728 ^ SECISBP2L ^ SECIS binding protein 2-like	1	0.473	0.724	0.699	0.596	1.729	1.765	1.616	1.682
GENE378X	AGI_HUM1_OLIGO_A_23_P37068	7187 ^ TRAF3 ^ TNF receptor-associated factor 3	1	0.334	0.494	0.498	0.475	1.63	1.694	1.654	1.475
GENE100X	AGI_HUM1_OLIGO_A_23_P137016	6303 ^ SAT1 ^ spermidine/spermine N1-acetyltransferase 1	1	0.73	0.832	0.933	0.778	2.846	2.987	2.724	2.714
GENE1110X	AGI_HUM1_OLIGO_A_32_P35452	A_32_P35452 ^ ^	1	0.577	0.733	0.918	0.837	2.71	2.776	2.423	2.462
GENE45X	AGI_HUM1_OLIGO_A_23_P119478	10148 ^ EBI3 ^ Epstein-Barr virus induced 3	1	0.674	0.59	0.953	0.814	2.431	2.69	2.477	2.645
GENE417X	AGI_HUM1_OLIGO_A_23_P397455	130399 ^ ACVR1C ^ "activin A receptor, type IC"	1	1.555	1.168	2.238	1.213	5.728	5.456	5.369	5.162
GENE852X	AGI_HUM1_OLIGO_A_24_P707530	A_24_P707530 ^ ^	1	0.512	0.543	0.855	0.555	2.072	2.071	2.058	2.029
GENE112X	AGI_HUM1_OLIGO_A_23_P142560	9839 ^ ZEB2 ^ zinc finger E-box binding homeobox 2	1	0.536	0.473	0.621	0.782	2.164	2.002	2.449	2.138
GENE567X	AGI_HUM1_OLIGO_A_23_P76914	6495 ^ SIX1 ^ SIX homeobox 1	1	0.474	0.453	0.504	0.611	1.544	1.524	1.76	1.7
GENE455X	AGI_HUM1_OLIGO_A_23_P420863	64127 ^ NOD2 ^ nucleotide-binding oligomerization domain containing 2	1	0.929		1.141	1.226	3.588	3.754	3.981	3.648
GENE540X	AGI_HUM1_OLIGO_A_23_P67980	8609 ^ KLF7 ^ Kruppel-like factor 7 (ubiquitous)	1	0.581	0.593	0.518	0.662	2.082	2.094	2.181	2.099
GENE106X	AGI_HUM1_OLIGO_A_23_P140029	5412 ^ UBL3 ^ ubiquitin-like 3	1	0.509	0.558	0.451	0.552	1.845	1.694	1.584	1.791
GENE306X	AGI_HUM1_OLIGO_A_23_P326160	80149 ^ ZC3H12A ^ zinc finger CCCH-type containing 12A	1	0.818	0.992	0.684	0.894	2.967	2.796	2.726	2.774
GENE577X	AGI_HUM1_OLIGO_A_23_P79518	3553 ^ IL1B ^ "interleukin 1, beta"	1	0.7	0.9	0.72	0.87	2.82	2.75	2.52	2.66
GENE393X	AGI_HUM1_OLIGO_A_23_P378722	6303 ^ SAT1 ^ spermidine/spermine N1-acetyltransferase 1	1	0.694	0.693	0.837	0.733	2.61	2.478	2.359	2.543
GENE559X	AGI_HUM1_OLIGO_A_23_P74609	50486 ^ G0S2 ^ G0/G1switch 2	1	1.627	1.409	1.102	1.567	4.549	4.609	4.701	4.746
GENE252X	AGI_HUM1_OLIGO_A_23_P255837	6542 ^ SLC7A2 ^ "solute carrier family 7 (cationic amino acid transporter, y+ system), member 2"	1	0.996	0.972	0.924	1.12	3.032	3.186	3.106	3.016
GENE913X	AGI_HUM1_OLIGO_A_24_P943997	221079 ^ ARL5B ^ ADP-ribosylation factor-like 5B	1	0.883	0.8	0.892		2.602	2.839	2.532	2.741
GENE85X	AGI_HUM1_OLIGO_A_23_P131676	57007 ^ CXCR7 ^ chemokine (C-X-C motif) receptor 7	1	0.593	0.826	0.903	0.91	3.466	3.291	3.357	3.203
GENE293X	AGI_HUM1_OLIGO_A_23_P315364	2920 ^ CXCL2 ^ chemokine (C-X-C motif) ligand 2	1	1.1	1.699	1.993	1.701	6.715	6.683	6.743	6.642
GENE609X	AGI_HUM1_OLIGO_A_23_P89431	6347 ^ CCL2 ^ chemokine (C-C motif) ligand 2	1	0.84	0.94	1.26	1.07	4.75	4.73	4.77	4.49
GENE679X	AGI_HUM1_OLIGO_A_24_P183150	2921 ^ CXCL3 ^ chemokine (C-X-C motif) ligand 3	1	0.975	1.286	1.623	1.062	5.673	5.328	5.294	5.462
GENE153X	AGI_HUM1_OLIGO_A_23_P157117	9586 ^ CREB5 ^ cAMP responsive element binding protein 5	1	0.553	0.572	0.782	0.527	2.435	2.454	2.379	2.408
GENE693X	AGI_HUM1_OLIGO_A_24_P208567	8809 ^ IL18R1 ^ interleukin 18 receptor 1	1	0.771	0.851	0.871	0.699	3.224	3.294	3.285	3.136
GENE451X	AGI_HUM1_OLIGO_A_23_P41804	85409 ^ NKD2 ^ naked cuticle homolog 2 (Drosophila)	1	0.41	1.115	0.831	0.579	3.458	3.359	3.221	3.158
GENE317X	AGI_HUM1_OLIGO_A_23_P334870	221468 ^ TMEM217 ^ transmembrane protein 217	1	0.262	0.696	0.66	0.48	2.024	2.154	2.151	1.984
GENE194X	AGI_HUM1_OLIGO_A_23_P204689	29121 ^ CLEC2D ^ "C-type lectin domain family 2, member D"	1	0.324	0.693	0.66	0.564	2.349	2.315	2.386	2.27
GENE895X	AGI_HUM1_OLIGO_A_24_P923483	6540 ^ SLC6A13 ^ "solute carrier family 6 (neurotransmitter transporter, GABA), member 13"	1	0.438	0.862	0.892	0.683	3.055	3.001	3.019	3.074
GENE349X	AGI_HUM1_OLIGO_A_23_P352957	A_23_P352957 ^ ^	1	0.422	0.63	0.42	0.463	1.932	1.851	1.855	1.734
GENE511X	AGI_HUM1_OLIGO_A_23_P56949	9792 ^ SERTAD2 ^ SERTA domain containing 2	1	0.769	0.945	0.672	0.596	2.907	2.974	2.811	2.793
GENE564X	AGI_HUM1_OLIGO_A_23_P76658	90634 ^ N4BP2L1 ^ NEDD4 binding protein 2-like 1	1	0.35	0.568	0.5	0.375	1.853	1.88	1.592	1.665
GENE608X	AGI_HUM1_OLIGO_A_23_P8913	760 ^ CA2 ^ carbonic anhydrase II	1	0.417	0.678	0.432	0.426	1.962	2.199	1.894	1.899
GENE494X	AGI_HUM1_OLIGO_A_23_P50646	390940 ^ LOC390940 ^ similar to R28379_1	1	0.214	0.58	0.541	0.331	1.503	1.523	1.414	1.592
GENE212X	AGI_HUM1_OLIGO_A_23_P21134	1649 ^ DDIT3 ^ DNA-damage-inducible transcript 3	1	0.659	1.071	1.004	0.946	3.251	3.182	3.278	3.511
GENE507X	AGI_HUM1_OLIGO_A_23_P54846	9709 ^ HERPUD1 ^ "homocysteine-inducible, endoplasmic reticulum stress-inducible, ubiquitin-like domain member 1"	1	0.696	1.11	1.08	1.084	3.819	3.73	3.764	4.009
GENE550X	AGI_HUM1_OLIGO_A_23_P71037	3569 ^ IL6 ^ "interleukin 6 (interferon, beta 2)"	1	0.75	1.17	0.95	1.06	3.9	3.94	3.79	3.94
GENE551X	AGI_HUM1_OLIGO_A_23_P7144	2919 ^ CXCL1 ^ "chemokine (C-X-C motif) ligand 1 (melanoma growth stimulating activity, alpha)"	1	1.052	1.663	1.416	1.827	5.47	5.084	5.257	5.422
GENE988X	AGI_HUM1_OLIGO_A_32_P158019	A_32_P158019 ^ ^	1	0.307	0.626	0.522	0.53	1.603	1.603	1.799	1.702
GENE741X	AGI_HUM1_OLIGO_A_24_P288754	5277 ^ PIGA ^ "phosphatidylinositol glycan anchor biosynthesis, class A"	1	0.44	0.739	0.664	0.607	2.074	1.811	1.931	2.223
GENE673X	AGI_HUM1_OLIGO_A_24_P171075	1390 ^ CREM ^ cAMP responsive element modulator	1	0.254	0.545	0.5	0.518	1.864	1.503	1.546	1.72
GENE734X	AGI_HUM1_OLIGO_A_24_P278393	1390 ^ CREM ^ cAMP responsive element modulator	1	0.189	0.481	0.491	0.537	1.748	1.508	1.398	1.677
GENE310X	AGI_HUM1_OLIGO_A_23_P328740	93082 ^ NEURL3 ^ neuralized homolog 3 (Drosophila) pseudogene	1	0.52	1.175	1.655	1.51	4.46	4.342	4.458	4.366
GENE815X	AGI_HUM1_OLIGO_A_24_P532232	9586 ^ CREB5 ^ cAMP responsive element binding protein 5	1	0.259	0.669	0.959	0.609	2.149	2.216	1.89	2.084
GENE659X	AGI_HUM1_OLIGO_A_24_P150361	7184 ^ HSP90B1 ^ "heat shock protein 90kDa beta (Grp94), member 1"	1	0.371	0.456	0.579	0.681	1.676	1.658	1.325	1.528
GENE1186X	AGI_HUM1_OLIGO_A_32_P86400	116068 ^ LYSMD3 ^ "LysM, putative peptidoglycan-binding, domain containing 3"	1	0.248	0.545	0.548	0.55	1.546	1.545	1.256	1.549
GENE1105X	AGI_HUM1_OLIGO_A_32_P30898	4084 ^ MXD1 ^ MAX dimerization protein 1	1	0.431	0.846	0.888	0.902	2.829	2.14	2.708	2.563
GENE144X	AGI_HUM1_OLIGO_A_23_P154367	9262 ^ STK17B ^ serine/threonine kinase 17b	1	0.544	0.817	0.586	0.562	1.657	1.778	1.746	1.599
GENE228X	AGI_HUM1_OLIGO_A_23_P216476	9925 ^ ZBTB5 ^ zinc finger and BTB domain containing 5	1	0.517	0.666	0.573	0.441	1.637	1.692	1.697	1.716
GENE181X	AGI_HUM1_OLIGO_A_23_P170761	10611 ^ PDLIM5 ^ PDZ and LIM domain 5	1	0.851	0.787	0.86	0.822	2.355	2.458	2.47	2.47
GENE296X	AGI_HUM1_OLIGO_A_23_P319808	23074 ^ UHRF1BP1L ^ UHRF1 binding protein 1-like	1	0.618	0.549	0.563	0.465	1.484	1.613	1.669	1.657
GENE1136X	AGI_HUM1_OLIGO_A_32_P4985	23261 ^ CAMTA1 ^ calmodulin binding transcription activator 1	1	0.868	0.84	0.886	0.663	2.085	2.206	2.3	2.134
GENE329X	AGI_HUM1_OLIGO_A_23_P340188	159091 ^ FAM122C ^ family with sequence similarity 122C	1	1.095	1.28	1.107	0.874	2.682	2.917	2.578	2.611
GENE755X	AGI_HUM1_OLIGO_A_24_P332647	54434 ^ SSH1 ^ slingshot homolog 1 (Drosophila)	1	0.768	0.86	0.973	0.567	1.906	2.084	1.997	2.036
GENE61X	AGI_HUM1_OLIGO_A_23_P124585	81931 ^ ZNF93 ^ zinc finger protein 93	1	0.698	0.851	0.961	0.521	2.224	2.495	2.055	2.104
GENE514X	AGI_HUM1_OLIGO_A_23_P57784	9076 ^ CLDN1 ^ claudin 1	1	0.857	1.054	1.207	0.698	2.89	3.104	2.948	2.762
GENE797X	AGI_HUM1_OLIGO_A_24_P409265	10260 ^ DENND4A ^ DENN/MADD domain containing 4A	1	0.56	0.658	0.679	0.296	1.649	1.776	1.663	1.587
GENE79X	AGI_HUM1_OLIGO_A_23_P130764	3770 ^ KCNJ14 ^ "potassium inwardly-rectifying channel, subfamily J, member 14"	1	0.484	0.759	0.87	0.599	2.018	2.233	1.921	1.811
GENE309X	AGI_HUM1_OLIGO_A_23_P328621	143630 ^ UBQLNL ^ ubiquilin-like	1	0.452	0.509	0.796	0.535	1.672	1.745	1.524	1.554
GENE89X	AGI_HUM1_OLIGO_A_23_P134125	4217 ^ MAP3K5 ^ mitogen-activated protein kinase kinase kinase 5	1	0.529	0.673	0.991	0.486	1.698	1.897	1.775	1.736
GENE475X	AGI_HUM1_OLIGO_A_23_P46141	1520 ^ CTSS ^ cathepsin S	1	0.483	0.744	0.901	0.604	1.634	1.747	1.601	1.622
GENE337X	AGI_HUM1_OLIGO_A_23_P345118	5292 ^ PIM1 ^ pim-1 oncogene	1	0.727	1.153	1.3	1.209	2.683	2.572	2.842	2.844
GENE240X	AGI_HUM1_OLIGO_A_23_P251118	4026 ^ LPP ^ LIM domain containing preferred translocation partner in lipoma	1	0.742	1.058	1.017	1.045	2.262	2.26	2.295	2.452
GENE258X	AGI_HUM1_OLIGO_A_23_P258944	4189 ^ DNAJB9 ^ "DnaJ (Hsp40) homolog, subfamily B, member 9"	1	0.827	1.039	1.079	0.979	2.491	2.468	2.387	2.54
GENE443X	AGI_HUM1_OLIGO_A_23_P415401	687 ^ KLF9 ^ Kruppel-like factor 9	1	0.941	1.27	1.195	1.076	2.595	2.739	2.611	2.7
GENE1107X	AGI_HUM1_OLIGO_A_32_P31666	A_32_P31666 ^ ^	1	0.638	0.838	0.879	0.726	1.871	2.157	1.992	2.137
GENE424X	AGI_HUM1_OLIGO_A_23_P402899	162394 ^ SLFN5 ^ schlafen family member 5	1	0.779	0.863	1.074	1.049	2.367	2.343	2.327	2.292
GENE570X	AGI_HUM1_OLIGO_A_23_P77415	29948 ^ OSGIN1 ^ oxidative stress induced growth inhibitor 1	1	0.614	0.593	0.733	0.781	1.854	1.69	1.85	1.871
GENE350X	AGI_HUM1_OLIGO_A_23_P352990	246705 ^ C21orf94 ^ chromosome 21 open reading frame 94	1	0.479	0.614	0.669	0.644	1.689	1.638	1.659	1.946
GENE134X	AGI_HUM1_OLIGO_A_23_P152002	597 ^ BCL2A1 ^ BCL2-related protein A1	1	1.774	2.259	2.436	2.036	5.898	5.748	5.757	5.948
GENE778X	AGI_HUM1_OLIGO_A_24_P370042	64762 ^ FAM59A ^ "family with sequence similarity 59, member A"	1	0.825	0.939	1.128	0.903	2.867	2.663	2.641	2.77
GENE335X	AGI_HUM1_OLIGO_A_23_P343935	54583 ^ EGLN1 ^ egl nine homolog 1 (C. elegans)	1	0.793	0.833	0.951	0.778	2.314	2.293	2.267	2.235
GENE602X	AGI_HUM1_OLIGO_A_23_P87879	969 ^ CD69 ^ CD69 molecule	1	2.3	2.52	2.49	2.31	7.05	6.91	6.92	7.02
GENE763X	AGI_HUM1_OLIGO_A_24_P34155	861 ^ RUNX1 ^ runt-related transcription factor 1	1	1.557	1.617	1.787	1.588	4.728	4.544	4.504	4.728
GENE390X	AGI_HUM1_OLIGO_A_23_P37727	6376 ^ CX3CL1 ^ chemokine (C-X3-C motif) ligand 1	1	1.012	1.553	1.729	1.469	4.227	3.946	4.137	4.123
GENE623X	AGI_HUM1_OLIGO_A_23_P98350	330 ^ BIRC3 ^ baculoviral IAP repeat-containing 3	1	1.437	2.024	2.222	2.108	5.568	5.112	5.398	5.433
GENE726X	AGI_HUM1_OLIGO_A_24_P257416	2920 ^ CXCL2 ^ chemokine (C-X-C motif) ligand 2	1	1.026	1.22	1.371	1.314	3.604	3.334	3.673	3.698
GENE1119X	AGI_HUM1_OLIGO_A_32_P40463	119369 ^ NUDT9P1 ^ nudix (nucleoside diphosphate linked moiety X)-type motif 9 pseudogene 1	1	0.603	0.836	0.976	0.802	2.249	2.2	2.492	2.514
GENE95X	AGI_HUM1_OLIGO_A_23_P135385	A_23_P135385 ^ ^	1	0.631	0.657	0.696	0.649	1.68	1.751	1.663	1.563
GENE711X	AGI_HUM1_OLIGO_A_24_P23979	51481|100288699|425054|26609 ^ VCX3A|LOC100288699|VCX3B|VCX ^ "variable charge, X-linked 3A|""hypothetical protein LOC100288699""|""variable charge, X-linked 3B""|""variable charge, X-linked"""	1	0.992	1.077	1.064	1.165	2.659	2.572	2.403	2.405
GENE911X	AGI_HUM1_OLIGO_A_24_P943472	9975 ^ NR1D2 ^ "nuclear receptor subfamily 1, group D, member 2"	1	0.976	0.864	1.003	1.003	2.213	2.08	2.403	1.972
GENE536X	AGI_HUM1_OLIGO_A_23_P66948	64762 ^ FAM59A ^ "family with sequence similarity 59, member A"	1	0.884	0.914	1.259	0.963	2.478	2.362	2.087	2.165
GENE690X	AGI_HUM1_OLIGO_A_24_P204971	26959 ^ HBP1 ^ HMG-box transcription factor 1	1	0.467	0.504	0.752	0.645	1.678	1.556	1.403	1.563
GENE859X	AGI_HUM1_OLIGO_A_24_P764690	A_24_P764690 ^ ^	1	0.755	0.664	0.965	0.777	2.172	2.122	1.847	2.03
GENE391X	AGI_HUM1_OLIGO_A_23_P377839	118421 ^ NCRNA00161 ^ non-protein coding RNA 161	1	1.066	1.137	1.319	1.111	3.395	3.072	2.925	2.709
GENE1070X	AGI_HUM1_OLIGO_A_32_P219581	440934 ^ LOC440934 ^ hypothetical LOC440934	1	1.037	1.209	1.667	1.184	3.852	3.257	3.398	3.168
GENE596X	AGI_HUM1_OLIGO_A_23_P86386	79862 ^ ZNF669 ^ zinc finger protein 669	1	0.671	0.65	0.505	0.746	1.565	1.887	1.419	1.662
GENE782X	AGI_HUM1_OLIGO_A_24_P375510	A_24_P375510 ^ ^	1	0.712	0.458	0.758		1.654	1.912	1.41	1.897
GENE872X	AGI_HUM1_OLIGO_A_24_P85045	50640 ^ PNPLA8 ^ patatin-like phospholipase domain containing 8	1	0.603	0.605	0.778	0.725	2.077	2.453	1.671	2.108
GENE386X	AGI_HUM1_OLIGO_A_23_P374315	144811 ^ C13orf31 ^ chromosome 13 open reading frame 31	1	0.47	0.445	0.613	0.719	1.665	1.917	1.796	1.461
GENE936X	AGI_HUM1_OLIGO_A_32_P114739	A_32_P114739 ^ ^	1	0.414	0.403	0.474	0.416	1.725	1.808	1.544	1.25
GENE908X	AGI_HUM1_OLIGO_A_24_P942630	23135 ^ KDM6B ^ lysine (K)-specific demethylase 6B	1	0.294	0.177	0.619	0.664	1.908	2.014	1.659	1.544
GENE301X	AGI_HUM1_OLIGO_A_23_P321388	127544 ^ RNF19B ^ ring finger protein 19B	1	1.56	0.875	0.772	0.98	2.844	2.529	2.584	2.365
GENE798X	AGI_HUM1_OLIGO_A_24_P410363	54583 ^ EGLN1 ^ egl nine homolog 1 (C. elegans)	1	1.329	0.52	0.746	0.678	2.099	1.991	2.092	2.055
GENE436X	AGI_HUM1_OLIGO_A_23_P40936	7182 ^ NR2C2 ^ "nuclear receptor subfamily 2, group C, member 2"	1	0.8	0.873	0.569	0.457	1.516	1.753	1.667	1.67
GENE670X	AGI_HUM1_OLIGO_A_24_P169048	10737 ^ RFPL3S ^ RFPL3 antisense RNA (non-protein coding)	1	0.872	0.776	0.586	0.571	1.656	1.882	1.954	1.998
GENE565X	AGI_HUM1_OLIGO_A_23_P76799	11177 ^ BAZ1A ^ "bromodomain adjacent to zinc finger domain, 1A"	1	0.72	0.57	0.45	0.35	1.55	1.58	1.54	1.5
GENE615X	AGI_HUM1_OLIGO_A_23_P9289	5991 ^ RFX3 ^ "regulatory factor X, 3 (influences HLA class II expression)"	1	0.771	0.705	0.455	0.379	1.569	1.784	1.664	1.739
GENE416X	AGI_HUM1_OLIGO_A_23_P39735	8809 ^ IL18R1 ^ interleukin 18 receptor 1	1	1.561	1.074	0.874	0.943	3.464	3.278	3.496	3.439
GENE656X	AGI_HUM1_OLIGO_A_24_P146575	6461 ^ SHB ^ Src homology 2 domain containing adaptor protein B	1	0.807	0.492	0.454	0.434	1.761	1.613	1.853	1.71
GENE521X	AGI_HUM1_OLIGO_A_23_P59005	6890 ^ TAP1 ^ "transporter 1, ATP-binding cassette, sub-family B (MDR/TAP)"	1	0.949	0.666	0.74	0.489	1.983	2.133	2.239	2.05
GENE637X	AGI_HUM1_OLIGO_A_24_P115774	329 ^ BIRC2 ^ baculoviral IAP repeat-containing 2	1	0.956	0.626	0.579	0.43	1.961	2.168	2.415	2.045
GENE231X	AGI_HUM1_OLIGO_A_23_P217399	5277 ^ PIGA ^ "phosphatidylinositol glycan anchor biosynthesis, class A"	1	1.052	0.657	0.696	0.56	1.913	1.84	1.932	1.908
GENE792X	AGI_HUM1_OLIGO_A_24_P402438	7042 ^ TGFB2 ^ "transforming growth factor, beta 2"	1	1.736	1.247	1.172	1.003	3.332	3.434	3.559	3.479
GENE676X	AGI_HUM1_OLIGO_A_24_P176255	2553 ^ GABPB1 ^ "GA binding protein transcription factor, beta subunit 1"	1	0.851	0.643	0.595	0.425	1.568	1.603	1.773	1.548
GENE19X	AGI_HUM1_OLIGO_A_23_P108835	51646 ^ YPEL5 ^ yippee-like 5 (Drosophila)	1	0.652	0.524	0.496	0.551	1.557	1.387	1.578	1.505
GENE610X	AGI_HUM1_OLIGO_A_23_P89589	5187 ^ PER1 ^ period homolog 1 (Drosophila)	1	0.742	0.6	0.616	0.561	1.842	1.613	1.992	1.941
GENE105X	AGI_HUM1_OLIGO_A_23_P139500	79365 ^ BHLHE41 ^ "basic helix-loop-helix family, member e41"	1	1.136	1.268	0.821	1.083	2.852	2.969	3.049	2.817
GENE890X	AGI_HUM1_OLIGO_A_24_P917261	23064 ^ SETX ^ senataxin	1	1.368	1.38	0.87	1.202	2.993	3.194	3.273	3.201
GENE644X	AGI_HUM1_OLIGO_A_24_P12401	7422 ^ VEGFA ^ vascular endothelial growth factor A	1	1.035	1.057	0.677	0.958	2.4	2.229	2.371	2.352
GENE760X	AGI_HUM1_OLIGO_A_24_P339450	7572 ^ ZNF24 ^ zinc finger protein 24	1	0.626	0.599	0.466	0.712	1.679	1.551	1.676	1.613
GENE603X	AGI_HUM1_OLIGO_A_23_P88802	79786 ^ KLHL36 ^ kelch-like 36 (Drosophila)	1	0.73	0.654	0.657	0.76	1.658	1.604	1.806	1.714
GENE939X	AGI_HUM1_OLIGO_A_32_P118348	A_32_P118348 ^ ^	1	0.847	0.902	0.654	0.838	1.774	2.03	2.104	2.001
GENE1040X	AGI_HUM1_OLIGO_A_32_P19716	90874 ^ ZNF697 ^ zinc finger protein 697	1	0.85	0.765	0.703	0.762	1.797	1.981	2.055	1.93
GENE574X	AGI_HUM1_OLIGO_A_23_P78281	10672 ^ GNA13 ^ "guanine nucleotide binding protein (G protein), alpha 13"	1	0.963	0.512	0.512	0.107	1.542	1.734	1.382	1.704
GENE769X	AGI_HUM1_OLIGO_A_24_P354849	A_24_P354849 ^ ^	1	1.067	0.531	0.79	0.21	1.874	2.109	1.833	1.792
GENE688X	AGI_HUM1_OLIGO_A_24_P195528	A_24_P195528 ^ ^	1	1.056	0.824	0.827	0.438	1.88	1.924	1.761	1.981
GENE62X	AGI_HUM1_OLIGO_A_23_P124642	10125 ^ RASGRP1 ^ RAS guanyl releasing protein 1 (calcium and DAG-regulated)	1	0.771	0.62	0.693	0.381	2.606	2.188	1.89	2.229
GENE454X	AGI_HUM1_OLIGO_A_23_P420442	80031 ^ SEMA6D ^ "sema domain, transmembrane domain (TM), and cytoplasmic domain, (semaphorin) 6D"	1	0.617	0.586	0.616	0.244	1.703	1.64	1.408	1.534
GENE477X	AGI_HUM1_OLIGO_A_23_P46429	3491 ^ CYR61 ^ "cysteine-rich, angiogenic inducer, 61"	1	0.714	0.608	0.636	0.398	1.788	1.796	1.703	1.62
GENE1205X	AGI_HUM1_OLIGO_A_32_P98887	A_32_P98887 ^ ^	1	0.909	0.617	0.762	0.364	2.107	2.025	1.848	1.6
GENE833X	AGI_HUM1_OLIGO_A_24_P62659	10100 ^ TSPAN2 ^ tetraspanin 2	1	0.82	0.506	0.421	0.348	1.716	2.081	1.523	1.413
GENE848X	AGI_HUM1_OLIGO_A_24_P678620	A_24_P678620 ^ ^	1	0.787	0.753	0.499	0.223	1.945	2.255	1.589	1.575
GENE472X	AGI_HUM1_OLIGO_A_23_P45536	4168 ^ MCF2 ^ MCF.2 cell line derived transforming sequence	1	1.435	1.72	1.156	0.836	4.007	3.9	3.692	3.259
GENE426X	AGI_HUM1_OLIGO_A_23_P403335	23086 ^ EXPH5 ^ exophilin 5	1	1.058	1.499		0.322	3.161	3.439	2.764	2.713
GENE828X	AGI_HUM1_OLIGO_A_24_P618247	A_24_P618247 ^ ^	1	0.752	0.948	0.348	0.368	1.789	2.004	1.78	1.711
GENE614X	AGI_HUM1_OLIGO_A_23_P92536	1259 ^ CNGA1 ^ cyclic nucleotide gated channel alpha 1	1	1.043		0.117	0.872	3.169	3.35	2.755	2.759
GENE903X	AGI_HUM1_OLIGO_A_24_P932887	A_24_P932887 ^ ^	1	0.684	0.764	0.25	0.572	1.664	1.998	1.728	1.657
GENE226X	AGI_HUM1_OLIGO_A_23_P216176	4481 ^ MSR1 ^ macrophage scavenger receptor 1	1	0.316		0.912	1.029	2.467	1.863	1.685	1.544
GENE214X	AGI_HUM1_OLIGO_A_23_P211926	7474 ^ WNT5A ^ "wingless-type MMTV integration site family, member 5A"	1	0.186	0.789	0.972	1.029	2.311	1.98	2.294	2.183
GENE269X	AGI_HUM1_OLIGO_A_23_P29953	3600 ^ IL15 ^ interleukin 15	1	0.21	0.922	0.992	0.884	2.018	1.965	1.888	2.062
GENE225X	AGI_HUM1_OLIGO_A_23_P216167	23362 ^ PSD3 ^ pleckstrin and Sec7 domain containing 3	1	0.501	0.999	1.079	1.166	2.391	2.192	2.239	2.374
GENE518X	AGI_HUM1_OLIGO_A_23_P58396	56034 ^ PDGFC ^ platelet derived growth factor C	1	0.438	0.92	0.878	0.964	1.968	1.673	1.684	1.977
GENE835X	AGI_HUM1_OLIGO_A_24_P63537	51752 ^ ERAP1 ^ endoplasmic reticulum aminopeptidase 1	1	0.284	0.986	0.896	1.054	1.739	1.711	1.549	1.828
GENE320X	AGI_HUM1_OLIGO_A_23_P335329	2786 ^ GNG4 ^ "guanine nucleotide binding protein (G protein), gamma 4"	1	0.452	0.86	0.567	0.626	1.772	1.455	1.542	1.627
GENE519X	AGI_HUM1_OLIGO_A_23_P58557	206338 ^ LVRN ^ laeverin	1	0.454	1.105	0.762	0.766	2.143	2.129	1.637	1.95
GENE575X	AGI_HUM1_OLIGO_A_23_P78342	3998 ^ LMAN1 ^ "lectin, mannose-binding, 1"	1	0.33	0.85	0.678	0.697	1.658	1.651	1.525	1.566
GENE650X	AGI_HUM1_OLIGO_A_24_P12690	169355 ^ IDO2 ^ "indoleamine 2,3-dioxygenase 2"	1	0.483	1.445	0.79		2.468	2.41	1.984	1.849
GENE700X	AGI_HUM1_OLIGO_A_24_P221745	440934 ^ LOC440934 ^ hypothetical LOC440934	1	0.008		1.173	1.318	2.142	2.157	2.545	2.016
GENE855X	AGI_HUM1_OLIGO_A_24_P740662	A_24_P740662 ^ ^	1	0.16	0.622	0.671	0.821	1.607	1.771	1.836	1.297
GENE1022X	AGI_HUM1_OLIGO_A_32_P183765	2066 ^ ERBB4 ^ v-erb-a erythroblastic leukemia viral oncogene homolog 4 (avian)	1	0.083	0.918	0.97	0.563	2.08	1.89	1.55	2.105
GENE1131X	AGI_HUM1_OLIGO_A_32_P4792	A_32_P4792 ^ ^	1	0.282	0.699	1.227	0.483	1.804	1.67	1.275	1.731
GENE687X	AGI_HUM1_OLIGO_A_24_P192485	4982 ^ TNFRSF11B ^ "tumor necrosis factor receptor superfamily, member 11b"	1	0.136	0.16	0.19	0.24	1.807	2.403	1.795	1.189
GENE1165X	AGI_HUM1_OLIGO_A_32_P73143	A_32_P73143 ^ ^	1	0.367	0.171	0.491		1.607	1.847	2.188	1.071
GENE576X	AGI_HUM1_OLIGO_A_23_P7932	79865 ^ TREML2 ^ triggering receptor expressed on myeloid cells-like 2	1	0.594	0.746	1.042	0.054	1.65	1.565	1.507	1.499
GENE923X	AGI_HUM1_OLIGO_A_32_P102653	A_32_P102653 ^ ^	1	0.795	0.08	1.054		2.143	1.669	1.47	1.577
GENE975X	AGI_HUM1_OLIGO_A_32_P145443	64207 ^ C14orf4 ^ chromosome 14 open reading frame 4	1	-0.085	0.634	0.79	0.626	1.651	0.662	1.674	1.519
GENE1009X	AGI_HUM1_OLIGO_A_32_P171488	1843 ^ DUSP1 ^ dual specificity phosphatase 1	1	0.093	0.899	0.507	0.73	2.108	1.263	1.662	1.833
GENE1153X	AGI_HUM1_OLIGO_A_32_P60687	4609 ^ MYC ^ v-myc myelocytomatosis viral oncogene homolog (avian)	1	0.214	0.952	0.749	0.544	2.038	1.211	1.879	1.856
GENE1081X	AGI_HUM1_OLIGO_A_32_P225328	56034 ^ PDGFC ^ platelet derived growth factor C	1	-0.001	0.629	0.792	0.664	1.99	1.024	1.526	1.79
GENE1158X	AGI_HUM1_OLIGO_A_32_P67680	7184 ^ HSP90B1 ^ "heat shock protein 90kDa beta (Grp94), member 1"	1	0.097	0.737	0.609	0.734	1.717	0.915	1.608	1.75
GENE307X	AGI_HUM1_OLIGO_A_23_P326885	51804 ^ SIX4 ^ SIX homeobox 4	1	1.116	0.686	-0.465	0.201	2.118	2.271		1.916
GENE971X	AGI_HUM1_OLIGO_A_32_P140049	4084 ^ MXD1 ^ MAX dimerization protein 1	1	0.538	0.438	0.068	0.615	1.52	2.239	1.078	1.575
GENE469X	AGI_HUM1_OLIGO_A_23_P432947	26585 ^ GREM1 ^ "gremlin 1, cysteine knot superfamily, homolog (Xenopus laevis)"	1	1.178	-0.179	0.205	-0.15	1.698	1.933	2.232	2.173
GENE743X	AGI_HUM1_OLIGO_A_24_P309095	5649 ^ RELN ^ reelin	1	0.679	-0.357	0.044	-0.058	1.973	2.059	1.816	1.711
GENE761X	AGI_HUM1_OLIGO_A_24_P33965	A_24_P33965 ^ ^	1		0.729	0.559	-0.574	1.589	1.824	1.508	1.05
GENE808X	AGI_HUM1_OLIGO_A_24_P479551	134111 ^ UBE2QL1 ^ ubiquitin-conjugating enzyme E2Q family-like 1	1	1.728	0.168	-0.16		2.061	1.938	1.646	0.912
GENE205X	AGI_HUM1_OLIGO_A_23_P209449	8324 ^ FZD7 ^ frizzled homolog 7 (Drosophila)	1	0.46	1.334	0.514	1.179	1.32	1.718	2.431	1.874
GENE11X	AGI_HUM1_OLIGO_A_23_P106194	2353 ^ FOS ^ FBJ murine osteosarcoma viral oncogene homolog	1	2.381	1.965	0.762	1.743	2.862	3.196	3.371	3.112
GENE114X	AGI_HUM1_OLIGO_A_23_P143143	3398 ^ ID2 ^ "inhibitor of DNA binding 2, dominant negative helix-loop-helix protein"	1	1.202	0.89	0.476	0.71	1.537	1.863	1.568	1.546
GENE186X	AGI_HUM1_OLIGO_A_23_P19673	6446 ^ SGK1 ^ serum/glucocorticoid regulated kinase 1	1	1.818	1.23	0.596	0.975	2.334	2.413	2.375	2.448
GENE634X	AGI_HUM1_OLIGO_A_24_P10953	81931 ^ ZNF93 ^ zinc finger protein 93	1	1.16	0.999	0.589	0.668	1.785	1.707	1.668	1.683
GENE465X	AGI_HUM1_OLIGO_A_23_P427334	A_23_P427334 ^ ^	1	1.456	0.894	0.541	0.542	1.906	1.962	2.134	1.868
GENE442X	AGI_HUM1_OLIGO_A_23_P412962	9095 ^ TBX19 ^ T-box 19	1	1.236	0.317	0.388	0.31	1.639	1.674	1.905	1.358
GENE616X	AGI_HUM1_OLIGO_A_23_P94494	7091 ^ TLE4 ^ "transducin-like enhancer of split 4 (E(sp1) homolog, Drosophila)"	1	1.748	0.866	0.986	0.532	2.053	2.368	2.37	1.753
GENE360X	AGI_HUM1_OLIGO_A_23_P356677	10846 ^ PDE10A ^ phosphodiesterase 10A	1	0.504	0.919	0.97	1.526	1.62	1.714	1.31	1.643
GENE37X	AGI_HUM1_OLIGO_A_23_P116902	420 ^ ART4 ^ ADP-ribosyltransferase 4 (Dombrock blood group)	1	0.67	1.112	1.115	1.16	1.686	1.718	1.594	1.606
GENE1130X	AGI_HUM1_OLIGO_A_32_P46510	376940 ^ ZC3H6 ^ zinc finger CCCH-type containing 6	1	0.551	1.076	1.15	1.25	1.538	1.653	1.525	1.473
GENE6X	AGI_HUM1_OLIGO_A_23_P103496	115361 ^ GBP4 ^ guanylate binding protein 4	1	0.669	1.384	1.13	0.839	1.835	1.93	2.079	1.382
GENE0X	AGI_HUM1_OLIGO_A_23_P101253	80110 ^ ZNF614 ^ zinc finger protein 614	1	1.318	1.204	1.117	0.973	1.825	2.18	1.792	2.078
GENE42X	AGI_HUM1_OLIGO_A_23_P119006	A_23_P119006 ^ ^	1	1.097	0.926	1.074	0.858	1.721	1.992	1.762	1.896
GENE257X	AGI_HUM1_OLIGO_A_23_P258037	55818 ^ KDM3A ^ lysine (K)-specific demethylase 3A	1	1.067	0.955	0.998	0.618	1.479	1.803	1.704	1.587
GENE389X	AGI_HUM1_OLIGO_A_23_P377267	A_23_P377267 ^ ^	1	1.274	0.978	1.187	0.786	2.083	2.498	2.191	2.306
GENE874X	AGI_HUM1_OLIGO_A_24_P85942	9648 ^ GCC2 ^ GRIP and coiled-coil domain containing 2	1	0.9	0.847	0.862	0.559	1.457	1.664	1.502	1.599
GENE718X	AGI_HUM1_OLIGO_A_24_P245976	51481|26609 ^ VCX3A|VCX ^ "variable charge, X-linked 3A|""variable charge, X-linked"""	1	1.287	1.003	1.2	0.889	2.329	2.369	2.17	2.154
GENE677X	AGI_HUM1_OLIGO_A_24_P18146	23362 ^ PSD3 ^ pleckstrin and Sec7 domain containing 3	1	0.918	0.589	0.958	0.586	1.589	1.802	1.662	1.45
GENE146X	AGI_HUM1_OLIGO_A_23_P155755	6372 ^ CXCL6 ^ chemokine (C-X-C motif) ligand 6 (granulocyte chemotactic protein 2)	1	1.801	1.922	2.222	1.641	3.937	3.99	3.766	3.943
GENE334X	AGI_HUM1_OLIGO_A_23_P34345	7412 ^ VCAM1 ^ vascular cell adhesion molecule 1	1	2.685	2.728	2.921	2.389	6.025	5.815	6.184	6.12
GENE730X	AGI_HUM1_OLIGO_A_24_P272389	A_24_P272389 ^ ^	1	0.786	0.628	0.976	0.591	1.745	1.767	1.623	1.791
GENE49X	AGI_HUM1_OLIGO_A_23_P120316	10797 ^ MTHFD2 ^ "methylenetetrahydrofolate dehydrogenase (NADP+ dependent) 2, methenyltetrahydrofolate cyclohydrolase"	1	0.859	0.973	1.014	0.627	1.618	1.9	1.552	1.709
GENE922X	AGI_HUM1_OLIGO_A_32_P101917	A_32_P101917 ^ ^	1	1.108	1.531	1.583	0.786	2.688	2.836	2.288	2.601
GENE30X	AGI_HUM1_OLIGO_A_23_P111672	26136 ^ TES ^ testis derived transcript (3 LIM domains)	1	0.993	0.687	0.832	0.681	1.634	1.214	1.596	1.726
GENE167X	AGI_HUM1_OLIGO_A_23_P165360	51665 ^ ASB1 ^ ankyrin repeat and SOCS box-containing 1	1	0.931	0.634	0.665	0.64	1.511	1.455	1.751	1.64
GENE23X	AGI_HUM1_OLIGO_A_23_P10995	27303 ^ RBMS3 ^ "RNA binding motif, single stranded interacting protein"	1	0.877	0.813	0.552	0.873	1.697	1.388	1.737	1.657
GENE1X	AGI_HUM1_OLIGO_A_23_P101258	80110 ^ ZNF614 ^ zinc finger protein 614	1	1.119	1.086	0.827	0.769	1.681	1.872	1.763	1.779
GENE27X	AGI_HUM1_OLIGO_A_23_P110712	1843 ^ DUSP1 ^ dual specificity phosphatase 1	1	1.483	1.49	1.057	1.178	2.221	2.479	2.186	2.202
GENE366X	AGI_HUM1_OLIGO_A_23_P361482	150465 ^ TTL ^ tubulin tyrosine ligase	1	1.025	0.904	0.794	0.955	1.682	1.717	1.582	1.711
GENE39X	AGI_HUM1_OLIGO_A_23_P118254	2294 ^ FOXF1 ^ forkhead box F1	1	1.928	1.535	1.417	1.515	2.885	2.748	2.893	2.761
GENE752X	AGI_HUM1_OLIGO_A_24_P3249	5915 ^ RARB ^ "retinoic acid receptor, beta"	1	1.479	1.137	1.098	1.165	2.238	1.867	1.988	1.987
GENE557X	AGI_HUM1_OLIGO_A_23_P7353	55132 ^ LARP1B ^ "La ribonucleoprotein domain family, member 1B"	1	1.112	1.209	1.046	0.991	1.767	1.939	1.935	1.96
GENE786X	AGI_HUM1_OLIGO_A_24_P383523	23034 ^ SAMD4A ^ sterile alpha motif domain containing 4A	1	0.981	1.162	1.067	0.924	1.838	1.92	2.022	1.931
GENE534X	AGI_HUM1_OLIGO_A_23_P66473	26207 ^ PITPNC1 ^ "phosphatidylinositol transfer protein, cytoplasmic 1"	1	1.058	0.945	0.952	0.943	1.858	1.757	1.953	1.904
GENE224X	AGI_HUM1_OLIGO_A_23_P215963	6788 ^ STK3 ^ "serine/threonine kinase 3 (STE20 homolog, yeast)"	1	0.947	0.904	0.795	0.833	1.877	1.582	1.745	1.722
GENE1068X	AGI_HUM1_OLIGO_A_32_P219135	A_32_P219135 ^ ^	1	1.575	1.399	1.405	1.42	3.141	2.836	3.195	3.024
GENE856X	AGI_HUM1_OLIGO_A_24_P75948	A_24_P75948 ^ ^	1	0.885	0.879	0.767	0.915	1.732	1.537	1.793	1.787
GENE725X	AGI_HUM1_OLIGO_A_24_P253588	A_24_P253588 ^ ^	1	1.455	1.626	1.514	1.372	3.071	3.016	3.087	2.985
GENE799X	AGI_HUM1_OLIGO_A_24_P410453	23345 ^ SYNE1 ^ "spectrin repeat containing, nuclear envelope 1"	1	1.161	1.228	1.039	1.004	2.2	2.199	2.242	2.125
GENE562X	AGI_HUM1_OLIGO_A_23_P75850	387751 ^ GVIN1 ^ "GTPase, very large interferon inducible 1"	1	0.868	1.131	0.86	0.882	1.601	2.055	1.611	1.574
GENE906X	AGI_HUM1_OLIGO_A_24_P941167	80830 ^ APOL6 ^ "apolipoprotein L, 6"	1	0.922	0.949	0.802	0.994	1.514	1.847	1.745	1.423
GENE768X	AGI_HUM1_OLIGO_A_24_P35478	56288 ^ PARD3 ^ par-3 partitioning defective 3 homolog (C. elegans)	1	1.053	0.868	0.779	0.747	1.802	1.922	2.047	1.616
GENE794X	AGI_HUM1_OLIGO_A_24_P407235	1407 ^ CRY1 ^ cryptochrome 1 (photolyase-like)	1	1.084	0.991	0.793	0.589	1.735	2.001	1.8	1.668
GENE1066X	AGI_HUM1_OLIGO_A_32_P218543	A_32_P218543 ^ ^	1	0.93	0.901	0.59	0.697	1.399	1.85	1.739	1.578
GENE1159X	AGI_HUM1_OLIGO_A_32_P69368	84099 ^ ID2B ^ "inhibitor of DNA binding 2B, dominant negative helix-loop-helix protein (pseudogene)"	1	0.937	0.972	0.556	0.738	1.538	1.979	1.485	1.575
GENE558X	AGI_HUM1_OLIGO_A_23_P73632	190 ^ NR0B1 ^ "nuclear receptor subfamily 0, group B, member 1"	1	1.304	0.923	1.337	1.352	2.575	2.795	2.192	2.146
GENE173X	AGI_HUM1_OLIGO_A_23_P16652	148254 ^ ZNF555 ^ zinc finger protein 555	1	0.548	0.948	0.75	0.812	1.773	1.586	1.637	1.738
GENE527X	AGI_HUM1_OLIGO_A_23_P63870	142891 ^ SAMD8 ^ sterile alpha motif domain containing 8	1	0.604	0.86	0.747	0.874	1.731	1.782	1.654	1.731
GENE87X	AGI_HUM1_OLIGO_A_23_P133408	1437 ^ CSF2 ^ colony stimulating factor 2 (granulocyte-macrophage)	1	0.94		1.88	1.683	3.277	3.307	3.129	3.177
GENE657X	AGI_HUM1_OLIGO_A_24_P148261	7042 ^ TGFB2 ^ "transforming growth factor, beta 2"	1	1.097	1.65	1.678	1.492	3.12	2.916	3.034	2.938
GENE772X	AGI_HUM1_OLIGO_A_24_P359856	9759 ^ HDAC4 ^ histone deacetylase 4	1	0.72	1.187	1.172	1.23	2.217	2.09	2.077	2.127
GENE223X	AGI_HUM1_OLIGO_A_23_P215790	1956 ^ EGFR ^ "epidermal growth factor receptor (erythroblastic leukemia viral (v-erb-b) oncogene homolog, avian)"	1	0.81	1.12	1.06	0.94	2	2.06	1.72	1.99
GENE368X	AGI_HUM1_OLIGO_A_23_P363255	80323 ^ CCDC68 ^ coiled-coil domain containing 68	1	0.753	1.077	1.14	1.046	1.951	2.13	1.763	2.147
GENE34X	AGI_HUM1_OLIGO_A_23_P113453	1756 ^ DMD ^ dystrophin	1	0.732	0.913	1.05	0.939	1.571	1.795	1.695	1.689
GENE573X	AGI_HUM1_OLIGO_A_23_P78037	6354 ^ CCL7 ^ chemokine (C-C motif) ligand 7	1	1.871	2.166	2.452	2.051	4.093	3.94	4.046	3.985
GENE584X	AGI_HUM1_OLIGO_A_23_P81898	10537 ^ UBD ^ ubiquitin D	1	2.114	2.624	2.83	2.708	4.804	4.865	4.898	4.762
GENE692X	AGI_HUM1_OLIGO_A_24_P206736	7702 ^ ZNF143 ^ zinc finger protein 143	1	0.789	0.873	0.88	0.852	1.554	1.665	1.59	1.586
GENE919X	AGI_HUM1_OLIGO_A_24_P98411	3309 ^ HSPA5 ^ "heat shock 70kDa protein 5 (glucose-regulated protein, 78kDa)"	1	1.088	1.331	1.34	1.245	2.522	2.252	2.303	2.529
GENE1187X	AGI_HUM1_OLIGO_A_32_P87013	3576 ^ IL8 ^ interleukin 8	1	2.369	2.719	3.087	2.876	5.816	5.479	5.62	5.688
GENE912X	AGI_HUM1_OLIGO_A_24_P943484	54806 ^ AHI1 ^ Abelson helper integration site 1	1	0.793	1.02	0.791	1.064	1.824	1.881	1.518	1.74
GENE633X	AGI_HUM1_OLIGO_A_24_P109069	83849 ^ SYT15 ^ synaptotagmin XV	1	0.786	0.743	0.8	0.976	1.494	1.767	1.684	1.78
GENE787X	AGI_HUM1_OLIGO_A_24_P383850	8672 ^ EIF4G3 ^ "eukaryotic translation initiation factor 4 gamma, 3"	1	0.62	1.124	1.097	0.73	1.303	1.69	1.537	1.792
GENE810X	AGI_HUM1_OLIGO_A_24_P488105	55500 ^ ETNK1 ^ ethanolamine kinase 1	1	0.786	0.966	1.038	0.838	1.597	1.619	1.07	1.586
GENE314X	AGI_HUM1_OLIGO_A_23_P333038	80217 ^ C10orf79 ^ chromosome 10 open reading frame 79	1	1.778	1.253	1.26	1.718		2.184	1.527	1.978
GENE749X	AGI_HUM1_OLIGO_A_24_P320572	26036 ^ ZNF451 ^ zinc finger protein 451	1	1.113	0.975	0.767	0.891	1.763	1.603	1.189	1.548
GENE47X	AGI_HUM1_OLIGO_A_23_P119857	130502 ^ TTC32 ^ tetratricopeptide repeat domain 32	1	0.989	1.191	1.133	1.236	1.962	2.037	1.88	1.783
GENE355X	AGI_HUM1_OLIGO_A_23_P353744	55132 ^ LARP1B ^ "La ribonucleoprotein domain family, member 1B"	1	0.807	1.03	0.931	1.08	1.68	1.515	1.42	1.646
GENE789X	AGI_HUM1_OLIGO_A_24_P401090	A_24_P401090 ^ ^	1	1.227	1.234	1.265	1.358	2.142	2.016	2.108	2.349
GENE198X	AGI_HUM1_OLIGO_A_23_P206598	A_23_P206598 ^ ^	1	1.861	2.16	1.943	2.105	3.042	3.02	2.917	3.068
GENE340X	AGI_HUM1_OLIGO_A_23_P347618	56605 ^ ERO1LB ^ ERO1-like beta (S. cerevisiae)	1	1.571	1.931	1.738	1.691	2.591	2.549	2.448	2.482
GENE341X	AGI_HUM1_OLIGO_A_23_P347623	56605 ^ ERO1LB ^ ERO1-like beta (S. cerevisiae)	1	1.649	1.689	1.633	1.609	2.155	2.449	2.297	2.354
GENE437X	AGI_HUM1_OLIGO_A_23_P409988	80012 ^ PHC3 ^ polyhomeotic homolog 3 (Drosophila)	1	1.061	1.243	0.993	1.014	1.655	1.78		1.674
GENE325X	AGI_HUM1_OLIGO_A_23_P339053	A_23_P339053 ^ ^	1	1.258	1.188	1.225	1.165	1.906	2.054	1.735	1.8
GENE664X	AGI_HUM1_OLIGO_A_24_P157415	23200 ^ ATP11B ^ "ATPase, class VI, type 11B"	1	1.493	1.501	1.38	1.387	2.213	2.325	2.109	2.313
GENE816X	AGI_HUM1_OLIGO_A_24_P535219	A_24_P535219 ^ ^	1	0.99	1.099	0.759	1.003	1.529	1.512	1.502	1.386
GENE77X	AGI_HUM1_OLIGO_A_23_P130444	55762 ^ ZNF701 ^ zinc finger protein 701	1	1.409	1.187	1.022	1.078	1.444	1.769	1.614	1.588
GENE331X	AGI_HUM1_OLIGO_A_23_P342053	5930 ^ RBBP6 ^ retinoblastoma binding protein 6	1	1.636	1.604	1.365	1.271	2.183	2.325	2.101	2.169
GENE531X	AGI_HUM1_OLIGO_A_23_P65812	4091 ^ SMAD6 ^ SMAD family member 6	1	1.461	1.372	1.192	1.257	1.937	2.023	1.714	1.708
GENE591X	AGI_HUM1_OLIGO_A_23_P83838	767 ^ CA8 ^ carbonic anhydrase VIII	1	1.436	1.298	1.382	1.093	1.651	2.125	1.791	1.659
GENE556X	AGI_HUM1_OLIGO_A_23_P7253	55132 ^ LARP1B ^ "La ribonucleoprotein domain family, member 1B"	1	1.191	1.153	1.056	0.827	1.644	1.781	1.76	1.637
GENE780X	AGI_HUM1_OLIGO_A_24_P371782	1081 ^ CGA ^ "glycoprotein hormones, alpha polypeptide"	1		2.255	2.345	1.695	3.962	3.635	3.505	3.366
GENE266X	AGI_HUM1_OLIGO_A_23_P2814	4093 ^ SMAD9 ^ SMAD family member 9	1	1.681	1.066	1.527	1.386	2.446	2.506	2.635	2.554
GENE841X	AGI_HUM1_OLIGO_A_24_P655849	A_24_P655849 ^ ^	1	1.721	1.502	1.987	1.588	2.683	2.844	2.667	2.626
GENE162X	AGI_HUM1_OLIGO_A_23_P161624	8061 ^ FOSL1 ^ FOS-like antigen 1	1	1.432	1.016	0.783	0.788	1.594	1.533	1.706	1.819
GENE161X	AGI_HUM1_OLIGO_A_23_P160460	6675 ^ UAP1 ^ UDP-N-acteylglucosamine pyrophosphorylase 1	1	1.315	1.085	0.905	0.894	1.447	1.606	1.629	1.674
GENE362X	AGI_HUM1_OLIGO_A_23_P359091	A_23_P359091 ^ ^	1	1.222	0.965	0.838	0.855	1.383	1.656	1.775	1.654
GENE678X	AGI_HUM1_OLIGO_A_24_P18190	3309 ^ HSPA5 ^ "heat shock 70kDa protein 5 (glucose-regulated protein, 78kDa)"	1	1.373	1.141	0.972	1.3	1.894	1.609	1.861	1.864
GENE1144X	AGI_HUM1_OLIGO_A_32_P55241	387914 ^ SHISA2 ^ shisa homolog 2 (Xenopus laevis)	1	1.817	1.583	1.451	1.418	2.356	2.205	2.515	2.418
GENE63X	AGI_HUM1_OLIGO_A_23_P124905	4884 ^ NPTX1 ^ neuronal pentraxin I	1	1.275	1.52	1.408	1.241	1.486	1.592	1.589	1.415
GENE847X	AGI_HUM1_OLIGO_A_24_P66969	440087 ^ C12orf69 ^ chromosome 12 open reading frame 69	1	1.867	2.071	2.019	1.81	2.264	2.306	2.219	2.396
GENE579X	AGI_HUM1_OLIGO_A_23_P80566	5922 ^ RASA2 ^ RAS p21 protein activator 2	1	1.563	1.399	1.562	1.355	1.804	1.848		1.972
GENE624X	AGI_HUM1_OLIGO_A_23_P99204	51275 ^ C12orf47 ^ chromosome 12 open reading frame 47	1	1.038	1.567	1.331	1.394	1.814	1.881	1.821	1.822
GENE737X	AGI_HUM1_OLIGO_A_24_P278762	51275 ^ C12orf47 ^ chromosome 12 open reading frame 47	1	1.016	1.27	1.287	1.395	1.761	1.729	1.696	1.78
GENE99X	AGI_HUM1_OLIGO_A_23_P136724	A_23_P136724 ^ ^	1	1.818	2.207	2.168	2.223	2.774	2.771	2.742	2.621
GENE851X	AGI_HUM1_OLIGO_A_24_P68908	A_24_P68908 ^ ^	1	1.747	2.074	2.159	2.013	2.55	2.662	2.412	2.387
GENE1198X	AGI_HUM1_OLIGO_A_32_P930685	642280 ^ ZNF876P ^ zinc finger protein 876 (pseudogene)	1	1.229	1.569	1.518	1.427	1.736	1.912	1.768	1.925
GENE1034X	AGI_HUM1_OLIGO_A_32_P192033	A_32_P192033 ^ ^	1	1.86	2.072	2.179	2.055	2.705	2.723	2.702	3.093
GENE892X	AGI_HUM1_OLIGO_A_24_P917836	A_24_P917836 ^ ^	1	1.246	1.263	1.517	1.633	1.659	1.873	1.562	1.582
GENE735X	AGI_HUM1_OLIGO_A_24_P278552	10205 ^ MPZL2 ^ myelin protein zero-like 2	1	1.544	1.488	1.261	1.347	1.924	1.709	1.6	1.673
GENE916X	AGI_HUM1_OLIGO_A_24_P944378	A_24_P944378 ^ ^	1	1.371	1.383	1.245	1.334	2.105	1.926	1.695	1.539
GENE219X	AGI_HUM1_OLIGO_A_23_P214080	1958 ^ EGR1 ^ early growth response 1	1	3.886	3.894	1.929	4.096	5.238	4.651	4.914	5.244
GENE1168X	AGI_HUM1_OLIGO_A_32_P74409	387763 ^ LOC387763 ^ hypothetical protein LOC387763	1	1.043	1.073	0.914	1.406	2.028	1.465	1.851	1.993
GENE849X	AGI_HUM1_OLIGO_A_24_P68275	79670 ^ ZCCHC6 ^ "zinc finger, CCHC domain containing 6"	1	1.041	1.011	0.283	1.257	1.635	1.854	1.627	1.811
GENE950X	AGI_HUM1_OLIGO_A_32_P12465	6675 ^ UAP1 ^ UDP-N-acteylglucosamine pyrophosphorylase 1	1	0.777	0.727	1.272	0.858	1.902	1.202	1.589	1.722
GENE1014X	AGI_HUM1_OLIGO_A_32_P175567	7412 ^ VCAM1 ^ vascular cell adhesion molecule 1	1		1.351	1.342	1.528	2.655	1.137	2.151	1.965
GENE834X	AGI_HUM1_OLIGO_A_24_P63380	658 ^ BMPR1B ^ "bone morphogenetic protein receptor, type IB"	1	1.696	1.703	0.649	0.733	3.164	1.769	1.999	2.068
GENE1053X	AGI_HUM1_OLIGO_A_32_P206308	A_32_P206308 ^ ^	1	0.91	1.466	0.572	1.06	2.598	2.335	1.478	1.822
GENE1108X	AGI_HUM1_OLIGO_A_32_P33083	100288723|51480 ^ LOC100288723|VCX2 ^ "hypothetical protein LOC100288723|""variable charge, X-linked 2"""	1	1.868	1.495	1.45	0.93	3.168	3.264	1.974	2.036
GENE245X	AGI_HUM1_OLIGO_A_23_P252306	3397 ^ ID1 ^ "inhibitor of DNA binding 1, dominant negative helix-loop-helix protein"	1	1.969	1.666	1.114	1.703	1.15	1.251	1.22	1.303
GENE480X	AGI_HUM1_OLIGO_A_23_P46936	1959 ^ EGR2 ^ early growth response 2	1	4.37	3.855	2.844	3.991	4.093	3.621	3.56	3.909
GENE881X	AGI_HUM1_OLIGO_A_24_P904845	A_24_P904845 ^ ^	1	1.756	1.764	1.403	1.623	1.404	1.895	1.502	1.227
GENE977X	AGI_HUM1_OLIGO_A_32_P145989	63977 ^ PRDM15 ^ PR domain containing 15	1	1.893	1.747	1.682	1.767	1.308	1.475	1.917	1.668
GENE327X	AGI_HUM1_OLIGO_A_23_P339818	91947 ^ ARRDC4 ^ arrestin domain containing 4	1	2.341	2.487	2.444	2.418	2.312	2.304	2.205	2.373
GENE621X	AGI_HUM1_OLIGO_A_23_P97700	10628 ^ TXNIP ^ thioredoxin interacting protein	1	3.281	3.745	3.965	3.724	3.569	3.388	3.418	3.408
GENE1151X	AGI_HUM1_OLIGO_A_32_P59355	A_32_P59355 ^ ^	1	1.179	1.58	1.679	1.595	1.592	1.317	1.381	1.334
GENE1010X	AGI_HUM1_OLIGO_A_32_P173357	A_32_P173357 ^ ^	1	1.916	2.233	2.253	1.833	2.537	1.682	1.639	1.553
GENE844X	AGI_HUM1_OLIGO_A_24_P662813	10628 ^ TXNIP ^ thioredoxin interacting protein	1	2.714	2.584	3.08	2.412	2.919	1.806	2.768	2.836
GENE716X	AGI_HUM1_OLIGO_A_24_P243749	5166 ^ PDK4 ^ "pyruvate dehydrogenase kinase, isozyme 4"	1	1.729	1.837	2.335	1.946	1.664	1.356	1.897	1.321
GENE868X	AGI_HUM1_OLIGO_A_24_P826348	376940 ^ ZC3H6 ^ zinc finger CCCH-type containing 6	1	1.385	1.686	1.791	1.521	1.256	1.341	1.112	1.254
GENE904X	AGI_HUM1_OLIGO_A_24_P934989	A_24_P934989 ^ ^	1	1.762		2.208	1.783	1.096	1.485	1.595	1.556
GENE347X	AGI_HUM1_OLIGO_A_23_P352484	220164 ^ DOK6 ^ docking protein 6	1	1.108	1.763	2.454	2.269	2.168	2.359	1.789	1.958
GENE990X	AGI_HUM1_OLIGO_A_32_P16315	347688 ^ RP11-631M21.2 ^ "tubulin, beta 8"	1	0.78	1.042	1.39	1.412	1.622	1.524	1.016	1.664
GENE901X	AGI_HUM1_OLIGO_A_24_P927287	A_24_P927287 ^ ^	1	1.46	1.734	1.816	1.986	2.294	2.047	0.929	1.852
GENE1203X	AGI_HUM1_OLIGO_A_32_P97798	10628 ^ TXNIP ^ thioredoxin interacting protein	1	2.093	3.081	3.29	2.686	3.886	2.599	3.073	3.246
GENE532X	AGI_HUM1_OLIGO_A_23_P66011	54550 ^ NECAB2 ^ N-terminal EF-hand calcium binding protein 2	1		1.989	0.369	1.725	1.619	0.369	0.901	1.589
GENE845X	AGI_HUM1_OLIGO_A_24_P662972	A_24_P662972 ^ ^	1	2.03	1.678	0.193	1.677	1.579	1.737	1.757	1.037
GENE193X	AGI_HUM1_OLIGO_A_23_P204654	4254 ^ KITLG ^ KIT ligand	1	-1.599	-2.001	-1.618	-2.024	0.535	0.596	0.391	0.739
GENE643X	AGI_HUM1_OLIGO_A_24_P122921	10018 ^ BCL2L11 ^ BCL2-like 11 (apoptosis facilitator)	1	-2.193	-1.732	-1.415	-1.668	1.168	1.093	1.114	1.039
GENE66X	AGI_HUM1_OLIGO_A_23_P126266	3142 ^ HLX ^ H2.0-like homeobox	1	-2.638	-2.994	-2.656	-2.6	-1.038	-1.272	-0.896	-0.961
GENE274X	AGI_HUM1_OLIGO_A_23_P302672	115265 ^ DDIT4L ^ DNA-damage-inducible transcript 4-like	1	-2.22	-2.161	-1.905	-2.29	-0.827	-0.323	-0.846	-0.789
GENE410X	AGI_HUM1_OLIGO_A_23_P391443	57460 ^ PPM1H ^ protein phosphatase 1H (PP2C domain containing)	1	-2.254	-2.256	-1.582	-2.466	-0.775	-0.424	-0.167	-0.299
GENE1005X	AGI_HUM1_OLIGO_A_32_P169550	639 ^ PRDM1 ^ "PR domain containing 1, with ZNF domain"	1	-2.809	-2.791	-2.244	-2.668	-0.473	-1.789	-0.458	-0.63
GENE1063X	AGI_HUM1_OLIGO_A_32_P214860	A_32_P214860 ^ ^	1	-2.358	-1.697	-1.409	-1.582	0.084	-0.247	-0.751	-0.182
GENE72X	AGI_HUM1_OLIGO_A_23_P127840	7761 ^ ZNF214 ^ zinc finger protein 214	1	0.65	0.508	0.671	0.314	-1.973	-1.32	-1.932	-1.925
GENE201X	AGI_HUM1_OLIGO_A_23_P208259	84671 ^ ZNF347 ^ zinc finger protein 347	1	0.795	0.807	0.427	0.577	-1.82	-1.401	-1.76	-1.513
GENE356X	AGI_HUM1_OLIGO_A_23_P35414	5507 ^ PPP1R3C ^ "protein phosphatase 1, regulatory (inhibitor) subunit 3C"	1	0.72	0.993	0.816	1.078	-2.027	-0.97	-1.92	-1.579
GENE80X	AGI_HUM1_OLIGO_A_23_P130876	339327 ^ ZNF546 ^ zinc finger protein 546	1	0.848	0.307	0.044	-0.333	-2.347	-2.174	-1.552	-2.24
GENE175X	AGI_HUM1_OLIGO_A_23_P168019	80317 ^ ZKSCAN3 ^ zinc finger with KRAB and SCAN domains 3	1	0.509	-0.027	-0.027	-0.114	-1.809	-1.662	-1.417	-2.155
GENE311X	AGI_HUM1_OLIGO_A_23_P332584	23285 ^ KIAA1107 ^ KIAA1107	1	0.491	0.262	0.276	0.162	-1.529	-1.691	-1.139	-1.732
GENE166X	AGI_HUM1_OLIGO_A_23_P164958	83987 ^ CCDC8 ^ coiled-coil domain containing 8	1	0.683	0.16	-0.147	0.125	-1.664	-2.1	-1.56	-2.061
GENE1078X	AGI_HUM1_OLIGO_A_32_P224302	7694 ^ ZNF135 ^ zinc finger protein 135	1	0.547	0.106	-0.295	0.071	-1.515	-1.782	-1.973	-1.737
GENE250X	AGI_HUM1_OLIGO_A_23_P253921	55888 ^ ZNF167 ^ zinc finger protein 167	1	0.022	0.45	0.119	0.608	-2.665	-2.49	-2.242	-2.295
GENE612X	AGI_HUM1_OLIGO_A_23_P92184	54554 ^ WDR5B ^ WD repeat domain 5B	1	0.153	0.32	0.205	0.324	-1.808	-1.573	-1.532	-1.408
GENE379X	AGI_HUM1_OLIGO_A_23_P370682	116071 ^ BATF2 ^ "basic leucine zipper transcription factor, ATF-like 2"	1	0.23	0.131	0.217	0.176	-1.766	-1.556		-1.856
GENE543X	AGI_HUM1_OLIGO_A_23_P68700	54943 ^ DNAJC28 ^ "DnaJ (Hsp40) homolog, subfamily C, member 28"	1	0.335	0.157	-0.109	0.21	-1.984	-1.692	-1.41	-1.954
GENE1179X	AGI_HUM1_OLIGO_A_32_P82580	A_32_P82580 ^ ^	1	0.111	0.058	0.062	0.495	-2.58	-1.792	-2.065	-2.705
GENE16X	AGI_HUM1_OLIGO_A_23_P107881	A_23_P107881 ^ ^	1	0.443	0.551	0.111	0.073	-2.349	-1.273	-1.78	-1.677
GENE744X	AGI_HUM1_OLIGO_A_24_P312417	A_24_P312417 ^ ^	1	0.362	0.353	0.249	-0.011	-1.695	-0.878	-1.525	-1.509
GENE963X	AGI_HUM1_OLIGO_A_32_P135767	A_32_P135767 ^ ^	1	0.177	0.423	0.353	0.004	-1.997	-1.434	-1.901	-1.927
GENE260X	AGI_HUM1_OLIGO_A_23_P259090	83594 ^ NUDT12 ^ nudix (nucleoside diphosphate linked moiety X)-type motif 12	1	0.383	0.372	0.111	-0.029	-1.653	-1.269	-1.993	-1.588
GENE1003X	AGI_HUM1_OLIGO_A_32_P167904	148213 ^ ZNF681 ^ zinc finger protein 681	1	0.326	0.537	0.099	0.341	-2.045	-1.267	-2.112	-1.759
GENE419X	AGI_HUM1_OLIGO_A_23_P399169	3090 ^ HIC1 ^ hypermethylated in cancer 1	1	0.388		-0.443	-0.645	-1.61	-1.963	-0.744	-1.882
GENE746X	AGI_HUM1_OLIGO_A_24_P318002	7762 ^ ZNF215 ^ zinc finger protein 215	1	0.747	0.054	-0.43	-0.497	-1.764	-1.671	-0.629	-2.419
GENE222X	AGI_HUM1_OLIGO_A_23_P214866	6239 ^ RREB1 ^ ras responsive element binding protein 1	1	0.08	-0.861	-0.449	-0.138	-1.592		-1.555	-1.509
GENE886X	AGI_HUM1_OLIGO_A_24_P914466	A_24_P914466 ^ ^	1	-0.14	-1.139	-0.167	-0.441	-1.269	-1.689	-1.695	-2.248
GENE174X	AGI_HUM1_OLIGO_A_23_P167920	28514 ^ DLL1 ^ delta-like 1 (Drosophila)	1	-0.074	-0.259	-0.952	-0.429	-2.078	-1.86	-1.676	-1.723
GENE92X	AGI_HUM1_OLIGO_A_23_P134946	9684 ^ LRRC14 ^ leucine rich repeat containing 14	1	0.182	-0.299	-0.502	-0.623	-2.015	-1.647	-1.669	-1.848
GENE371X	AGI_HUM1_OLIGO_A_23_P366253	23598 ^ PATZ1 ^ POZ (BTB) and AT hook containing zinc finger 1	1	0.111	-0.176	-0.546	-0.549	-1.693	-1.689	-1.738	-1.65
GENE441X	AGI_HUM1_OLIGO_A_23_P412707	122616 ^ C14orf79 ^ chromosome 14 open reading frame 79	1	0.172	-0.465	-0.521	-0.614	-1.63	-1.928	-1.722	-1.492
GENE54X	AGI_HUM1_OLIGO_A_23_P121657	9957 ^ HS3ST1 ^ heparan sulfate (glucosamine) 3-O-sulfotransferase 1	1	-0.068	-0.711	-0.775	-0.487	-2.179	-1.643	-1.78	-1.817
GENE202X	AGI_HUM1_OLIGO_A_23_P208325	9310 ^ ZNF235 ^ zinc finger protein 235	1	-0.169	-0.527	-0.742	-0.715	-2.074	-1.529	-2.015	-2.012
GENE369X	AGI_HUM1_OLIGO_A_23_P363426	10929 ^ SFRS2B ^ "splicing factor, arginine/serine-rich 2B"	1	-0.083	-0.538	-0.672	-0.751	-1.732	-1.53	-1.638	-1.516
GENE367X	AGI_HUM1_OLIGO_A_23_P363034	A_23_P363034 ^ ^	1	0.191	-0.514	-0.819	-0.704	-2.105	-1.622	-1.621	-1.964
GENE1193X	AGI_HUM1_OLIGO_A_32_P91042	A_32_P91042 ^ ^	1	0.224	-0.632	-0.691	-0.585	-1.752	-1.61	-1.743	-1.718
GENE838X	AGI_HUM1_OLIGO_A_24_P642758	A_24_P642758 ^ ^	1	0.059	-0.627	-0.421	-0.643	-2.142	-1.323	-1.931	-1.881
GENE830X	AGI_HUM1_OLIGO_A_24_P623814	A_24_P623814 ^ ^	1	-0.211	-0.632	-0.488	-0.782	-1.97	-1.573	-2.239
GENE1163X	AGI_HUM1_OLIGO_A_32_P72477	A_32_P72477 ^ ^	1	-0.322	-0.525	-0.385	-0.657	-1.988	-1.841	-2.248	-1.683
GENE801X	AGI_HUM1_OLIGO_A_24_P419276	57209 ^ ZNF248 ^ zinc finger protein 248	1	0.24	-0.208	-0.123	-0.838	-2.114	-1.556	-1.91	-2.142
GENE1132X	AGI_HUM1_OLIGO_A_32_P48043	100129482 ^ ZNF37B ^ zinc finger protein 37B (pseudogene)	1	0.181	0.155	-0.551	-0.585	-1.827	-1.434	-2.095	-1.706
GENE52X	AGI_HUM1_OLIGO_A_23_P12147	148304 ^ C1orf74 ^ chromosome 1 open reading frame 74	1	-0.283	0.003	-0.059	0.105	-1.546	-1.709	-1.672	-1.071
GENE271X	AGI_HUM1_OLIGO_A_23_P301360	137209 ^ ZNF572 ^ zinc finger protein 572	1	-0.683	-0.043	-0.014	0.154	-2.553	-2.254	-2.505	-2.286
GENE694X	AGI_HUM1_OLIGO_A_24_P209455	55303 ^ GIMAP4 ^ "GTPase, IMAP family member 4"	1	-0.309	0.04	-0.021	0.093	-1.785	-1.857	-1.594	-1.853
GENE617X	AGI_HUM1_OLIGO_A_23_P95612	79738 ^ BBS10 ^ Bardet-Biedl syndrome 10	1	-0.325	-0.006	-0.095	-0.013	-1.446	-1.566	-1.816	-1.707
GENE681X	AGI_HUM1_OLIGO_A_24_P186065	200895 ^ DHFRL1 ^ dihydrofolate reductase-like 1	1	-0.212	-0.075	-0.07	-0.029	-1.864	-1.981	-2.271	-2.041
GENE706X	AGI_HUM1_OLIGO_A_24_P233406	A_24_P233406 ^ ^	1	-0.445	0.092	0.005	0.169	-1.814	-2.18	-2.613	-2.481
GENE1118X	AGI_HUM1_OLIGO_A_32_P401723	A_32_P401723 ^ ^	1	-0.059	-0.154	-0.315		-1.196	-1.892	-1.814	-1.815
GENE238X	AGI_HUM1_OLIGO_A_23_P24922	387787 ^ LIPT2 ^ lipoyl(octanoyl) transferase 2 (putative)	1	0.075	-0.152	-0.05	-0.099	-1.871	-2.004	-2	-1.511
GENE396X	AGI_HUM1_OLIGO_A_23_P380951	147923 ^ ZNF420 ^ zinc finger protein 420	1	0.207	-0.137	-0.006	-0.105	-1.559	-1.611	-1.812	-1.469
GENE17X	AGI_HUM1_OLIGO_A_23_P1083	2701 ^ GJA4 ^ "gap junction protein, alpha 4, 37kDa"	1	0.395	0.02	0.201	-0.133	-1.921	-1.605	-1.743	-1.749
GENE445X	AGI_HUM1_OLIGO_A_23_P416289	85458 ^ DIXDC1 ^ DIX domain containing 1	1	0.349	-0.168	-0.078	-0.132	-1.777	-1.652	-1.279	-1.517
GENE663X	AGI_HUM1_OLIGO_A_24_P157087	841 ^ CASP8 ^ "caspase 8, apoptosis-related cysteine peptidase"	1	0.31	-0.15	-0.19	-0.311	-1.888	-1.46	-1.652	-1.618
GENE748X	AGI_HUM1_OLIGO_A_24_P319684	79635 ^ CCDC121 ^ coiled-coil domain containing 121	1	0.284	-0.309	-0.127	-0.211	-1.689	-1.378	-1.525	-1.59
GENE704X	AGI_HUM1_OLIGO_A_24_P226970	22891 ^ ZNF365 ^ zinc finger protein 365	1	0.266	-0.012	-0.153	-0.188	-1.752	-1.608	-1.756	-1.721
GENE1099X	AGI_HUM1_OLIGO_A_32_P24709	339559 ^ ZNF642 ^ zinc finger protein 642	1	0.377	0.094	-0.093	-0.161	-2.003	-1.701	-1.857	-1.891
GENE253X	AGI_HUM1_OLIGO_A_23_P25605	84078 ^ KBTBD7 ^ kelch repeat and BTB (POZ) domain containing 7	1	0.188	0.063	-0.087	-0.157	-2.504	-2.034	-1.858	-2.451
GENE502X	AGI_HUM1_OLIGO_A_23_P5339	80775 ^ TMEM177 ^ transmembrane protein 177	1	0.06	0.094	-0.034	0.14	-2.573	-2.158	-2.023	-2.245
GENE185X	AGI_HUM1_OLIGO_A_23_P1956	79064 ^ TMEM223 ^ transmembrane protein 223	1	0.071	-0.138	-0.183	-0.087	-1.679	-1.395	-1.511	-1.626
GENE538X	AGI_HUM1_OLIGO_A_23_P67618	126375 ^ ZNF792 ^ zinc finger protein 792	1	0.215	-0.165	-0.364	-0.206	-2.372	-2.243	-2.145	-2.347
GENE1178X	AGI_HUM1_OLIGO_A_32_P80897	3292 ^ HSD17B1 ^ hydroxysteroid (17-beta) dehydrogenase 1	1	0.103	-0.062	-0.116	0.046	-1.581	-1.534	-1.438	-1.733
GENE485X	AGI_HUM1_OLIGO_A_23_P501372	125170 ^ SMCR7 ^ "Smith-Magenis syndrome chromosome region, candidate 7"	1	-0.066	0.007	-0.397	-0.115	-2.221	-1.977	-2.045	-1.813
GENE431X	AGI_HUM1_OLIGO_A_23_P406187	162417 ^ NAGS ^ N-acetylglutamate synthase	1	-0.122	0.025	-0.202	-0.013	-1.688	-1.472	-1.513	-1.598
GENE1071X	AGI_HUM1_OLIGO_A_32_P220739	653501|401509 ^ LOC653501|ZNF658B ^ "zinc finger protein 658 pseudogene|""zinc finger protein 658B"""	1	-0.042	-0.051	-0.416	-0.14	-2.739	-2.317	-2.491	-2.506
GENE817X	AGI_HUM1_OLIGO_A_24_P560519	A_24_P560519 ^ ^	1	0.064	-0.004	-0.323	0.113	-2.21	-2.05	-1.888	-1.953
GENE376X	AGI_HUM1_OLIGO_A_23_P369666	A_23_P369666 ^ ^	1	-0.007	-0.094	0.049	-0.099	-1.701	-1.29	-1.515	-1.815
GENE14X	AGI_HUM1_OLIGO_A_23_P107724	7771 ^ ZFP112 ^ zinc finger protein 112 homolog (mouse)	1	-0.287	0.019	-0.015	-0.264	-1.824	-1.367	-1.801	-1.701
GENE893X	AGI_HUM1_OLIGO_A_24_P920730	284161 ^ GDPD1 ^ glycerophosphodiester phosphodiesterase domain containing 1	1	-0.322	0.021	-0.038	-0.094	-1.904	-1.656	-1.93	-2.099
GENE239X	AGI_HUM1_OLIGO_A_23_P24948	10008 ^ KCNE3 ^ "potassium voltage-gated channel, Isk-related family, member 3"	1	-0.148	0.095	0.008	-0.245	-1.986	-1.759	-2.311	-2.218
GENE640X	AGI_HUM1_OLIGO_A_24_P118608	84455 ^ EFCAB7 ^ EF-hand calcium binding domain 7	1	-0.143	-0.021	-0.085	-0.23	-1.661	-1.386	-1.762	-1.786
GENE409X	AGI_HUM1_OLIGO_A_23_P390172	6041 ^ RNASEL ^ "ribonuclease L (2',5'-oligoisoadenylate synthetase-dependent)"	1	-0.053	-0.023	-0.125	-0.455	-2.843	-2.262	-2.892	-2.749
GENE827X	AGI_HUM1_OLIGO_A_24_P615822	728053|399761 ^ BMS1P1|BMS1P5 ^ "BMS1 pseudogene 1|""BMS1 pseudogene 5"""	1	-0.035	-0.077	-0.105	-0.171	-1.675	-1.198	-1.608	-1.629
GENE866X	AGI_HUM1_OLIGO_A_24_P823381	A_24_P823381 ^ ^	1	0.036	0.058	0.016	-0.109	-2.039	-1.708	-2.073	-1.846
GENE1059X	AGI_HUM1_OLIGO_A_32_P210723	A_32_P210723 ^ ^	1	0.034	-0.031	-0.064	-0.08	-1.733	-1.245	-1.916	-1.538
GENE8X	AGI_HUM1_OLIGO_A_23_P105862	10129 ^ FRY ^ furry homolog (Drosophila)	1	-0.111	0.163	0.24	0.099	-2.085	-2.145	-2.428	-2.522
GENE342X	AGI_HUM1_OLIGO_A_23_P348281	127428 ^ C1orf83 ^ chromosome 1 open reading frame 83	1	-0.058	0.182	-0.043	0.043	-1.844	-1.421	-1.78	-1.814
GENE1051X	AGI_HUM1_OLIGO_A_32_P20523	166815 ^ TIGD2 ^ tigger transposable element derived 2	1	-0.04	0.243	0.144	0.152	-1.982	-1.597	-1.936	-1.881
GENE1190X	AGI_HUM1_OLIGO_A_32_P88177	79684 ^ C11orf61 ^ chromosome 11 open reading frame 61	1	-0.132	-0.04	0.095	0.128	-1.722		-1.98	-1.659
GENE375X	AGI_HUM1_OLIGO_A_23_P36939	26747 ^ NUFIP1 ^ nuclear fragile X mental retardation protein interacting protein 1	1	-0.089	-0.506	-0.432	-0.332	-2.371	-1.529	-1.562	-2.038
GENE785X	AGI_HUM1_OLIGO_A_24_P379413	3570 ^ IL6R ^ interleukin 6 receptor	1	-0.17	-0.527	-0.507	-0.132	-1.948	-1.559	-1.15	-1.839
GENE4X	AGI_HUM1_OLIGO_A_23_P102706	9751 ^ SNPH ^ syntaphilin	1	-0.263	-0.364	-0.563	-0.519	-1.976	-1.705	-1.804	-1.83
GENE57X	AGI_HUM1_OLIGO_A_23_P12336	55170 ^ PRMT6 ^ protein arginine methyltransferase 6	1	-0.429	-0.667	-0.874	-0.948	-3.359	-3.202	-3.021	-3.01
GENE12X	AGI_HUM1_OLIGO_A_23_P106505	9836 ^ LCMT2 ^ leucine carboxyl methyltransferase 2	1	-0.143	-0.354	-0.529	-0.715	-2.306	-1.886	-1.96	-2.197
GENE286X	AGI_HUM1_OLIGO_A_23_P310483	100287037|541565 ^ LOC100287037|C8orf58 ^ "similar to hCG1994484|""chromosome 8 open reading frame 58"""	1	-0.104	-0.253	-0.498	-0.493	-2.008	-1.701	-1.619	-1.759
GENE126X	AGI_HUM1_OLIGO_A_23_P146798	22928 ^ SEPHS2 ^ selenophosphate synthetase 2	1	-0.056	-0.526	-0.656	-0.627	-2.319	-2.2	-1.956	-2.226
GENE742X	AGI_HUM1_OLIGO_A_24_P305933	57458 ^ TMCC3 ^ transmembrane and coiled-coil domain family 3	1	-0.16	-0.427	-0.647	-0.541	-2.238	-2.035	-1.839	-2.066
GENE434X	AGI_HUM1_OLIGO_A_23_P408913	150737 ^ TTC30B ^ tetratricopeptide repeat domain 30B	1	-0.081	-0.476	-0.539	-0.392	-1.959	-1.887	-1.782	-1.594
GENE590X	AGI_HUM1_OLIGO_A_23_P8380	78996 ^ C7orf49 ^ chromosome 7 open reading frame 49	1	-0.035	-0.506	-0.522	-0.376	-1.799	-1.727	-1.567	-1.581
GENE125X	AGI_HUM1_OLIGO_A_23_P146379	26953 ^ RANBP6 ^ RAN binding protein 6	1	-0.236	-0.349	-0.409	-0.358	-1.833	-1.876	-1.995	-1.836
GENE352X	AGI_HUM1_OLIGO_A_23_P353085	126074 ^ C19orf39 ^ chromosome 19 open reading frame 39	1	-0.25	-0.288	-0.323	-0.254	-1.693	-1.585	-1.638	-1.744
GENE539X	AGI_HUM1_OLIGO_A_23_P67799	140738 ^ TMEM37 ^ transmembrane protein 37	1	-0.251	-0.354	-0.405	-0.349	-2.197	-2.233	-2.122	-2.144
GENE552X	AGI_HUM1_OLIGO_A_23_P71503	78998 ^ C8orf51 ^ chromosome 8 open reading frame 51	1	-0.243	-0.354	-0.534	-0.505	-2.616	-2.492		-2.72
GENE32X	AGI_HUM1_OLIGO_A_23_P11262	8263 ^ F8A1 ^ coagulation factor VIII-associated (intronic transcript) 1	1	-0.171	-0.328	-0.367	-0.354	-1.674	-1.592	-1.543	-1.621
GENE544X	AGI_HUM1_OLIGO_A_23_P69362	79714 ^ CCDC51 ^ coiled-coil domain containing 51	1	-0.193	-0.332	-0.378	-0.36	-1.815	-1.639	-1.686	-1.7
GENE585X	AGI_HUM1_OLIGO_A_23_P8240	26240 ^ FAM50B ^ "family with sequence similarity 50, member B"	1	-0.204	-0.518	-0.453	-0.352	-1.97	-1.909	-1.792	-1.903
GENE651X	AGI_HUM1_OLIGO_A_24_P132383	155038 ^ GIMAP8 ^ "GTPase, IMAP family member 8"	1	-0.18	-0.499	-0.428	-0.378	-1.914	-2.006	-1.933	-2.124
GENE504X	AGI_HUM1_OLIGO_A_23_P54144	652 ^ BMP4 ^ bone morphogenetic protein 4	1	-0.103	-0.323	-0.277	-0.33	-1.89	-1.926	-1.919	-1.987
GENE288X	AGI_HUM1_OLIGO_A_23_P31188	A_23_P31188 ^ ^	1	-0.303	-0.398	-0.464	-0.513	-2.396	-2.118	-2.288	-2.634
GENE176X	AGI_HUM1_OLIGO_A_23_P168388	155038 ^ GIMAP8 ^ "GTPase, IMAP family member 8"	1	-0.297	-0.41	-0.354	-0.416	-1.652	-1.708	-1.669	-1.894
GENE915X	AGI_HUM1_OLIGO_A_24_P944049	23177 ^ CEP68 ^ centrosomal protein 68kDa	1	-0.355	-0.48	-0.415	-0.541	-2.096	-1.911	-2.025	-2.395
GENE433X	AGI_HUM1_OLIGO_A_23_P408285	144165|100288182 ^ PRICKLE1|LOC100288182 ^ "prickle homolog 1 (Drosophila)|""hypothetical protein LOC100288182"""	1	-0.1	-0.452	-0.548	-0.417	-2.332	-2.096	-2.08	-2.431
GENE854X	AGI_HUM1_OLIGO_A_24_P721699	162968|503538 ^ ZNF497|NCRNA00181 ^ "zinc finger protein 497|""non-protein coding RNA 181"""	1	0.01	-0.368	-0.376	-0.269	-1.511	-1.412	-1.504	-1.803
GENE733X	AGI_HUM1_OLIGO_A_24_P278299	79754 ^ ASB13 ^ ankyrin repeat and SOCS box-containing 13	1	-0.109	-0.21	-0.512	-0.461	-2.155	-1.879	-2.15	-2.147
GENE1035X	AGI_HUM1_OLIGO_A_32_P192314	A_32_P192314 ^ ^	1	-0.026	-0.147	-0.389	-0.226	-1.688	-1.55	-1.763	-1.655
GENE783X	AGI_HUM1_OLIGO_A_24_P375761	474171 ^ STGC3 ^ hypothetical STGC3	1	-0.01	-0.349	-0.161	-0.444	-1.79	-1.441	-1.683	-1.723
GENE1043X	AGI_HUM1_OLIGO_A_32_P198371	A_32_P198371 ^ ^	1	-0.096	-0.269	-0.226	-0.41	-1.618	-1.304	-1.652	-1.602
GENE675X	AGI_HUM1_OLIGO_A_24_P175188	54809 ^ SAMD9 ^ sterile alpha motif domain containing 9	1	-0.069	0.02	-0.058	-0.485	-1.899	-1.827	-1.612	-1.877
GENE631X	AGI_HUM1_OLIGO_A_24_P106910	5727 ^ PTCH1 ^ patched homolog 1 (Drosophila)	1	-0.128	-0.097	-0.123	-0.182	-2.168	-1.999	-1.782	-2.029
GENE297X	AGI_HUM1_OLIGO_A_23_P320530	284323 ^ ZNF780A ^ zinc finger protein 780A	1	-0.032	0.05	-0.072	-0.299	-2.764	-2.841	-2.634	-2.62
GENE973X	AGI_HUM1_OLIGO_A_32_P141135	A_32_P141135 ^ ^	1	0.052	-0.059	-0.095	-0.281	-2.285	-2.106	-2.144	-2.236
GENE740X	AGI_HUM1_OLIGO_A_24_P288149	A_24_P288149 ^ ^	1	-0.018	-0.114	-0.055	-0.348	-1.797	-1.804	-1.529	-1.38
GENE84X	AGI_HUM1_OLIGO_A_23_P131611	92104 ^ TTC30A ^ tetratricopeptide repeat domain 30A	1	-0.415	-0.436	-0.438	-0.514	-3.407	-2.92	-3.069	-2.92
GENE705X	AGI_HUM1_OLIGO_A_24_P227069	57678 ^ GPAM ^ "glycerol-3-phosphate acyltransferase, mitochondrial"	1	-0.327	-0.261	-0.26	-0.294	-2.523	-2.251	-2.105	-2.278
GENE489X	AGI_HUM1_OLIGO_A_23_P501877	55734 ^ ZFP64 ^ zinc finger protein 64 homolog (mouse)	1	-0.183	-0.239	-0.229	-0.442	-1.934	-1.709	-1.607	-1.878
GENE952X	AGI_HUM1_OLIGO_A_32_P126311	153129 ^ SLC38A9 ^ "solute carrier family 38, member 9"	1	-0.242	-0.307	-0.209	-0.377	-1.776	-1.611	-1.622	-1.707
GENE453X	AGI_HUM1_OLIGO_A_23_P419202	26149|653501|401509 ^ ZNF658|LOC653501|ZNF658B ^ "zinc finger protein 658|""zinc finger protein 658 pseudogene""|""zinc finger protein 658B"""	1	-0.265	-0.165	-0.389	-0.264	-2.872	-2.337	-2.588	-2.691
GENE831X	AGI_HUM1_OLIGO_A_24_P624439	400566 ^ C17orf97 ^ chromosome 17 open reading frame 97	1	-0.297	-0.144	-0.309	-0.417	-2.899	-2.179	-2.41	-2.622
GENE1048X	AGI_HUM1_OLIGO_A_32_P203430	90075 ^ ZNF30 ^ zinc finger protein 30	1	-0.421	-0.132	-0.369	-0.493	-2.817	-2.546	-2.776	-2.823
GENE121X	AGI_HUM1_OLIGO_A_23_P14493	55172|100288937 ^ C14orf104|LOC100288937 ^ "chromosome 14 open reading frame 104|""hypothetical protein LOC100288937"""	1	-0.095	-0.108	-0.34	-0.303	-1.716	-1.583	-1.5	-1.602
GENE545X	AGI_HUM1_OLIGO_A_23_P69452	A_23_P69452 ^ ^	1	-0.024	-0.15	-0.221	-0.179	-1.695	-1.605	-1.532	-1.59
GENE853X	AGI_HUM1_OLIGO_A_24_P71153	5051 ^ PAFAH2 ^ "platelet-activating factor acetylhydrolase 2, 40kDa"	1	-0.001	-0.161	-0.322	-0.308	-2.075	-2.098	-1.786	-1.83
GENE1184X	AGI_HUM1_OLIGO_A_32_P85279	100287590 ^ LOC100287590 ^ hypothetical protein LOC100287590	1	-0.286	-0.385	-0.47	-0.428	-3.419	-3.341	-2.621	-2.972
GENE728X	AGI_HUM1_OLIGO_A_24_P26069	92104 ^ TTC30A ^ tetratricopeptide repeat domain 30A	1	0.071	-0.287	-0.339	-0.689	-3.674	-2.981	-3.072	-3.184
GENE630X	AGI_HUM1_OLIGO_A_24_P106363	153562 ^ MARVELD2 ^ MARVEL domain containing 2	1	-0.215	-0.103	-0.284	-0.376	-1.783	-1.29	-1.714	-2.172
GENE328X	AGI_HUM1_OLIGO_A_23_P340019	197358 ^ NLRC3 ^ "NLR family, CARD domain containing 3"	1	-0.258	-0.088	-0.416	-0.272	-1.533	-1.287	-1.834	-1.632
GENE492X	AGI_HUM1_OLIGO_A_23_P502350	5990 ^ RFX2 ^ "regulatory factor X, 2 (influences HLA class II expression)"	1	-0.289	-0.065	-0.481	-0.199	-1.752	-1.467	-1.775	-1.75
GENE490X	AGI_HUM1_OLIGO_A_23_P502057	100287811|64146|84342 ^ LOC100287811|PDF|COG8 ^ "hypothetical protein LOC100287811|""peptide deformylase (mitochondrial)""|""component of oligomeric golgi complex 8"""	1	-0.271	-0.064	-0.374	-0.335	-1.604	-1.257	-1.507	-1.646
GENE1169X	AGI_HUM1_OLIGO_A_32_P748131	A_32_P748131 ^ ^	1	-0.244	-0.08	-0.549	-0.454	-2.608	-1.934	-2.225	-2.343
GENE452X	AGI_HUM1_OLIGO_A_23_P418051	A_23_P418051 ^ ^	1	-0.578	-0.718	-0.245	-0.201	-2.145	-2.019	-1.781	-2.105
GENE811X	AGI_HUM1_OLIGO_A_24_P49142	57474 ^ ZNF490 ^ zinc finger protein 490	1	-0.677	-0.634	-0.266	-0.47	-2.33	-2.24	-2.114	-2.209
GENE64X	AGI_HUM1_OLIGO_A_23_P125705	4674 ^ NAP1L2 ^ nucleosome assembly protein 1-like 2	1	-0.657	-0.453	-0.592	-0.531	-2.461	-2.05	-2.649	-2.067
GENE316X	AGI_HUM1_OLIGO_A_23_P334635	8629 ^ JRK ^ jerky homolog (mouse)	1	-0.674	-0.56	-0.557	-0.586	-3.194	-2.573	-2.646	-2.336
GENE36X	AGI_HUM1_OLIGO_A_23_P116512	79899 ^ PRR5L ^ proline rich 5 like	1	-0.319	-0.324	-0.305	-0.402	-1.666	-1.557	-1.671	-1.668
GENE542X	AGI_HUM1_OLIGO_A_23_P68505	A_23_P68505 ^ ^	1	-0.67	-0.635	-0.636	-0.624	-3.2	-2.772	-2.962	-2.991
GENE500X	AGI_HUM1_OLIGO_A_23_P53057	7762 ^ ZNF215 ^ zinc finger protein 215	1	-0.627	-0.345	-0.518	-0.532	-2.472	-2.38	-2.611	-2.36
GENE132X	AGI_HUM1_OLIGO_A_23_P151098	84727 ^ SPSB2 ^ splA/ryanodine receptor domain and SOCS box containing 2	1	-0.403	-0.309	-0.395	-0.332	-1.966	-1.828	-1.777	-1.876
GENE509X	AGI_HUM1_OLIGO_A_23_P5601	1796 ^ DOK1 ^ "docking protein 1, 62kDa (downstream of tyrosine kinase 1)"	1	-0.373	-0.308	-0.29	-0.23	-1.603	-1.512	-1.374	-1.516
GENE599X	AGI_HUM1_OLIGO_A_23_P86731	8187 ^ ZNF239 ^ zinc finger protein 239	1	-0.588	-0.315	-0.393	-0.417	-2.214	-2.002	-2.007	-1.993
GENE428X	AGI_HUM1_OLIGO_A_23_P404120	254013 ^ C12orf72 ^ chromosome 12 open reading frame 72	1	-0.487	-0.25	-0.445	-0.422	-1.904	-1.561	-1.825	-1.876
GENE512X	AGI_HUM1_OLIGO_A_23_P5742	79635 ^ CCDC121 ^ coiled-coil domain containing 121	1	-0.513	-0.268	-0.465	-0.545	-2.614	-2.168	-2.669	-2.559
GENE473X	AGI_HUM1_OLIGO_A_23_P46095	128061 ^ C1orf131 ^ chromosome 1 open reading frame 131	1	-0.333	-0.275	-0.476	-0.48	-1.842	-1.487	-1.777	-1.697
GENE1140X	AGI_HUM1_OLIGO_A_32_P52251	A_32_P52251 ^ ^	1	-0.544	-0.216	-0.385	-0.593	-1.952	-1.649	-1.834	-1.752
GENE241X	AGI_HUM1_OLIGO_A_23_P251359	5294 ^ PIK3CG ^ "phosphoinositide-3-kinase, catalytic, gamma polypeptide"	1	-0.453	-0.551	-0.572	-0.513	-2.087	-2.175	-2.299	-2.11
GENE1094X	AGI_HUM1_OLIGO_A_32_P230595	A_32_P230595 ^ ^	1	-0.688	-0.576	-0.489	-0.68	-2.362	-2.604		-2.242
GENE184X	AGI_HUM1_OLIGO_A_23_P18518	133022 ^ TRAM1L1 ^ translocation associated membrane protein 1-like 1	1	-0.739	-0.379	-0.817	-0.673	-2.627	-2.646	-3.359	-3.011
GENE1138X	AGI_HUM1_OLIGO_A_32_P51518	A_32_P51518 ^ ^	1	-0.385	-0.443	-0.396	-0.669	-1.989	-1.65	-2.194	-2.11
GENE1162X	AGI_HUM1_OLIGO_A_32_P71796	729915 ^ LOC729915 ^ similar to Putative POM121-like protein 1-like	1	-0.288	-0.338	-0.361	-0.452	-1.934	-1.524	-2.239	-2.031
GENE506X	AGI_HUM1_OLIGO_A_23_P54556	57496 ^ MKL2 ^ MKL/myocardin-like 2	1	-0.66	-0.505	-0.338	-0.316	-1.476	-1.639	-1.899	-1.567
GENE486X	AGI_HUM1_OLIGO_A_23_P501435	57325 ^ CSRP2BP ^ CSRP2 binding protein	1	-0.756	-0.432	-0.387	-0.356	-2.084	-2.186	-2.269	-2.025
GENE604X	AGI_HUM1_OLIGO_A_23_P88810	23417 ^ MLYCD ^ malonyl-CoA decarboxylase	1	-0.635	-0.151	-0.303	-0.261	-1.603	-1.66	-1.803	-1.719
GENE415X	AGI_HUM1_OLIGO_A_23_P396626	11276 ^ SYNRG ^ "synergin, gamma"	1	-0.551	-0.282	-0.25	-0.355	-1.55	-1.341	-1.561	-1.612
GENE358X	AGI_HUM1_OLIGO_A_23_P355244	54809 ^ SAMD9 ^ sterile alpha motif domain containing 9	1	-0.739	-0.48	-0.329	-0.549	-1.923	-1.908	-2.127	-2.058
GENE1036X	AGI_HUM1_OLIGO_A_32_P192594	400099 ^ LOC400099 ^ hypothetical LOC400099	1	-0.667	-0.307	-0.327	-0.338	-1.626	-1.624	-1.707	-1.665
GENE1149X	AGI_HUM1_OLIGO_A_32_P58614	57562 ^ KIAA1377 ^ KIAA1377	1	-0.671	-0.31	-0.213	-0.385	-1.564	-1.526	-1.683	-1.559
GENE962X	AGI_HUM1_OLIGO_A_32_P135601	A_32_P135601 ^ ^	1	-0.623	-0.285	-0.076	-0.483	-1.734	-1.423	-1.708	-1.692
GENE1196X	AGI_HUM1_OLIGO_A_32_P92563	A_32_P92563 ^ ^	1	-0.571	-0.222	-0.195	-0.486	-2.087	-1.652	-1.968	-1.86
GENE1095X	AGI_HUM1_OLIGO_A_32_P232035	100270746 ^ LOC100270746 ^ hypothetical LOC100270746	1	-0.718	-0.3	-0.247	-0.276	-2.282	-2.017	-1.956	-2.043
GENE15X	AGI_HUM1_OLIGO_A_23_P107801	84167 ^ C19orf44 ^ chromosome 19 open reading frame 44	1	-0.508	-0.133	-0.232	-0.16	-1.621	-1.765	-1.557	-1.577
GENE767X	AGI_HUM1_OLIGO_A_24_P354496	152641|100128823 ^ C4orf38|LOC100128823 ^ "chromosome 4 open reading frame 38|""hypothetical LOC100128823"""	1	-0.522	-0.047	-0.242	-0.041	-1.75	-1.832	-1.786	-1.591
GENE75X	AGI_HUM1_OLIGO_A_23_P12896	2188 ^ FANCF ^ "Fanconi anemia, complementation group F"	1	-0.367	-0.14	-0.063	-0.01	-1.775	-1.591	-1.633	-1.567
GENE588X	AGI_HUM1_OLIGO_A_23_P83159	55958 ^ KLHL9 ^ kelch-like 9 (Drosophila)	1	-0.457	-0.114	-0.079	-0.179	-1.733	-1.68	-1.636	-1.543
GENE261X	AGI_HUM1_OLIGO_A_23_P259333	51250 ^ C6orf203 ^ chromosome 6 open reading frame 203	1	-0.453	-0.154	-0.143	-0.144	-1.828	-1.805	-1.877	-1.762
GENE862X	AGI_HUM1_OLIGO_A_24_P791669	345462 ^ ZNF879 ^ zinc finger protein 879	1	-0.587	-0.077	-0.187	-0.215	-2.57	-2.512	-2.733	-2.529
GENE333X	AGI_HUM1_OLIGO_A_23_P343250	115196 ^ ZNF554 ^ zinc finger protein 554	1	-0.304	-0.044	-0.147	-0.088	-1.932	-1.796	-1.657	-1.802
GENE1097X	AGI_HUM1_OLIGO_A_32_P234691	A_32_P234691 ^ ^	1	-0.32	-0.027	-0.162	-0.151	-1.738	-1.632	-1.584	-1.544
GENE295X	AGI_HUM1_OLIGO_A_23_P31938	653501|401509 ^ LOC653501|ZNF658B ^ "zinc finger protein 658 pseudogene|""zinc finger protein 658B"""	1	-0.385	-0.242	-0.138	-0.248	-2.038	-1.97	-2.101	-2.186
GENE464X	AGI_HUM1_OLIGO_A_23_P427023	170575 ^ GIMAP1 ^ "GTPase, IMAP family member 1"	1	-0.388	-0.215	-0.225	-0.252	-1.791	-1.544	-1.772	-1.915
GENE1174X	AGI_HUM1_OLIGO_A_32_P79483	283481 ^ LOC283481 ^ hypothetical protein LOC283481	1	-0.543	-0.25	-0.115	-0.271	-1.804	-1.768	-1.774	-1.962
GENE836X	AGI_HUM1_OLIGO_A_24_P637651	A_24_P637651 ^ ^	1	-0.467	-0.281	-0.08	-0.18	-1.64	-1.508	-1.779	-1.584
GENE966X	AGI_HUM1_OLIGO_A_32_P137266	84455 ^ EFCAB7 ^ EF-hand calcium binding domain 7	1	-0.394	-0.111	-0.187	-0.184	-1.719	-1.516	-1.853	-1.725
GENE1060X	AGI_HUM1_OLIGO_A_32_P211141	90624 ^ LYRM7 ^ Lyrm7 homolog (mouse)	1	-0.401	-0.119	-0.293	-0.134	-1.541	-1.456	-1.843	-1.69
GENE237X	AGI_HUM1_OLIGO_A_23_P24903	5029 ^ P2RY2 ^ "purinergic receptor P2Y, G-protein coupled, 2"	1	-0.306	-0.293	-0.419	-0.133	-1.963	-1.663	-1.556	-1.827
GENE292X	AGI_HUM1_OLIGO_A_23_P314250	286336 ^ FAM78A ^ "family with sequence similarity 78, member A"	1	-0.452	-0.276	-0.362	-0.132	-2.076	-1.976	-1.724	-1.981
GENE474X	AGI_HUM1_OLIGO_A_23_P46131	79927 ^ GRRP1 ^ glycine/arginine rich protein 1	1	-0.617	-0.381	-0.608	-0.294	-2.958	-2.804	-2.666	-2.675
GENE796X	AGI_HUM1_OLIGO_A_24_P40907	403313 ^ PPAPDC2 ^ phosphatidic acid phosphatase type 2 domain containing 2	1	-0.376	-0.138	-0.311	-0.263	-1.947	-1.926	-1.803	-1.87
GENE954X	AGI_HUM1_OLIGO_A_32_P128399	3099 ^ HK2 ^ hexokinase 2	1	-0.745	-0.326	-0.844	-0.371	-3.012	-2.967	-2.879	-2.756
GENE907X	AGI_HUM1_OLIGO_A_24_P941625	7621 ^ ZNF70 ^ zinc finger protein 70	1	-0.518	-0.181	-0.483	-0.062	-2.204	-1.772	-2.053	-2.02
GENE1072X	AGI_HUM1_OLIGO_A_32_P22139	A_32_P22139 ^ ^	1	-0.256	-0.186	-0.409	0.034	-1.958	-1.757	-1.849	-1.888
GENE1133X	AGI_HUM1_OLIGO_A_32_P49035	A_32_P49035 ^ ^	1	-0.186	-0.196	-0.358	-0.161	-1.782	-1.503	-1.704	-1.672
GENE406X	AGI_HUM1_OLIGO_A_23_P38830	79818 ^ ZNF552 ^ zinc finger protein 552	1	-0.401	-0.192	-0.335	-0.111	-1.689	-2.12	-1.717	-1.609
GENE1197X	AGI_HUM1_OLIGO_A_32_P93045	A_32_P93045 ^ ^	1	-0.629	-0.502	-0.434	-0.38	-2.982	-3.595	-3.448	-3.457
GENE305X	AGI_HUM1_OLIGO_A_23_P325411	A_23_P325411 ^ ^	1	-0.575	-0.284	-0.554	-0.18	-1.777	-2.12	-1.628	-1.843
GENE878X	AGI_HUM1_OLIGO_A_24_P889886	348645 ^ C22orf34 ^ chromosome 22 open reading frame 34	1	-0.696	-0.338	-0.291	-0.393	-1.698	-2.3	-1.729	-1.979
GENE947X	AGI_HUM1_OLIGO_A_32_P121674	A_32_P121674 ^ ^	1	-0.374	-0.225	-0.03	-0.1	-1.689	-2.197	-1.591	-2.045
GENE70X	AGI_HUM1_OLIGO_A_23_P127484	55231 ^ CCDC87 ^ coiled-coil domain containing 87	1	-0.56	-0.49	-0.849	-0.839	-3.218	-3.339	-2.896	-2.322
GENE1120X	AGI_HUM1_OLIGO_A_32_P406028	100287412 ^ LOC100287412 ^ hypothetical protein LOC100287412	1	-0.553	-0.225	-0.141	-0.415	-2.027	-1.736	-1.594	-1.347
GENE880X	AGI_HUM1_OLIGO_A_24_P903049	A_24_P903049 ^ ^	1	-0.655	-0.386	-0.383	-0.123	-1.794	-1.803	-1.6	-1.125
GENE59X	AGI_HUM1_OLIGO_A_23_P124438	255403 ^ ZNF718 ^ zinc finger protein 718	1	-0.912	-0.604	-0.169	-0.168	-1.729	-1.252	-1.832	-2.07
GENE598X	AGI_HUM1_OLIGO_A_23_P86610	22891 ^ ZNF365 ^ zinc finger protein 365	1	-0.562	-0.633	-0.471	-0.06	-1.743	-1.409	-1.82	-1.883
GENE398X	AGI_HUM1_OLIGO_A_23_P3819	65988 ^ ZNF747 ^ zinc finger protein 747	1	-0.498	-0.849	-1.01	-0.401	-1.507	-1.592	-1.287	-1.635
GENE208X	AGI_HUM1_OLIGO_A_23_P210323	23177 ^ CEP68 ^ centrosomal protein 68kDa	1	-0.64	-0.984	-1.02	-0.686	-2.262	-2.036	-2.053	-2.525
GENE332X	AGI_HUM1_OLIGO_A_23_P3424	54913 ^ RPP25 ^ ribonuclease P/MRP 25kDa subunit	1	-0.716	-0.907	-1.042	-0.807	-2.185	-2.302	-1.989	-2.356
GENE710X	AGI_HUM1_OLIGO_A_24_P239668	7587 ^ ZNF37A ^ zinc finger protein 37A	1	-0.71	-0.599	-1.008	-0.588	-1.91	-1.745	-1.805	-2.416
GENE300X	AGI_HUM1_OLIGO_A_23_P321377	127703 ^ C1orf216 ^ chromosome 1 open reading frame 216	1	-0.436	-0.844	-0.905	-0.792	-1.778	-1.762	-1.623	-1.305
GENE456X	AGI_HUM1_OLIGO_A_23_P420981	122616 ^ C14orf79 ^ chromosome 14 open reading frame 79	1	-0.299	-0.676	-0.765	-0.701	-2.05	-2.12	-1.609	-1.313
GENE627X	AGI_HUM1_OLIGO_A_24_P103004	6574 ^ SLC20A1 ^ "solute carrier family 20 (phosphate transporter), member 1"	1	-0.417	-0.807	-0.789	-0.755	-1.848	-2.177	-1.843	-1.785
GENE702X	AGI_HUM1_OLIGO_A_24_P22436	79447 ^ C16orf53 ^ chromosome 16 open reading frame 53	1	-0.451	-0.689	-0.688	-0.421	-1.551	-1.674	-1.576	-1.478
GENE56X	AGI_HUM1_OLIGO_A_23_P122532	57827 ^ C6orf47 ^ chromosome 6 open reading frame 47	1	-0.556	-0.534	-0.63	-0.222	-1.625	-1.761	-1.344	-1.584
GENE179X	AGI_HUM1_OLIGO_A_23_P169470	1025 ^ CDK9 ^ cyclin-dependent kinase 9	1	-0.58	-0.55	-0.6	-0.3	-1.63	-1.56	-1.42	-1.59
GENE213X	AGI_HUM1_OLIGO_A_23_P211459	23598 ^ PATZ1 ^ POZ (BTB) and AT hook containing zinc finger 1	1	-0.617	-0.599	-0.586	-0.383	-2.151	-2.112	-1.703	-2
GENE605X	AGI_HUM1_OLIGO_A_23_P88817	23417 ^ MLYCD ^ malonyl-CoA decarboxylase	1		-0.479	-0.407	-0.358	-1.859	-1.854	-1.299	-1.619
GENE930X	AGI_HUM1_OLIGO_A_32_P107777	A_32_P107777 ^ ^	1	-0.977	-0.616	-0.823	-0.73	-2.63	-2.705	-2.173	-2.472
GENE29X	AGI_HUM1_OLIGO_A_23_P111132	3303 ^ HSPA1A ^ heat shock 70kDa protein 1A	1	-0.268	-0.413	-0.428	-0.32	-1.543	-1.583	-1.359	-1.57
GENE467X	AGI_HUM1_OLIGO_A_23_P4294	7775 ^ ZNF232 ^ zinc finger protein 232	1	-0.482	-0.451	-0.678	-0.455	-2.154	-2.131	-1.818	-2.084
GENE131X	AGI_HUM1_OLIGO_A_23_P150857	6821 ^ SUOX ^ sulfite oxidase	1	-0.296	-0.398	-0.659	-0.271	-1.794	-1.746	-1.699	-1.636
GENE1195X	AGI_HUM1_OLIGO_A_32_P92399	100287811|64146|84342 ^ LOC100287811|PDF|COG8 ^ "hypothetical protein LOC100287811|""peptide deformylase (mitochondrial)""|""component of oligomeric golgi complex 8"""	1	-0.407	-0.368	-0.519	-0.311	-1.644	-1.468	-1.512	-1.532
GENE118X	AGI_HUM1_OLIGO_A_23_P143885	50650 ^ ARHGEF3 ^ Rho guanine nucleotide exchange factor (GEF) 3	1	-0.168	-0.567	-0.628	-0.749	-1.907	-2.046	-1.873	-1.989
GENE190X	AGI_HUM1_OLIGO_A_23_P202219	51063 ^ CALHM2 ^ calcium homeostasis modulator 2	1	-0.165	-0.518	-0.486	-0.497	-1.605	-1.515	-1.464	-1.525
GENE750X	AGI_HUM1_OLIGO_A_24_P321626	55703 ^ POLR3B ^ polymerase (RNA) III (DNA directed) polypeptide B	1	-0.25	-0.717	-0.556	-0.478	-1.789	-1.923	-1.585	-1.868
GENE48X	AGI_HUM1_OLIGO_A_23_P119899	2043 ^ EPHA4 ^ EPH receptor A4	1	-0.266	-0.704	-0.682	-0.685	-2.231	-1.885	-1.783	-2.273
GENE731X	AGI_HUM1_OLIGO_A_24_P274219	2043 ^ EPHA4 ^ EPH receptor A4	1	-0.424	-0.761	-0.825	-0.679	-2.415	-1.822	-1.749	-2.125
GENE488X	AGI_HUM1_OLIGO_A_23_P501795	6837 ^ MED22 ^ mediator complex subunit 22	1	-0.277	-0.69	-0.743	-0.482	-1.72	-1.619	-1.563	-1.712
GENE163X	AGI_HUM1_OLIGO_A_23_P161962	A_23_P161962 ^ ^	1	-0.332	-0.499	-0.357	-0.568	-1.698	-1.38	-1.542	-1.746
GENE684X	AGI_HUM1_OLIGO_A_24_P187218	5101 ^ PCDH9 ^ protocadherin 9	1	-0.309	-0.476	-0.56	-0.658	-1.842	-1.688	-1.769	-1.965
GENE600X	AGI_HUM1_OLIGO_A_23_P86917	8772 ^ FADD ^ Fas (TNFRSF6)-associated via death domain	1	-0.382	-0.37	-0.356	-0.647	-2.165	-1.827	-1.772	-2.003
GENE123X	AGI_HUM1_OLIGO_A_23_P145631	474344 ^ GIMAP6 ^ "GTPase, IMAP family member 6"	1	-0.476	-0.777	-0.803	-0.894	-2.24	-2.135	-2.175	-2.243
GENE592X	AGI_HUM1_OLIGO_A_23_P845	9970|84134 ^ NR1I3|TOMM40L ^ "nuclear receptor subfamily 1, group I, member 3|""translocase of outer mitochondrial membrane 40 homolog (yeast)-like"""	1	-0.515	-0.682	-0.708	-0.751	-2.063	-1.824	-1.882	-1.899
GENE413X	AGI_HUM1_OLIGO_A_23_P395111	100288263 ^ LOC100288263 ^ hypothetical protein LOC100288263	1	-0.282	-0.365	-0.579	-0.735	-1.648	-1.379	-1.561	-1.549
GENE991X	AGI_HUM1_OLIGO_A_32_P163443	A_32_P163443 ^ ^	1	-0.465	-0.446	-0.45	-0.776	-1.71	-1.757	-1.542	-1.472
GENE318X	AGI_HUM1_OLIGO_A_23_P334892	284114 ^ TMEM102 ^ transmembrane protein 102	1	-0.432		-0.623	-0.567	-1.903	-1.784	-1.506	-1.442
GENE933X	AGI_HUM1_OLIGO_A_32_P112380	284114 ^ TMEM102 ^ transmembrane protein 102	1	-0.478	-0.603	-0.673	-0.541	-2.061	-1.766	-1.529	-1.639
GENE1017X	AGI_HUM1_OLIGO_A_32_P177797	A_32_P177797 ^ ^	1	-0.497	-0.545	-0.566	-0.669	-2.336		-1.937	-1.851
GENE1101X	AGI_HUM1_OLIGO_A_32_P25737	53344 ^ CHIC1 ^ cysteine-rich hydrophobic domain 1	1	-0.42	-0.558	-0.506	-0.626	-2.101	-1.814	-1.372	-1.879
GENE51X	AGI_HUM1_OLIGO_A_23_P121447	84517 ^ ARPM1 ^ actin related protein M1	1	-0.571	-0.476	-0.874	-0.375	-1.647		-1.835	-1.514
GENE73X	AGI_HUM1_OLIGO_A_23_P127948	133 ^ ADM ^ adrenomedullin	1	-0.68	-0.49	-0.97	-0.44	-1.78	-1.75	-1.68	-1.69
GENE873X	AGI_HUM1_OLIGO_A_24_P85123	A_24_P85123 ^ ^	1	-0.74	-0.38	-0.834	-0.549	-2.017	-1.985	-1.995	-1.818
GENE183X	AGI_HUM1_OLIGO_A_23_P18082	84892 ^ C3orf39 ^ chromosome 3 open reading frame 39	1	-1.126	-0.871	-0.797	-0.789	-1.999	-2.045	-2.051	-2.079
GENE220X	AGI_HUM1_OLIGO_A_23_P214281	85315 ^ PAQR8 ^ progestin and adipoQ receptor family member VIII	1	-1.548	-1.057	-1.11	-1.034	-2.759	-2.916	-2.86	-2.586
GENE581X	AGI_HUM1_OLIGO_A_23_P80839	79929 ^ MAP6D1 ^ MAP6 domain containing 1	1	-0.763	-0.636	-0.551	-0.643	-1.603	-1.56	-1.551	-1.513
GENE523X	AGI_HUM1_OLIGO_A_23_P61487	55222 ^ LRRC20 ^ leucine rich repeat containing 20	1	-0.841	-0.566	-0.596	-0.655	-1.691	-1.782	-1.837	-1.57
GENE770X	AGI_HUM1_OLIGO_A_24_P356406	5048 ^ PAFAH1B1 ^ "platelet-activating factor acetylhydrolase, isoform Ib, subunit 1 (45kDa)"	1	-0.826	-0.599	-0.475	-0.718	-1.658	-1.615	-1.807	-1.543
GENE159X	AGI_HUM1_OLIGO_A_23_P15944	55520 ^ ELAC1 ^ elaC homolog 1 (E. coli)	1	-1.1	-0.847	-0.796	-0.815	-2.391	-2.377	-2.452	-2.356
GENE321X	AGI_HUM1_OLIGO_A_23_P335848	9815 ^ GIT2 ^ G protein-coupled receptor kinase interacting ArfGAP 2	1	-1.128	-0.796	-0.75	-0.619	-2.131	-2.262	-2.283	-2.108
GENE324X	AGI_HUM1_OLIGO_A_23_P338233	144233 ^ BCDIN3D ^ BCDIN3 domain containing	1	-1.477	-1.025	-0.976	-0.903	-2.847	-2.874	-2.788	-2.931
GENE747X	AGI_HUM1_OLIGO_A_24_P318897	10005|90203 ^ ACOT8|SNX21 ^ "acyl-CoA thioesterase 8|""sorting nexin family member 21"""	1	-0.892	-0.549	-0.551	-0.5	-1.725	-1.73	-1.681	-1.668
GENE248X	AGI_HUM1_OLIGO_A_23_P253561	79183 ^ TTPAL ^ tocopherol (alpha) transfer protein-like	1	-0.709	-0.605	-0.628	-0.537	-1.72	-1.747	-1.61	-1.611
GENE487X	AGI_HUM1_OLIGO_A_23_P501790	6837 ^ MED22 ^ mediator complex subunit 22	1	-0.885	-0.723	-0.813	-0.66	-2.152	-2.192	-2.026	-2.174
GENE422X	AGI_HUM1_OLIGO_A_23_P401675	153562 ^ MARVELD2 ^ MARVEL domain containing 2	1	-0.811	-0.688	-0.623	-0.458	-1.878	-1.819	-1.751	-1.721
GENE117X	AGI_HUM1_OLIGO_A_23_P143514	728039 ^ C21orf122 ^ chromosome 21 open reading frame 122	1	-0.868	-0.563	-0.642	-0.461	-1.975	-1.982	-1.962	-1.99
GENE732X	AGI_HUM1_OLIGO_A_24_P274831	168537 ^ GIMAP7 ^ "GTPase, IMAP family member 7"	1	-1.122	-0.834	-0.834	-0.679	-2.627	-2.723	-2.613	-2.769
GENE572X	AGI_HUM1_OLIGO_A_23_P77714	23059 ^ CLUAP1 ^ clusterin associated protein 1	1	-0.725	-0.527	-0.551	-0.455	-1.764	-1.797	-1.752	-1.612
GENE227X	AGI_HUM1_OLIGO_A_23_P216396	23404 ^ EXOSC2 ^ exosome component 2	1	-1.071	-0.661	-0.799	-0.645	-2.013	-1.894	-2.155	-1.937
GENE759X	AGI_HUM1_OLIGO_A_24_P339429	3768 ^ KCNJ12 ^ "potassium inwardly-rectifying channel, subfamily J, member 12"	1	-1.115	-0.633	-0.91	-0.568	-2.253	-2.119	-2.282	-2.223
GENE461X	AGI_HUM1_OLIGO_A_23_P42588	55340 ^ GIMAP5 ^ "GTPase, IMAP family member 5"	1	-1.256	-0.911	-1.084	-0.698	-2.152	-2.304	-2.165	-2.38
GENE1115X	AGI_HUM1_OLIGO_A_32_P38637	84626 ^ KRBA1 ^ KRAB-A domain containing 1	1	-0.936	-0.582	-0.759	-0.43	-1.734	-1.764	-1.646	-1.678
GENE330X	AGI_HUM1_OLIGO_A_23_P34144	28986 ^ MAGEH1 ^ "melanoma antigen family H, 1"	1	-0.75	-0.291	-0.382	-0.32	-1.474	-1.589	-1.631	-1.549
GENE326X	AGI_HUM1_OLIGO_A_23_P339079	126231 ^ ZNF573 ^ zinc finger protein 573	1	-1.085	-0.626	-0.676	-0.471	-2.236	-2.166	-2.24	-2.165
GENE482X	AGI_HUM1_OLIGO_A_23_P48585	6297 ^ SALL2 ^ sal-like 2 (Drosophila)	1	-0.919	-0.425	-0.615	-0.374	-1.908	-1.992	-1.983	-1.955
GENE471X	AGI_HUM1_OLIGO_A_23_P434268	A_23_P434268 ^ ^	1	-1.045	-0.482	-0.498	-0.552	-1.802	-2.031	-1.974	-1.86
GENE822X	AGI_HUM1_OLIGO_A_24_P592060	A_24_P592060 ^ ^	1	-1.111	-0.677	-0.427	-0.583	-2.018	-2.096	-2.025	-1.96
GENE689X	AGI_HUM1_OLIGO_A_24_P203134	139170 ^ DCAF12L1 ^ DDB1 and CUL4 associated factor 12-like 1	1	-0.951	-0.387	-0.408	-0.406	-1.561	-1.605	-1.953	-1.764
GENE660X	AGI_HUM1_OLIGO_A_24_P15062	57474 ^ ZNF490 ^ zinc finger protein 490	1	-1.012	-0.603	-0.469	-0.456	-2.337	-2.081	-2.456	-1.92
GENE1175X	AGI_HUM1_OLIGO_A_32_P79966	A_32_P79966 ^ ^	1	-0.901	-0.563	-0.643	-0.364	-2.196	-1.921	-2.106	-1.889
GENE251X	AGI_HUM1_OLIGO_A_23_P254896	A_23_P254896 ^ ^	1	-0.559	-0.758	-0.867	-0.544	-2.202	-2.284	-2.406	-2.191
GENE291X	AGI_HUM1_OLIGO_A_23_P31414	5001 ^ ORC5L ^ "origin recognition complex, subunit 5-like (yeast)"	1	-0.52	-0.55	-0.668	-0.5	-1.731	-1.728	-1.868	-1.634
GENE736X	AGI_HUM1_OLIGO_A_24_P278637	8772 ^ FADD ^ Fas (TNFRSF6)-associated via death domain	1	-0.429	-0.499	-0.56	-0.368	-1.548	-1.754	-1.618	-1.553
GENE629X	AGI_HUM1_OLIGO_A_24_P106297	23600 ^ AMACR ^ alpha-methylacyl-CoA racemase	1	-0.64	-0.559	-0.748	-0.374	-1.817	-1.797	-1.899	-1.774
GENE672X	AGI_HUM1_OLIGO_A_24_P170874	3099 ^ HK2 ^ hexokinase 2	1	-0.857	-0.779	-1.177	-0.699	-2.927	-2.709	-2.801	-2.867
GENE5X	AGI_HUM1_OLIGO_A_23_P103248	93183 ^ PIGM ^ "phosphatidylinositol glycan anchor biosynthesis, class M"	1	-1.118	-1.027	-1.245	-1.051	-3.434	-3.098	-3.187	-3.214
GENE383X	AGI_HUM1_OLIGO_A_23_P372974	133022 ^ TRAM1L1 ^ translocation associated membrane protein 1-like 1	1	-1.109	-1.028	-1.197	-0.996	-3.245	-3.061	-3.387	-3.201
GENE554X	AGI_HUM1_OLIGO_A_23_P71928	10044 ^ SH2D3C ^ SH2 domain containing 3C	1	-0.854	-0.983	-1.051	-0.71	-2.53	-2.544	-2.505	-2.583
GENE546X	AGI_HUM1_OLIGO_A_23_P7033	64110 ^ MAGEF1 ^ "melanoma antigen family F, 1"	1	-0.861	-0.889	-1.072	-0.845	-2.606	-2.352	-2.587	-2.659
GENE593X	AGI_HUM1_OLIGO_A_23_P8452	3955 ^ LFNG ^ LFNG O-fucosylpeptide 3-beta-N-acetylglucosaminyltransferase	1	-1.106	-1.246	-1.5	-0.936	-3.381	-3.132	-3.317	-3.584
GENE1012X	AGI_HUM1_OLIGO_A_32_P174572	93164 ^ HTR7P ^ 5-hydroxytryptamine (serotonin) receptor 7 pseudogene	1	-0.986	-1.148	-1.227	-1.131	-3.089	-2.643	-2.888	-2.917
GENE204X	AGI_HUM1_OLIGO_A_23_P209288	8452 ^ CUL3 ^ cullin 3	1	-0.687	-0.539	-0.323	-0.803	-1.911	-1.721	-1.862	-1.787
GENE462X	AGI_HUM1_OLIGO_A_23_P425917	254228 ^ FAM26E ^ "family with sequence similarity 26, member E"	1	-0.561	-0.397	-0.412	-0.581	-1.65	-1.341	-1.604	-1.585
GENE937X	AGI_HUM1_OLIGO_A_32_P117170	222236 ^ NAPEPLD ^ N-acyl phosphatidylethanolamine phospholipase D	1	-0.972	-0.699	-0.567	-0.797	-2.373	-2.276	-2.514	-2.405
GENE108X	AGI_HUM1_OLIGO_A_23_P14184	55901 ^ THSD1 ^ "thrombospondin, type I, domain containing 1"	1	-0.723	-0.43	-0.655	-0.538	-2.11	-1.956	-2.134	-2
GENE414X	AGI_HUM1_OLIGO_A_23_P39525	79843 ^ FAM124B ^ family with sequence similarity 124B	1	-0.902	-0.706	-0.784	-0.654	-2.648	-2.535	-2.659	-2.614
GENE524X	AGI_HUM1_OLIGO_A_23_P61987	80757 ^ TMEM121 ^ transmembrane protein 121	1	-0.793	-0.49	-0.76	-0.585	-2.22	-2.103	-2.262	-2.351
GENE423X	AGI_HUM1_OLIGO_A_23_P402000	84503 ^ ZNF527 ^ zinc finger protein 527	1	-0.817	-0.696	-0.763	-0.755	-2.534	-2.495	-2.626	-2.744
GENE522X	AGI_HUM1_OLIGO_A_23_P6023	A_23_P6023 ^ ^	1	-0.664	-0.626	-0.637	-0.746	-2.375	-2.275	-2.314	-2.241
GENE601X	AGI_HUM1_OLIGO_A_23_P87732	55703 ^ POLR3B ^ polymerase (RNA) III (DNA directed) polypeptide B	1	-0.585	-0.454	-0.44	-0.531	-1.814	-1.687	-1.932	-1.731
GENE685X	AGI_HUM1_OLIGO_A_24_P191847	79810 ^ PTCD2 ^ pentatricopeptide repeat domain 2	1	-0.626	-0.626	-0.525	-0.5	-2.012	-1.644	-1.729	-1.692
GENE357X	AGI_HUM1_OLIGO_A_23_P354208	124997 ^ WDR81 ^ WD repeat domain 81	1	-0.728	-0.734	-0.632	-0.664	-2.015	-1.954	-1.897	-1.993
GENE945X	AGI_HUM1_OLIGO_A_32_P120791	727916 ^ LOC727916 ^ hypothetical protein LOC727916	1	-1.036	-0.837	-0.842	-0.879	-2.96	-2.746	-2.822	-2.682
GENE1167X	AGI_HUM1_OLIGO_A_32_P74213	A_32_P74213 ^ ^	1	-0.809	-0.713	-0.603	-0.802	-2.222	-2.206	-2.292	-2.048
GENE1182X	AGI_HUM1_OLIGO_A_32_P84342	A_32_P84342 ^ ^	1	-0.682	-0.622	-0.575	-0.599	-1.633	-1.895	-1.971	-1.866
GENE374X	AGI_HUM1_OLIGO_A_23_P369328	219738 ^ C10orf35 ^ chromosome 10 open reading frame 35	1	-0.987	-0.52	-0.832	-0.584	-1.996	-1.894	-2.254	-2.367
GENE394X	AGI_HUM1_OLIGO_A_23_P37966	A_23_P37966 ^ ^	1	-0.795	-0.353	-0.548	-0.393	-1.821	-1.659	-1.749	-2.009
GENE164X	AGI_HUM1_OLIGO_A_23_P163467	388115 ^ C15orf52 ^ chromosome 15 open reading frame 52	1	-0.815	-0.453	-0.714	-0.44	-1.841	-1.865	-1.814	-1.955
GENE857X	AGI_HUM1_OLIGO_A_24_P759674	79991 ^ OBFC1 ^ oligonucleotide/oligosaccharide-binding fold containing 1	1	-0.775	-0.43	-0.632	-0.495	-1.788	-1.667	-1.804	-1.918
GENE571X	AGI_HUM1_OLIGO_A_23_P77422	79447 ^ C16orf53 ^ chromosome 16 open reading frame 53	1	-0.638	-0.394	-0.472	-0.268	-1.881	-1.811	-1.828	-1.948
GENE638X	AGI_HUM1_OLIGO_A_24_P115967	747 ^ DAGLA ^ "diacylglycerol lipase, alpha"	1	-0.627	-0.35	-0.671	-0.451	-1.878	-1.935	-1.994	-2.183
GENE965X	AGI_HUM1_OLIGO_A_32_P136776	A_32_P136776 ^ ^	1	-0.747		-0.573	-0.347	-1.932	-1.7	-2.089	-2.259
GENE264X	AGI_HUM1_OLIGO_A_23_P2705	10161 ^ LPAR6 ^ lysophosphatidic acid receptor 6	1	-0.464	-0.347	-0.478	-0.485	-1.549	-1.282	-1.774	-1.932
GENE338X	AGI_HUM1_OLIGO_A_23_P345445	100287902 ^ LOC100287902 ^ hypothetical protein LOC100287902	1	-1.214	-1.268	-0.963	-0.947	-3.265	-2.471	-3.81	-3.486
GENE980X	AGI_HUM1_OLIGO_A_32_P146898	A_32_P146898 ^ ^	1	-0.75	-0.599	-0.532	-0.587	-1.946	-1.7	-2.289	-2.241
GENE653X	AGI_HUM1_OLIGO_A_24_P136415	A_24_P136415 ^ ^	1	-0.656	-0.819	-0.618	-1.207	-2.277	-1.902	-2.08	-2.714
GENE188X	AGI_HUM1_OLIGO_A_23_P201319	84976 ^ DISP1 ^ dispatched homolog 1 (Drosophila)	1	-0.77	-0.485	-0.538	-0.956	-2.02	-1.696	-1.826	-1.868
GENE813X	AGI_HUM1_OLIGO_A_24_P511143	A_24_P511143 ^ ^	1	-0.704	-0.393	-0.761	-0.861	-2.194	-1.688	-1.946	-1.838
GENE1085X	AGI_HUM1_OLIGO_A_32_P226700	A_32_P226700 ^ ^	1	-0.639	-0.432	-0.543	-0.721	-1.87	-1.478	-1.657	-1.621
GENE69X	AGI_HUM1_OLIGO_A_23_P127002	79896 ^ THNSL1 ^ threonine synthase-like 1 (S. cerevisiae)	1	-0.858	-1.04	-0.95	-1.114	-2.293	-1.82	-2.462	-2.635
GENE804X	AGI_HUM1_OLIGO_A_24_P42373	339263 ^ C17orf51 ^ chromosome 17 open reading frame 51	1	-0.641	-0.511	-0.53	-0.652	-1.734	-1.269	-1.543	-1.746
GENE1125X	AGI_HUM1_OLIGO_A_32_P42518	A_32_P42518 ^ ^	1	-0.744	-0.719	-0.587	-0.88	-2.152	-1.763	-2.004	-2.332
GENE943X	AGI_HUM1_OLIGO_A_32_P120043	254228 ^ FAM26E ^ "family with sequence similarity 26, member E"	1	-0.812	-0.766	-0.884	-0.937	-2.303	-2.02	-2.194	-2.54
GENE1026X	AGI_HUM1_OLIGO_A_32_P186348	A_32_P186348 ^ ^	1	-0.836	-0.79	-0.71	-1.037	-2.205	-1.858	-2.62	-2.188
GENE1041X	AGI_HUM1_OLIGO_A_32_P197870	A_32_P197870 ^ ^	1	-0.789	-0.651	-0.642	-0.722	-1.833	-1.647	-1.956	-1.885
GENE1052X	AGI_HUM1_OLIGO_A_32_P205478	A_32_P205478 ^ ^	1	-0.643	-0.618	-0.646	-0.654	-1.649	-1.445	-1.852	-1.809
GENE682X	AGI_HUM1_OLIGO_A_24_P186342	57677 ^ ZFP14 ^ zinc finger protein 14 homolog (mouse)	1	-0.626	-0.536	-0.287	-0.726	-2.089	-1.513	-2.004	-1.673
GENE1028X	AGI_HUM1_OLIGO_A_32_P187817	A_32_P187817 ^ ^	1	-0.788	-0.796	-0.37	-1.005	-2.124	-1.943	-2.462	-2.461
GENE299X	AGI_HUM1_OLIGO_A_23_P321160	84622 ^ ZNF594 ^ zinc finger protein 594	1	-0.99	-0.788	-0.564	-0.631	-1.575	-2.06	-2.185	-2.911
GENE1143X	AGI_HUM1_OLIGO_A_32_P539599	285962 ^ FLJ40852 ^ hypothetical LOC285962	1	-0.656	-0.662	-0.313	-0.661	-1.642	-2.096	-1.604	-2.113
GENE762X	AGI_HUM1_OLIGO_A_24_P341538	158880 ^ USP51 ^ ubiquitin specific peptidase 51	1	-1.418	-0.846	-1.109	-0.421	-2.9	-2.596	-2.157	-2.865
GENE1112X	AGI_HUM1_OLIGO_A_32_P3572	A_32_P3572 ^ ^	1	-0.961	-0.434	-0.853	-0.54	-1.792	-2.169	-1.248	-1.869
GENE18X	AGI_HUM1_OLIGO_A_23_P108501	2043 ^ EPHA4 ^ EPH receptor A4	1	-1.073	-0.945	-1.186	-0.624	-2.196	-1.796	-2.289	-2.271
GENE440X	AGI_HUM1_OLIGO_A_23_P412186	286101 ^ ZNF252 ^ zinc finger protein 252	1	-0.832	-0.741	-0.952	-0.616	-1.788	-1.661	-1.946	-1.814
GENE401X	AGI_HUM1_OLIGO_A_23_P383986	51363 ^ CHST15 ^ carbohydrate (N-acetylgalactosamine 4-sulfate 6-O) sulfotransferase 15	1	-1.063	-0.815	-0.922	-0.615	-1.763	-1.946	-2.266	-2.102
GENE405X	AGI_HUM1_OLIGO_A_23_P387630	9754 ^ STARD8 ^ StAR-related lipid transfer (START) domain containing 8	1	-0.929	-0.68	-1.015	-0.522	-1.504	-1.501	-1.602	-1.49
GENE459X	AGI_HUM1_OLIGO_A_23_P422911	266722 ^ HS6ST3 ^ heparan sulfate 6-O-sulfotransferase 3	1	-1.118	-0.617	-0.992	-0.625	-1.663	-1.378	-1.701	-1.568
GENE71X	AGI_HUM1_OLIGO_A_23_P127557	143879 ^ KBTBD3 ^ kelch repeat and BTB (POZ) domain containing 3	1	-1.417	-1.537	-1.028	-1.436	-3.351	-3.319	-3.325	-2.867
GENE97X	AGI_HUM1_OLIGO_A_23_P13632	84305 ^ WIBG ^ within bgcn homolog (Drosophila)	1	-0.688	-0.78	-0.659	-0.625	-1.599	-1.784	-1.498	-1.501
GENE140X	AGI_HUM1_OLIGO_A_23_P15375	79637 ^ ARMC7 ^ armadillo repeat containing 7	1	-0.774	-0.827	-0.648	-0.727	-1.72	-1.812	-1.618	-1.681
GENE109X	AGI_HUM1_OLIGO_A_23_P141856	27300 ^ ZNF544 ^ zinc finger protein 544	1	-0.754	-0.867	-0.789	-0.742	-1.832	-1.664	-1.769	-1.607
GENE93X	AGI_HUM1_OLIGO_A_23_P135123	A_23_P135123 ^ ^	1	-1.043	-0.934	-0.851	-0.955	-2.111	-1.954	-2.044	-1.754
GENE934X	AGI_HUM1_OLIGO_A_32_P11325	A_32_P11325 ^ ^	1	-1.648	-1.43	-1.492	-1.306	-3.383	-3.059	-3.175	-3.039
GENE169X	AGI_HUM1_OLIGO_A_23_P165657	6574 ^ SLC20A1 ^ "solute carrier family 20 (phosphate transporter), member 1"	1	-1.034	-0.938	-1.081	-0.871	-2.386	-2.47	-2.363	-2.272
GENE377X	AGI_HUM1_OLIGO_A_23_P370035	26094 ^ DCAF4 ^ DDB1 and CUL4 associated factor 4	1	-0.893	-0.785	-0.918	-0.702	-2.055	-2.153	-2.037	-2.021
GENE714X	AGI_HUM1_OLIGO_A_24_P241318	26094 ^ DCAF4 ^ DDB1 and CUL4 associated factor 4	1	-0.744	-0.745	-1.004	-0.777	-2.03	-2	-1.897	-1.836
GENE319X	AGI_HUM1_OLIGO_A_23_P335069	113235 ^ SLC46A1 ^ "solute carrier family 46 (folate transporter), member 1"	1	-0.939	-0.737	-1.035	-1.096	-2.072	-1.903	-2.141	-1.968
GENE425X	AGI_HUM1_OLIGO_A_23_P40315	55184 ^ C20orf12 ^ chromosome 20 open reading frame 12	1	-0.858	-0.577	-0.753	-0.829	-1.775	-1.404	-1.578	-1.723
GENE864X	AGI_HUM1_OLIGO_A_24_P80204	100287041|7851|100287119 ^ LOC100287041|MALL|LOC100287119 ^ "hypothetical protein LOC100287041|""mal, T-cell differentiation protein-like""|""similar to mal, T-cell differentiation protein-like"""	1	-0.787	-0.604	-0.774	-0.75	-1.695	-1.55	-1.566	-1.626
GENE155X	AGI_HUM1_OLIGO_A_23_P158470	389119 ^ C3orf54 ^ chromosome 3 open reading frame 54	1	-1.007	-1.065	-1.066	-1.23	-2.533	-2.424	-2.482	-2.512
GENE484X	AGI_HUM1_OLIGO_A_23_P500381	3363 ^ HTR7 ^ 5-hydroxytryptamine (serotonin) receptor 7 (adenylate cyclase-coupled)	1	-1.149	-1.066	-1.055	-1.233	-2.754	-2.384	-2.629	-2.704
GENE964X	AGI_HUM1_OLIGO_A_32_P135890	A_32_P135890 ^ ^	1	-0.842	-0.757	-0.814	-0.78	-1.88	-1.648	-1.873	-2.015
GENE814X	AGI_HUM1_OLIGO_A_24_P519638	A_24_P519638 ^ ^	1	-1.187	-0.769	-0.971	-0.994	-2.19	-2.161	-2.384	-2.428
GENE843X	AGI_HUM1_OLIGO_A_24_P66239	A_24_P66239 ^ ^	1	-1.077	-0.873	-0.585	-1.019	-1.853	-1.972	-1.749	-2.009
GENE926X	AGI_HUM1_OLIGO_A_32_P10383	A_32_P10383 ^ ^	1	-2.022	-1.614	-1.371	-1.807	-3.676	-3.542	-3.252	-3.497
GENE1046X	AGI_HUM1_OLIGO_A_32_P200669	A_32_P200669 ^ ^	1	-0.872	-0.64	-0.638	-0.987	-1.853	-1.84	-1.928	-2.077
GENE1076X	AGI_HUM1_OLIGO_A_32_P222695	389337 ^ FLJ41603 ^ FLJ41603 protein	1	-0.765	-0.699	-0.554	-0.88	-1.563	-1.471	-1.543	-1.6
GENE41X	AGI_HUM1_OLIGO_A_23_P118552	10614 ^ HEXIM1 ^ hexamethylene bis-acetamide inducible 1	1	-1.227	-1.083	-1.26	-0.969	-2.375	-2.548	-2.368	-2.412
GENE483X	AGI_HUM1_OLIGO_A_23_P49638	10750 ^ GRAP ^ GRB2-related adaptor protein	1	-0.984	-0.89	-1.039	-0.833	-1.91	-1.938	-1.753	-1.767
GENE1050X	AGI_HUM1_OLIGO_A_32_P204691	A_32_P204691 ^ ^	1	-1.304	-1.28	-1.581	-0.986	-2.838	-2.758	-2.566	-2.457
GENE566X	AGI_HUM1_OLIGO_A_23_P7684	79616 ^ CCNJL ^ cyclin J-like	1	-0.793	-1.003	-1.039	-0.789	-1.77	-1.933	-1.62	-1.774
GENE686X	AGI_HUM1_OLIGO_A_24_P192262	5898 ^ RALA ^ v-ral simian leukemia viral oncogene homolog A (ras related)	1	-0.865	-1.001	-1.01	-0.774	-1.864	-1.979	-1.7	-1.91
GENE3X	AGI_HUM1_OLIGO_A_23_P102551	100287041|7851|100287119 ^ LOC100287041|MALL|LOC100287119 ^ "hypothetical protein LOC100287041|""mal, T-cell differentiation protein-like""|""similar to mal, T-cell differentiation protein-like"""	1	-1.005	-0.981	-1.036	-0.705	-1.801	-1.83	-1.64	-1.55
GENE495X	AGI_HUM1_OLIGO_A_23_P50775	79414 ^ LRFN3 ^ leucine rich repeat and fibronectin type III domain containing 3	1	-1.084	-0.898	-1.087	-0.841	-1.608	-1.871	-1.605	-1.735
GENE276X	AGI_HUM1_OLIGO_A_23_P30495	3156 ^ HMGCR ^ 3-hydroxy-3-methylglutaryl-Coenzyme A reductase	1	-1.306	-1.047	-1.175	-1.149	-2.245	-2.266	-2.156	-2.15
GENE388X	AGI_HUM1_OLIGO_A_23_P37685	A_23_P37685 ^ ^	1	-1.113	-1.006	-1.039	-0.806	-1.777	-1.868	-1.765	-1.839
GENE674X	AGI_HUM1_OLIGO_A_24_P174063	A_24_P174063 ^ ^	1	-0.921	-0.874	-0.844	-0.765	-1.529	-1.618	-1.473	-1.521
GENE978X	AGI_HUM1_OLIGO_A_32_P146659	401431 ^ LOC401431 ^ hypothetical LOC401431	1	-1.76	-1.572	-1.596	-1.436	-2.984	-3.128	-3.01	-3.178
GENE793X	AGI_HUM1_OLIGO_A_24_P404822	8862 ^ APLN ^ apelin	1	-1.047	-0.993	-1.215	-0.978	-1.867	-1.886	-1.798	-1.75
GENE803X	AGI_HUM1_OLIGO_A_24_P4212	65263 ^ PYCRL ^ pyrroline-5-carboxylate reductase-like	1	-1.005	-0.894	-1.091	-0.859	-1.74	-1.737	-1.802	-1.727
GENE1189X	AGI_HUM1_OLIGO_A_32_P87703	4144 ^ MAT2A ^ "methionine adenosyltransferase II, alpha"	1	-1.615	-1.545	-1.879	-1.564	-3.044	-3.153	-3.131	-3.097
GENE420X	AGI_HUM1_OLIGO_A_23_P40156	79183 ^ TTPAL ^ tocopherol (alpha) transfer protein-like	1	-1.5	-1.039	-1.235	-0.898	-2.232	-2.326	-2.343	-2.064
GENE170X	AGI_HUM1_OLIGO_A_23_P165788	493911 ^ PHOSPHO2 ^ "phosphatase, orphan 2"	1	-1.115	-0.886	-0.757	-0.774	-1.846	-1.735	-1.985	-1.884
GENE135X	AGI_HUM1_OLIGO_A_23_P152136	64785 ^ GINS3 ^ GINS complex subunit 3 (Psf3 homolog)	1	-0.956	-0.687	-0.648	-0.643	-1.625	-1.565	-1.517	-1.468
GENE143X	AGI_HUM1_OLIGO_A_23_P154155	84804 ^ MFSD9 ^ major facilitator superfamily domain containing 9	1	-1.084	-0.766	-0.862	-0.696	-1.79	-1.739	-1.7	-1.72
GENE1025X	AGI_HUM1_OLIGO_A_32_P184888	A_32_P184888 ^ ^	1	-1.653	-1.187	-1.302	-1.112	-2.74	-2.64	-2.741	-2.62
GENE1145X	AGI_HUM1_OLIGO_A_32_P55979	A_32_P55979 ^ ^	1	-1.195	-0.813	-0.877	-0.802	-1.998	-1.869	-1.998	-2.011
GENE1067X	AGI_HUM1_OLIGO_A_32_P218707	A_32_P218707 ^ ^	1	-1.26	-1.021	-1.053	-0.836	-2.098	-1.94	-1.903	-1.955
GENE272X	AGI_HUM1_OLIGO_A_23_P301521	A_23_P301521 ^ ^	1	-1.021	-0.913	-0.808	-0.81	-1.571	-1.871	-1.719	-1.728
GENE1121X	AGI_HUM1_OLIGO_A_32_P40615	A_32_P40615 ^ ^	1	-1.382	-1.062	-0.953	-1.062	-1.97	-2.2	-2.152	-2.196
GENE820X	AGI_HUM1_OLIGO_A_24_P567349	A_24_P567349 ^ ^	1	-1.461	-1.049	-1.332	-1.269	-2.199	-2.188	-2.446	-2.427
GENE1001X	AGI_HUM1_OLIGO_A_32_P167459	A_32_P167459 ^ ^	1	-1.069	-0.936	-0.854	-0.93	-1.66	-1.633	-1.769	-1.714
GENE1114X	AGI_HUM1_OLIGO_A_32_P37971	A_32_P37971 ^ ^	1	-1.062	-0.768	-0.762	-0.632	-1.679	-1.832	-1.351	-1.569
GENE145X	AGI_HUM1_OLIGO_A_23_P154962	440804|85376|150221 ^ RIMBP3B|RIMBP3|RIMBP3C ^ "RIMS binding protein 3B|""RIMS binding protein 3""|""RIMS binding protein 3C"""	1	-1.421	-1.502	-2.029	-1.515	-3.414	-3.165	-3.161	-3.249
GENE493X	AGI_HUM1_OLIGO_A_23_P50591	9424 ^ KCNK6 ^ "potassium channel, subfamily K, member 6"	1	-0.615	-0.718	-1.004	-0.861	-1.696	-1.567	-1.428	-1.579
GENE421X	AGI_HUM1_OLIGO_A_23_P401568	4144 ^ MAT2A ^ "methionine adenosyltransferase II, alpha"	1	-1.11	-1.464	-1.579	-1.436	-2.721	-2.735	-2.533	-2.763
GENE26X	AGI_HUM1_OLIGO_A_23_P110253	3815 ^ KIT ^ v-kit Hardy-Zuckerman 4 feline sarcoma viral oncogene homolog	1	-1.81	-2.1	-2.09	-2.17	-3.82	-3.99	-3.81	-4.17
GENE876X	AGI_HUM1_OLIGO_A_24_P876408	65998 ^ C11orf95 ^ chromosome 11 open reading frame 95	1	-0.78	-0.883	-0.993	-1.018	-1.646	-1.76	-1.557	-1.745
GENE535X	AGI_HUM1_OLIGO_A_23_P66698	113235|23098 ^ SLC46A1|SARM1 ^ "solute carrier family 46 (folate transporter), member 1|""sterile alpha and TIR motif containing 1"""	1	-1.03	-1.436	-1.41	-1.222	-2.253	-2.154	-2.013	-2.361
GENE262X	AGI_HUM1_OLIGO_A_23_P26928	A_23_P26928 ^ ^	1		-1.209	-1.082	-1.112	-2.414	-2.271	-1.987	-2.355
GENE910X	AGI_HUM1_OLIGO_A_24_P943000	10940 ^ POP1 ^ "processing of precursor 1, ribonuclease P/MRP subunit (S. cerevisiae)"	1	-0.921	-1.287	-1.199	-1.186	-2.635	-2.304	-2.406	-2.619
GENE683X	AGI_HUM1_OLIGO_A_24_P186401	A_24_P186401 ^ ^	1	-0.535	-0.697	-0.825	-0.97	-1.587	-1.701	-1.58	-1.812
GENE708X	AGI_HUM1_OLIGO_A_24_P236235	23768 ^ FLRT2 ^ fibronectin leucine rich transmembrane protein 2	1	-0.647	-0.779	-0.828	-1.002	-1.792	-1.802	-1.704	-1.783
GENE925X	AGI_HUM1_OLIGO_A_32_P10311	8649 ^ MAPKSP1 ^ MAPK scaffold protein 1	1	-0.767	-1.024	-1.181	-1.393	-2.37	-1.954	-2.349	-2.354
GENE249X	AGI_HUM1_OLIGO_A_23_P2537	326625 ^ MMAB ^ methylmalonic aciduria (cobalamin deficiency) cblB type	1	-0.872	-1.056	-1.224	-1.074	-2.003	-1.798	-1.803	-1.617
GENE619X	AGI_HUM1_OLIGO_A_23_P96965	81493|5928 ^ SYNC|RBBP4 ^ "syncoilin, intermediate filament protein|""retinoblastoma binding protein 4"""	1	-0.999	-0.894	-1.158	-0.848	-1.791	-1.441	-1.645	-1.618
GENE361X	AGI_HUM1_OLIGO_A_23_P357284	2828 ^ GPR4 ^ G protein-coupled receptor 4	1	-0.982	-1.048	-1.032	-1.046	-1.978	-1.836	-1.942	-1.853
GENE470X	AGI_HUM1_OLIGO_A_23_P433820	199745 ^ THAP8 ^ THAP domain containing 8	1	-1.045	-1.096	-1.023	-1.05	-1.938	-1.84	-1.862	-1.934
GENE1021X	AGI_HUM1_OLIGO_A_32_P181826	A_32_P181826 ^ ^	1	-1.376	-1.524	-1.501	-1.517	-2.584		-2.681	-2.5
GENE720X	AGI_HUM1_OLIGO_A_24_P247774	A_24_P247774 ^ ^	1	-1.721	-1.975	-1.534	-1.688	-3.127	-3.113	-3.401	-3.423
GENE491X	AGI_HUM1_OLIGO_A_23_P502312	976 ^ CD97 ^ CD97 molecule	1	-1.157	-1.444	-1.385	-1.595	-2.43	-2.136	-2.298	-2.34
GENE526X	AGI_HUM1_OLIGO_A_23_P63789	11130 ^ ZWINT ^ ZW10 interactor	1	-0.837	-0.928	-1.009	-0.974	-1.533	-1.377	-1.566	-1.545
GENE771X	AGI_HUM1_OLIGO_A_24_P356601	10614 ^ HEXIM1 ^ hexamethylene bis-acetamide inducible 1	1	-1.222	-1.225	-1.417	-1.354	-2.03	-2.17	-2.454	-2.1
GENE887X	AGI_HUM1_OLIGO_A_24_P916378	92906 ^ HNRPLL ^ heterogeneous nuclear ribonucleoprotein L-like	1	-1.128	-1.006	-1.207	-1.206	-1.987	-1.681	-2.127	-1.966
GENE774X	AGI_HUM1_OLIGO_A_24_P362904	5210 ^ PFKFB4 ^ "6-phosphofructo-2-kinase/fructose-2,6-biphosphatase 4"	1	-0.907	-0.749	-0.959	-1.007	-1.853	-1.859	-1.59	-1.622
GENE1134X	AGI_HUM1_OLIGO_A_32_P4934	A_32_P4934 ^ ^	1	-0.945	-0.834	-0.829	-0.947	-1.703	-1.539	-1.386	-1.661
GENE68X	AGI_HUM1_OLIGO_A_23_P126844	8718 ^ TNFRSF25 ^ "tumor necrosis factor receptor superfamily, member 25"	1	-0.805	-0.69	-0.955	-0.927	-1.361	-1.599	-1.593	-1.709
GENE1096X	AGI_HUM1_OLIGO_A_32_P233834	A_32_P233834 ^ ^	1	-1.202	-1.091	-1.118	-1.106	-1.968	-1.83	-2.395	-2.64
GENE1164X	AGI_HUM1_OLIGO_A_32_P73071	A_32_P73071 ^ ^	1	-1.043	-0.98	-0.854	-1.042	-1.695	-1.902	-2.156	-2.225
GENE800X	AGI_HUM1_OLIGO_A_24_P418250	399668 ^ NCRNA00086 ^ non-protein coding RNA 86	1	-0.866	-0.957	-1.099	-0.912	-1.537	-1.479	-1.757	-2.056
GENE889X	AGI_HUM1_OLIGO_A_24_P916816	A_24_P916816 ^ ^	1	-1.043	-1.094	-1.307	-1.273	-2.199	-1.579	-2.156	-2.404
GENE312X	AGI_HUM1_OLIGO_A_23_P332937	148046 ^ C19orf23 ^ chromosome 19 open reading frame 23	1	-0.748	-1.272	-1.355	-0.893	-1.658	-1.732	-2.149	-1.894
GENE885X	AGI_HUM1_OLIGO_A_24_P914102	A_24_P914102 ^ ^	1	-1.024	-1.259	-1.236	-1.011	-1.627	-1.989	-2.403	-2.118
GENE636X	AGI_HUM1_OLIGO_A_24_P115511	51552 ^ RAB14 ^ "RAB14, member RAS oncogene family"	1	-1.136	-0.713	-0.574	-0.405	-1.531	-1.647	-1.829	-1.511
GENE435X	AGI_HUM1_OLIGO_A_23_P408955	1870 ^ E2F2 ^ E2F transcription factor 2	1	-1.072	-0.614	-0.506	-0.596	-1.675	-1.625	-1.55	-1.483
GENE680X	AGI_HUM1_OLIGO_A_24_P184535	57102 ^ C12orf4 ^ chromosome 12 open reading frame 4	1	-1.006	-0.609	-0.564	-0.668	-1.563	-1.528	-1.662	-1.47
GENE1104X	AGI_HUM1_OLIGO_A_32_P2730	A_32_P2730 ^ ^	1	-1.43	-0.841	-0.947	-0.828	-2.113	-2.125	-2.21	-1.98
GENE1089X	AGI_HUM1_OLIGO_A_32_P228277	9970 ^ NR1I3 ^ "nuclear receptor subfamily 1, group I, member 3"	1	-1.599	-0.959	-0.816	-1.022	-2.246	-2.217	-2.143	-2.362
GENE625X	AGI_HUM1_OLIGO_A_23_P99360	10206 ^ TRIM13 ^ tripartite motif-containing 13	1	-1.304	-0.837	-0.731	-0.694	-1.63	-1.911	-1.89	-1.712
GENE1074X	AGI_HUM1_OLIGO_A_32_P221631	A_32_P221631 ^ ^	1	-1.311	-0.759	-0.746	-0.778	-1.504	-1.8	-2.032	-1.934
GENE1011X	AGI_HUM1_OLIGO_A_32_P174258	A_32_P174258 ^ ^	1	-1.358	-0.878	-0.77	-0.717	-1.73	-1.475	-2.284	-1.985
GENE894X	AGI_HUM1_OLIGO_A_24_P923142	A_24_P923142 ^ ^	1	-0.848	-0.487	-0.481	-0.181	-1.278	-1.554	-1.625	-1.502
GENE898X	AGI_HUM1_OLIGO_A_24_P92624	A_24_P92624 ^ ^	1	-1.106	-0.721	-0.832	-0.553	-1.818	-2.505	-2.427	-1.745
GENE24X	AGI_HUM1_OLIGO_A_23_P110052	668 ^ FOXL2 ^ forkhead box L2	1	-0.818	-1.296	-0.803	-1.004	-2.194	-1.883	-1.98	-1.333
GENE891X	AGI_HUM1_OLIGO_A_24_P917650	A_24_P917650 ^ ^	1	-1.12	-1.399	-1.322	-1.432	-2.59	-1.657	-2.456	-1.981
GENE928X	AGI_HUM1_OLIGO_A_32_P106315	A_32_P106315 ^ ^	1	-0.824	-1.281	-0.991	-1.317	-2.249	-1.833	-1.817	-1.861
GENE380X	AGI_HUM1_OLIGO_A_23_P371076	11278 ^ KLF12 ^ Kruppel-like factor 12	1	-1.059	-1.618	-0.836	-1.285	-2.561	-2.46	-2.137	-2.531
GENE985X	AGI_HUM1_OLIGO_A_32_P153889	A_32_P153889 ^ ^	1	-0.879	-1.85	-0.864	-0.951	-2	-2.071	-1.841
GENE888X	AGI_HUM1_OLIGO_A_24_P916494	A_24_P916494 ^ ^	1	-0.734	-1.417	-0.832	-0.711	-2.504	-2.187	-2.327	-2.142
GENE1013X	AGI_HUM1_OLIGO_A_32_P175042	A_32_P175042 ^ ^	1	-0.536	-0.997	-0.359	-0.501	-1.871	-1.544		-1.761
GENE972X	AGI_HUM1_OLIGO_A_32_P140220	A_32_P140220 ^ ^	1	-0.977	-1.001	-0.894	-0.805	-2.391	-1.589	-1.792	-1.907
GENE1002X	AGI_HUM1_OLIGO_A_32_P167883	A_32_P167883 ^ ^	1	-0.628	-1.11	-0.753	-0.707	-2.18	-1.496	-1.607	-1.713
GENE156X	AGI_HUM1_OLIGO_A_23_P158851	57575 ^ PCDH10 ^ protocadherin 10	1	-0.774	-0.791	-0.84	-1.282	-1.633	-1.125	-1.963	-1.686
GENE819X	AGI_HUM1_OLIGO_A_24_P566932	A_24_P566932 ^ ^	1	-0.999	-1.125	-1.321	-1.747	-1.9	-1.587	-2.119	-1.749
GENE1123X	AGI_HUM1_OLIGO_A_32_P41744	A_32_P41744 ^ ^	1	-0.813	-1.034	-1.069	-1.107	-1.525	-0.899	-1.573	-1.522
GENE384X	AGI_HUM1_OLIGO_A_23_P373100	A_23_P373100 ^ ^	1	-1.552	-1.461	-0.922	-1.555	-2.049	-2.049	-2.852	-2.755
GENE20X	AGI_HUM1_OLIGO_A_23_P108932	56969 ^ RPL23AP32 ^ ribosomal protein L23a pseudogene 32	1	-0.981	-1.167	-1.012	-1.297	-1.616	-1.51	-2.116	-2.314
GENE979X	AGI_HUM1_OLIGO_A_32_P146826	A_32_P146826 ^ ^	1	-0.901	-1.236	-0.757	-1.203	-1.799	-1.544	-2.26	-2.248
GENE1127X	AGI_HUM1_OLIGO_A_32_P44808	A_32_P44808 ^ ^	1	-1.657	-1.956	-1.496	-1.766	-2.675	-2.535	-3.77	-3.216
GENE1000X	AGI_HUM1_OLIGO_A_32_P167176	A_32_P167176 ^ ^	1	-1.188	-1.717	-1.173	-1.625	-2.359	-1.734	-2.619	-2.484
GENE1079X	AGI_HUM1_OLIGO_A_32_P224586	A_32_P224586 ^ ^	1	-1.316	-1.601	-1.036	-1.718	-2.638	-1.693	-2.434	-2.625
GENE1029X	AGI_HUM1_OLIGO_A_32_P188193	A_32_P188193 ^ ^	1	-1.443	-1.789	-1.428	-1.924	-2.117	-1.811	-3.091	-2.508
GENE1073X	AGI_HUM1_OLIGO_A_32_P221590	A_32_P221590 ^ ^	1	-1.489	-2.034	-1.235	-1.927	-2.193	-2.119	-2.889	-2.741
GENE1033X	AGI_HUM1_OLIGO_A_32_P19193	A_32_P19193 ^ ^	1	-0.717	-0.996	-0.651	-1.517	-1.644	-1.547	-1.544	-1.632
GENE373X	AGI_HUM1_OLIGO_A_23_P369150	A_23_P369150 ^ ^	1	-0.506	-0.935	-1.257	-1.293	-2.631	-1.568	-2.543	-1.839
GENE987X	AGI_HUM1_OLIGO_A_32_P157504	A_32_P157504 ^ ^	1	-0.555	-0.93	-1.198	-1.341	-3.105	-2.017	-2.898	-2.126
GENE315X	AGI_HUM1_OLIGO_A_23_P334630	8629 ^ JRK ^ jerky homolog (mouse)	1	-0.863	-0.977	-1.124	-1.26	-2.108	-2.102	-2.732	-2.085
GENE1188X	AGI_HUM1_OLIGO_A_32_P87491	A_32_P87491 ^ ^	1	-0.535	-0.626	-0.953	-0.967	-1.888	-1.539	-1.949	-1.565
GENE968X	AGI_HUM1_OLIGO_A_32_P137636	257357 ^ C21orf87 ^ chromosome 21 open reading frame 87	1	-0.763	-0.663	-0.766	-1.23	-2.195	-1.335	-1.96	-1.619
GENE626X	AGI_HUM1_OLIGO_A_24_P102053	4950|647859 ^ OCLN|LOC647859 ^ "occludin|""occludin pseudogene"""	1	-0.542	-0.796	-0.628	-1.25	-1.822	-1.588	-1.766	-1.885
GENE697X	AGI_HUM1_OLIGO_A_24_P215475	7556 ^ ZNF10 ^ zinc finger protein 10	1	-0.804	-0.989	-0.668	-1.304	-2.061	-1.808	-2.266	-2.295
GENE921X	AGI_HUM1_OLIGO_A_32_P10133	100169750 ^ PRINS ^ psoriasis associated RNA induced by stress (non-protein coding)	1	-0.761	-1.169	-1.045	-1.763	-2.186	-1.89	-2.69	-2.766
GENE1045X	AGI_HUM1_OLIGO_A_32_P199217	A_32_P199217 ^ ^	1	-0.655	-1.066	-0.979	-1.226	-1.949	-1.576	-1.999	-2.518
GENE897X	AGI_HUM1_OLIGO_A_24_P925211	A_24_P925211 ^ ^	1	-0.621	-1.151	-0.64	-1.049	-1.92	-1.678	-2.364	-2.006
GENE1055X	AGI_HUM1_OLIGO_A_32_P207986	A_32_P207986 ^ ^	1	-0.616	-1.155	-0.812	-1.038	-1.742	-1.688	-2.042	-2.002
GENE1084X	AGI_HUM1_OLIGO_A_32_P226678	A_32_P226678 ^ ^	1	-0.587	-0.833	-0.98	-0.681	-1.831	-1.29	-1.997	-1.951
GENE1146X	AGI_HUM1_OLIGO_A_32_P55987	A_32_P55987 ^ ^	1	-0.591	-1.109	-0.856	-0.94	-2.075	-1.167	-2.029	-2.306
GENE909X	AGI_HUM1_OLIGO_A_24_P942703	A_24_P942703 ^ ^	1	-0.455	-0.96	-0.551	-1.116	-1.957	-0.972	-2.179	-2.224
GENE1103X	AGI_HUM1_OLIGO_A_32_P27135	A_32_P27135 ^ ^	1	-0.916	-0.874	-0.667	-0.795	-2.331	-1.628	-2.875	-2.01
GENE1113X	AGI_HUM1_OLIGO_A_32_P3783	A_32_P3783 ^ ^	1	-0.699	-0.87	-0.524	-0.718	-1.532	-1.519	-2.279	-1.788
GENE825X	AGI_HUM1_OLIGO_A_24_P602168	A_24_P602168 ^ ^	1	-1.499	-1.751	-1.294	-1.209	-2.693	-1.415		-2.144
GENE957X	AGI_HUM1_OLIGO_A_32_P133038	A_32_P133038 ^ ^	1	-1.162	-1.81	-1.247	-0.971	-2.004	-1.438	-2.502
GENE976X	AGI_HUM1_OLIGO_A_32_P145515	A_32_P145515 ^ ^	1	-1.089	-1.859		-1.222	-2.281	-1.501	-2.068	-1.711
GENE969X	AGI_HUM1_OLIGO_A_32_P139311	A_32_P139311 ^ ^	1	-0.975	-1.284	-0.769	-0.348	-1.905	-1.061	-1.78	-1.539
GENE858X	AGI_HUM1_OLIGO_A_24_P762886	A_24_P762886 ^ ^	1	-1.364	-1.507	-0.787	-1.076	-2.03	-2.357	-2.748	-2.315
GENE1183X	AGI_HUM1_OLIGO_A_32_P84707	A_32_P84707 ^ ^	1	-1.794	-2.154	-1.327	-1.414	-2.801	-2.752	-2.998
GENE951X	AGI_HUM1_OLIGO_A_32_P124728	A_32_P124728 ^ ^	1	-1.395	-1.519	-1.065	-0.874	-2.437	-2.227	-2.903	-1.904
GENE1128X	AGI_HUM1_OLIGO_A_32_P45285	A_32_P45285 ^ ^	1	-1.318	-1.291	-0.785	-0.72	-2.192	-1.452	-2.589	-1.74
GENE1109X	AGI_HUM1_OLIGO_A_32_P33213	A_32_P33213 ^ ^	1	-1.113	-1.437	-0.839	-0.776	-1.879	-1.451	-2.778	-2.09
GENE784X	AGI_HUM1_OLIGO_A_24_P376139	A_24_P376139 ^ ^	1	-0.79	-0.56	-1.378	-1.13	-1.681	-1.582	-2.079	-1.924
GENE832X	AGI_HUM1_OLIGO_A_24_P62530	58480 ^ RHOU ^ "ras homolog gene family, member U"	1	-0.487	-0.85	-1.689	-0.895	-2.066	-1.913	-1.958
GENE765X	AGI_HUM1_OLIGO_A_24_P350546	646976 ^ LOC646976 ^ hypothetical LOC646976	1	-0.565	-1.025	-0.831	-0.459	-2.488	-2.257	-1.873	-0.878
GENE982X	AGI_HUM1_OLIGO_A_32_P148616	A_32_P148616 ^ ^	1	-1.105	-1.175	-1.522	-0.594		-2.553	-1.7	-1.94
GENE1199X	AGI_HUM1_OLIGO_A_32_P93517	A_32_P93517 ^ ^	1	-1.04	-1.153	-0.332	-1.201	-1.075	-2.127	-2.192	-1.545
GENE448X	AGI_HUM1_OLIGO_A_23_P416434	23338 ^ PHF15 ^ PHD finger protein 15	1	0.355	-0.332	-0.493	-0.681	-2.33	-0.354	-2.473	-2.642
GENE869X	AGI_HUM1_OLIGO_A_24_P83586	25974 ^ MMACHC ^ "methylmalonic aciduria (cobalamin deficiency) cblC type, with homocystinuria"	1	0.057	0.091	-0.189	-0.271	-1.759	-0.619	-1.502	-1.668
GENE970X	AGI_HUM1_OLIGO_A_32_P139708	A_32_P139708 ^ ^	1	-0.184	-0.346	-0.038	-0.867	-1.847	-0.904	-1.884	-1.638
GENE7X	AGI_HUM1_OLIGO_A_23_P105251	2735 ^ GLI1 ^ GLI family zinc finger 1	1	-2.004	-0.926	-1.72	-1.214	-1.609	-1.095	-1.009	-0.953
GENE520X	AGI_HUM1_OLIGO_A_23_P58747	23138 ^ N4BP3 ^ Nedd4 binding protein 3	1	-1.293	-1.631	-1.828	-1.559	-1.032	-0.946	-0.821	-0.956
GENE641X	AGI_HUM1_OLIGO_A_24_P120934	10912 ^ GADD45G ^ "growth arrest and DNA-damage-inducible, gamma"	1	-1.798	-1.715	-2.271	-1.718	-1.512	-1.257	-1.45	-1.235
GENE655X	AGI_HUM1_OLIGO_A_24_P140666	23138 ^ N4BP3 ^ Nedd4 binding protein 3	1	-0.807	-1.564	-1.821	-1.512	-1.005	-0.911	-1.075	-1.098
GENE124X	AGI_HUM1_OLIGO_A_23_P146325	29065 ^ DDEF1IT1 ^ DDEF1 intronic transcript 1 (non-protein coding)	1	-1.986	-1.888	-1.477	-1.684	-1.373	-1.084	-0.689	-1.423
GENE149X	AGI_HUM1_OLIGO_A_23_P156667	5514 ^ PPP1R10 ^ "protein phosphatase 1, regulatory (inhibitor) subunit 10"	1	-1.888	-1.702	-1.502	-1.729	-0.748	-0.963	-0.951	-0.926
GENE359X	AGI_HUM1_OLIGO_A_23_P35597	11067 ^ C10orf10 ^ chromosome 10 open reading frame 10	1	-2.629	-2.578	-2.029	-2.309	-1.35	-1.393	-1.301	-1.425
GENE754X	AGI_HUM1_OLIGO_A_24_P329795	11067 ^ C10orf10 ^ chromosome 10 open reading frame 10	1	-3.441	-3.005	-2.373	-2.875	-1.567	-1.68	-1.362	-1.548
GENE1201X	AGI_HUM1_OLIGO_A_32_P94851	A_32_P94851 ^ ^	1	-2.072	-1.858	-1.407	-1.657	-0.855	-1.13	-1.265	-0.988
GENE994X	AGI_HUM1_OLIGO_A_32_P164573	A_32_P164573 ^ ^	1	-2.371	-2.172	-1.816	-2.178	-1.038	-0.866	-1.275	-1.697
GENE339X	AGI_HUM1_OLIGO_A_23_P347070	55824 ^ PAG1 ^ phosphoprotein associated with glycosphingolipid microdomains 1	1	-1.575	-1.323	-1.266	-1.586	-1.351	-0.799	-1.525	-1.097
GENE197X	AGI_HUM1_OLIGO_A_23_P205057	27253 ^ PCDH17 ^ protocadherin 17	1	-2.345	-2.039	-1.825	-1.761	-1.594	-1.433	-1.793	-1.934
GENE446X	AGI_HUM1_OLIGO_A_23_P416305	6157 ^ RPL27A ^ ribosomal protein L27a	1	-1.711	-1.542	-1.432	-1.431	-1.16	-1.308	-1.559	-1.291
GENE649X	AGI_HUM1_OLIGO_A_24_P12660	A_24_P12660 ^ ^	1	-1.876	-1.544	-1.356	-1.57	-1.222	-1.181	-1.447	-1.276
GENE1018X	AGI_HUM1_OLIGO_A_32_P179646	A_32_P179646 ^ ^	1	-1.989	-1.763	-1.514	-1.68	-1.046	-1.165	-1.84	-1.532
GENE1142X	AGI_HUM1_OLIGO_A_32_P52829	A_32_P52829 ^ ^	1	-2.11	-1.724	-1.666	-1.979	-1.744	-1.609	-1.786	-1.653
GENE1082X	AGI_HUM1_OLIGO_A_32_P226205	85446 ^ ZFHX2 ^ zinc finger homeobox 2	1	-2.805	-2.517	-2.574	-2.71	-1.861	-1.926	-1.959	-2.025
GENE402X	AGI_HUM1_OLIGO_A_23_P384044	149111 ^ CNIH3 ^ cornichon homolog 3 (Drosophila)	1	-2.498	-1.695	-1.692	-1.523	-1.456	-1.805	-1.627	-1.691
GENE1064X	AGI_HUM1_OLIGO_A_32_P215900	23327 ^ NEDD4L ^ "neural precursor cell expressed, developmentally down-regulated 4-like"	1	-2.448	-1.823	-1.693	-1.805	-1.092	-1.889	-1.56	-1.349
GENE842X	AGI_HUM1_OLIGO_A_24_P659980	A_24_P659980 ^ ^	1	-2.164	-2.128	-1.631	-2.207	-1.486	-1.523	-2.073	-2.051
GENE1007X	AGI_HUM1_OLIGO_A_32_P171253	A_32_P171253 ^ ^	1	-1.868	-1.811	-1.181	-1.774	-1.129	-1.187	-1.893	-1.819
GENE956X	AGI_HUM1_OLIGO_A_32_P132766	A_32_P132766 ^ ^	1	-1.846	-1.607	-1.226	-1.566	-1.478	-1.06	-1.761	-1.666
GENE981X	AGI_HUM1_OLIGO_A_32_P147969	A_32_P147969 ^ ^	1	-1.691	-1.546	-1.239	-1.569	-1.246	-0.976	-1.552	-1.545
GENE1008X	AGI_HUM1_OLIGO_A_32_P171386	A_32_P171386 ^ ^	1	-1.942	-2.174	-1.283	-2.166	-1.536	-1.487	-1.785	-2.152
GENE806X	AGI_HUM1_OLIGO_A_24_P460763	A_24_P460763 ^ ^	1	-1.751	-2.078	-1.256	-2.023	-1.102	-1.113	-1.497	-1.69
GENE1126X	AGI_HUM1_OLIGO_A_32_P43878	A_32_P43878 ^ ^	1	-1.601	-1.954	-1.354	-2.022	-1.113	-0.832	-1.644	-1.892
GENE1171X	AGI_HUM1_OLIGO_A_32_P77225	A_32_P77225 ^ ^	1	-1.692	-1.797	-1.426	-2.017	-1.241	-0.905	-1.565	-1.637
GENE932X	AGI_HUM1_OLIGO_A_32_P111072	A_32_P111072 ^ ^	1	-1.776	-1.717	-1.16	-1.577	-0.776	-0.617	-1.405	-1.463
GENE953X	AGI_HUM1_OLIGO_A_32_P12703	A_32_P12703 ^ ^	1	-1.751	-2.027	-1.224	-1.411	-1.057	-0.817	-1.258	-1.624
GENE1058X	AGI_HUM1_OLIGO_A_32_P209582	A_32_P209582 ^ ^	1	-1.889	-2.416	-1.431	-1.869	-1.212	-1.024	-1.328	-1.771
GENE1075X	AGI_HUM1_OLIGO_A_32_P222060	A_32_P222060 ^ ^	1	-1.52	-1.22	-1.062	-1.756	-1.052	-1.298	-1.254	-1.561
GENE941X	AGI_HUM1_OLIGO_A_32_P119248	653404|2298|286380 ^ FOXD4L6|FOXD4|FOXD4L3 ^ "forkhead box D4-like 6|""forkhead box D4""|""forkhead box D4-like 3"""	1	-1.718	-1.813	-1.538	-1.953	-1.81	-1.342	-1.547	-0.78
GENE1192X	AGI_HUM1_OLIGO_A_32_P88987	A_32_P88987 ^ ^	1	-1.193	-2.321	-1.277	-1.741	-0.877	-0.483	-1.285	-1.923
GENE363X	AGI_HUM1_OLIGO_A_23_P359174	A_23_P359174 ^ ^	1	-1.158	-1.816	-0.844	-1.392	-1.278	-1.8	-1.917
GENE1077X	AGI_HUM1_OLIGO_A_32_P223747	A_32_P223747 ^ ^	1	-2.109	-2.21	-1.143	-1.566	-1.712	-1.857		-1.608
GENE863X	AGI_HUM1_OLIGO_A_24_P79617	9674 ^ KIAA0040 ^ KIAA0040	1	-1.245	-1.948	-1.425	-1.803	-1.605	-1.544	-1.348	-2.041
GENE427X	AGI_HUM1_OLIGO_A_23_P404091	134266 ^ GRPEL2 ^ "GrpE-like 2, mitochondrial (E. coli)"	1	-0.974	-1.213	-1.286	-1.056	-1.893	-1.694	-1.358	-1.672
GENE1030X	AGI_HUM1_OLIGO_A_32_P190316	A_32_P190316 ^ ^	1	-1.091	-1.092	-1.213	-1.06	-1.953	-1.742	-1.004	-1.905
GENE597X	AGI_HUM1_OLIGO_A_23_P86470	9023 ^ CH25H ^ cholesterol 25-hydroxylase	1	-1.536	-1.384	-1.714	-1.057	-1.928	-1.163	-1.759	-1.743
GENE148X	AGI_HUM1_OLIGO_A_23_P156408	79940 ^ C6orf155 ^ chromosome 6 open reading frame 155	1	-2.383	-1.713	-1.951	-1.777	-1.875	-1.814	-2.991	-1.842
GENE639X	AGI_HUM1_OLIGO_A_24_P118336	A_24_P118336 ^ ^	1	-1.971	-1.524	-1.186	-1.415	-1.916	-1.684	-2.466	-1.74
GENE382X	AGI_HUM1_OLIGO_A_23_P371266	26052 ^ DNM3 ^ dynamin 3	1	-2.019	-1.3	-1.378	-1.293	-1.769	-1.619	-1.907	-1.559
GENE698X	AGI_HUM1_OLIGO_A_24_P217904	55809 ^ TRERF1 ^ transcriptional regulating factor 1	1	-1.786	-1.457	-1.536	-1.21	-1.614	-1.628	-1.714	-1.721
GENE1139X	AGI_HUM1_OLIGO_A_32_P515431	A_32_P515431 ^ ^	1	-1.939	-1.508	-1.571	-1.01	-1.762	-1.777	-1.875	-1.49
GENE284X	AGI_HUM1_OLIGO_A_23_P308032	4928 ^ NUP98 ^ nucleoporin 98kDa	1	-1.978	-1.8	-1.891	-1.731	-1.802	-1.698	-1.831	-1.785
GENE2X	AGI_HUM1_OLIGO_A_23_P102000	7852 ^ CXCR4 ^ chemokine (C-X-C motif) receptor 4	1	-1.92	-1.77	-1.53	-1.51	-1.74	-1.87	-1.79	-1.7
GENE632X	AGI_HUM1_OLIGO_A_24_P108311	23327 ^ NEDD4L ^ "neural precursor cell expressed, developmentally down-regulated 4-like"	1	-1.88	-1.623	-1.526	-1.501	-1.616	-1.695	-1.763	-1.696
GENE807X	AGI_HUM1_OLIGO_A_24_P46659	29078 ^ NDUFAF4 ^ "NADH dehydrogenase (ubiquinone) 1 alpha subcomplex, assembly factor 4"	1	-1.85	-1.784	-1.465	-1.535	-1.652	-1.597	-1.649	-1.76
GENE53X	AGI_HUM1_OLIGO_A_23_P121573	A_23_P121573 ^ ^	1	-1.892	-1.677	-1.487	-1.813	-1.746	-1.682	-1.863	-1.887
GENE1062X	AGI_HUM1_OLIGO_A_32_P213678	A_32_P213678 ^ ^	1	-2.279	-2.249	-1.815	-2.25	-2.08	-2.185	-2.343	-2.427
GENE1031X	AGI_HUM1_OLIGO_A_32_P190613	A_32_P190613 ^ ^	1	-2.953	-2.793	-2.581	-2.845	-2.812	-2.796	-3.148	-2.844
GENE192X	AGI_HUM1_OLIGO_A_23_P203601	7352 ^ UCP3 ^ "uncoupling protein 3 (mitochondrial, proton carrier)"	1	-1.883	-1.521	-1.299	-1.515	-1.675	-1.762	-1.817	-1.889
GENE147X	AGI_HUM1_OLIGO_A_23_P155835	113612 ^ CYP2U1 ^ "cytochrome P450, family 2, subfamily U, polypeptide 1"	1	-1.414	-1.208	-1.15	-1.211	-1.379	-1.519	-1.653	-1.571
GENE1156X	AGI_HUM1_OLIGO_A_32_P6653	A_32_P6653 ^ ^	1	-1.904	-1.716	-1.704	-1.732	-2.028	-1.911	-2.208	-2.102
GENE751X	AGI_HUM1_OLIGO_A_24_P322847	171568 ^ POLR3H ^ polymerase (RNA) III (DNA directed) polypeptide H (22.9kD)	1	-1.936	-1.736	-1.527	-1.738	-1.978	-1.997	-2.054	-1.884
GENE840X	AGI_HUM1_OLIGO_A_24_P6517	57480 ^ PLEKHG1 ^ "pleckstrin homology domain containing, family G (with RhoGef domain) member 1"	1	-1.38	-1.597	-1.382	-1.543	-1.288	-1.556	-1.211	-1.221
GENE883X	AGI_HUM1_OLIGO_A_24_P911906	27253 ^ PCDH17 ^ protocadherin 17	1	-1.535	-1.476	-1.423	-1.675	-1.724	-1.304	-1.499	-1.567
GENE914X	AGI_HUM1_OLIGO_A_24_P94402	4613 ^ MYCN ^ "v-myc myelocytomatosis viral related oncogene, neuroblastoma derived (avian)"	1	-2.862	-2.917	-2.945	-3.337	-3.199	-2.969	-2.594	-3.123
GENE568X	AGI_HUM1_OLIGO_A_23_P76992	5228 ^ PGF ^ placental growth factor	1	-1.77	-2.091	-2.139	-1.698	-1.993	-2.34	-2.052	-1.988
GENE1207X	AGI_HUM1_OLIGO_A_32_P99549	A_32_P99549 ^ ^	1	-1.419	-1.466	-1.843	-1.444	-1.735	-1.662	-1.349	-1.438
GENE995X	AGI_HUM1_OLIGO_A_32_P164916	A_32_P164916 ^ ^	1	-1.573	-1.903	-1.621	-1.25	-1.551	-1.366		-1.445
GENE1137X	AGI_HUM1_OLIGO_A_32_P50943	A_32_P50943 ^ ^	1	-2.434	-2.269	-2.835	-3.124	-3.2	-2.825	-3.26
GENE1185X	AGI_HUM1_OLIGO_A_32_P86135	A_32_P86135 ^ ^	1	-1.214	-1.065	-1.591	-1.432	-1.5	-1.189	-1.669	-1.342
GENE110X	AGI_HUM1_OLIGO_A_23_P142239	90522 ^ YIF1B ^ Yip1 interacting factor homolog B (S. cerevisiae)	1	-2.153	-2.036	-2.374	-2.017	-2.931	-2.909	-3.029	-2.822
GENE203X	AGI_HUM1_OLIGO_A_23_P208961	84939 ^ MUM1 ^ melanoma associated antigen (mutated) 1	1	-1.095	-1.106	-1.322	-1.116	-1.513	-1.724	-1.604	-1.617
GENE182X	AGI_HUM1_OLIGO_A_23_P17914	80339 ^ PNPLA3 ^ patatin-like phospholipase domain containing 3	1	-1.483	-1.385	-1.366	-1.272	-1.945	-1.386	-1.735	-1.864
GENE812X	AGI_HUM1_OLIGO_A_24_P497235	A_24_P497235 ^ ^	1	-1.346	-1.49	-1.468	-1.27	-1.845	-1.518	-2.024	-1.802
GENE790X	AGI_HUM1_OLIGO_A_24_P401842	A_24_P401842 ^ ^	1	-1.226	-1.166	-1.308	-1.344	-1.69	-1.558	-1.778	-1.693
GENE942X	AGI_HUM1_OLIGO_A_32_P119744	344595 ^ LOC344595 ^ hypothetical LOC344595	1	-1.865	-1.801	-1.953	-1.753	-2.296	-2.03	-2.435	-2.371
GENE1004X	AGI_HUM1_OLIGO_A_32_P169383	A_32_P169383 ^ ^	1	-1.335	-1.15	-1.379	-1.274	-1.739	-1.428	-1.778	-1.711
GENE607X	AGI_HUM1_OLIGO_A_23_P88865	123920 ^ CMTM3 ^ CKLF-like MARVEL transmembrane domain containing 3	1	-1.132	-1.408	-1.271	-1.137	-1.537	-1.609	-1.542	-1.539
GENE992X	AGI_HUM1_OLIGO_A_32_P163937	A_32_P163937 ^ ^	1	-1.366	-1.383	-1.298	-1.238	-1.674	-1.588	-1.608	-1.437
GENE805X	AGI_HUM1_OLIGO_A_24_P42564	A_24_P42564 ^ ^	1	-1.748	-2.148	-1.744	-2.078	-2.664	-2.264	-2.51	-2.233
GENE285X	AGI_HUM1_OLIGO_A_23_P309198	84536 ^ C21orf67 ^ chromosome 21 open reading frame 67	1	-1.445	-1.696	-1.599	-1.531	-2.523	-2.016	-2.399	-2.014
GENE999X	AGI_HUM1_OLIGO_A_32_P166356	A_32_P166356 ^ ^	1	-1.51	-1.866	-1.362	-1.492	-2.307	-2.106	-2.43	-2.266
GENE411X	AGI_HUM1_OLIGO_A_23_P391906	A_23_P391906 ^ ^	1	-1.162	-0.998	-1.064	-1.014	-1.856	-1.687	-2.005	-1.543
GENE158X	AGI_HUM1_OLIGO_A_23_P15889	147381 ^ CBLN2 ^ cerebellin 2 precursor	1	-1.886	-1.836	-1.8	-1.836	-2.843	-2.51	-2.519	-2.6
GENE1135X	AGI_HUM1_OLIGO_A_32_P49631	729683 ^ LOC729683 ^ hypothetical protein LOC729683	1	-1.127	-1.083	-1.082	-1.005	-1.614	-1.401	-1.606	-1.571
GENE764X	AGI_HUM1_OLIGO_A_24_P342328	374655 ^ ZNF710 ^ zinc finger protein 710	1	-1.029	-0.902	-0.898	-0.939	-1.591	-1.501	-1.536	-1.581
GENE824X	AGI_HUM1_OLIGO_A_24_P598919	A_24_P598919 ^ ^	1	-1.308	-1.161	-1.104	-1.083	-1.926	-1.739	-1.741	-1.757
GENE818X	AGI_HUM1_OLIGO_A_24_P56221	326625 ^ MMAB ^ methylmalonic aciduria (cobalamin deficiency) cblB type	1	-1.147	-1.088	-1.04	-1.15	-1.89	-1.837	-1.691	-1.465
GENE265X	AGI_HUM1_OLIGO_A_23_P27315	84034 ^ EMILIN2 ^ elastin microfibril interfacer 2	1	-1.319	-0.847	-1.275	-0.95	-1.782	-1.68	-1.718	-1.724
GENE739X	AGI_HUM1_OLIGO_A_24_P287785	752014 ^ CEMP1 ^ cementum protein 1	1	-1.335	-0.994	-1.288	-1.099	-1.63	-1.641	-1.63	-1.627
GENE107X	AGI_HUM1_OLIGO_A_23_P140928	79905 ^ TMC7 ^ transmembrane channel-like 7	1	-1.179	-0.693	-0.831	-0.687	-1.512	-1.416	-1.569	-1.552
GENE444X	AGI_HUM1_OLIGO_A_23_P415622	9852 ^ EPM2AIP1 ^ EPM2A (laforin) interacting protein 1	1	-1.267	-0.913	-0.988	-0.842	-1.603	-1.549	-1.786	-1.766
GENE234X	AGI_HUM1_OLIGO_A_23_P22352	A_23_P22352 ^ ^	1	-1.059	-0.946	-0.991	-0.769	-1.515	-1.444	-1.664	-1.612
GENE997X	AGI_HUM1_OLIGO_A_32_P166031	728288 ^ LOC728288 ^ hypothetical LOC728288	1	-1.221	-1.026	-1.079	-0.849	-1.769	-1.59		-1.759
GENE927X	AGI_HUM1_OLIGO_A_32_P104432	644596 ^ NCRNA00087 ^ non-protein coding RNA 87	1	-1.554	-1.125	-1.273	-1.16	-1.884	-1.994	-2.034	-2.093
GENE1122X	AGI_HUM1_OLIGO_A_32_P40744	A_32_P40744 ^ ^	1	-1.787	-1.345	-1.536	-1.49	-2.328	-2.356	-2.346	-2.351
GENE993X	AGI_HUM1_OLIGO_A_32_P163996	A_32_P163996 ^ ^	1	-1.248	-1.017	-1.097	-0.869	-1.594	-1.738	-1.916	-1.698
GENE1098X	AGI_HUM1_OLIGO_A_32_P234996	A_32_P234996 ^ ^	1	-1.234	-0.974	-1.046	-0.911	-1.53	-1.644	-1.698	-1.513
GENE1124X	AGI_HUM1_OLIGO_A_32_P42054	644256 ^ LOC644256 ^ similar to dead end homolog 1	1	-1.349	-1.082	-1.045	-0.996	-1.793	-1.956	-1.686	-1.732
GENE776X	AGI_HUM1_OLIGO_A_24_P364236	4718 ^ NDUFC2 ^ "NADH dehydrogenase (ubiquinone) 1, subcomplex unknown, 2, 14.5kDa"	1	-1.477	-1.026	-0.949	-1.061	-1.624	-1.754	-1.444	-1.606
GENE46X	AGI_HUM1_OLIGO_A_23_P119502	8698 ^ S1PR4 ^ sphingosine-1-phosphate receptor 4	1	-1.507	-1.207	-1.181	-1.158	-1.629	-1.727	-1.645	-1.794
GENE882X	AGI_HUM1_OLIGO_A_24_P910050	A_24_P910050 ^ ^	1	-2.002	-1.626	-1.494	-1.353	-2.179	-2.43	-2.297	-2.287
GENE33X	AGI_HUM1_OLIGO_A_23_P113393	8862 ^ APLN ^ apelin	1	-1.229	-1.046	-1.104	-1.084	-1.507	-1.644	-1.581	-1.539
GENE1015X	AGI_HUM1_OLIGO_A_32_P17635	10929 ^ SFRS2B ^ "splicing factor, arginine/serine-rich 2B"	1	-1.364	-1.272	-1.243	-1.101	-1.645	-1.795	-1.681	-1.688
GENE1177X	AGI_HUM1_OLIGO_A_32_P80597	A_32_P80597 ^ ^	1	-1.564	-1.338	-1.192	-1.325	-1.862	-1.916	-1.699	-1.689
GENE884X	AGI_HUM1_OLIGO_A_24_P912228	A_24_P912228 ^ ^	1	-2.379	-2.015	-1.835	-1.929	-2.884	-2.868	-2.973	-2.778
GENE918X	AGI_HUM1_OLIGO_A_24_P945283	1741 ^ DLG3 ^ "discs, large homolog 3 (Drosophila)"	1	-1.542	-1.224	-1.065	-1.25	-1.828	-1.848	-1.983	-1.71
GENE946X	AGI_HUM1_OLIGO_A_32_P121085	79930 ^ DOK3 ^ docking protein 3	1	-1.38	-1.066	-1.006	-1.115	-1.446	-1.642	-1.833	-1.701
GENE1157X	AGI_HUM1_OLIGO_A_32_P67623	54954 ^ FAM120C ^ family with sequence similarity 120C	1	-1.479	-1.047	-0.871	-1.081	-1.577	-1.808	-2.012	-1.845
GENE529X	AGI_HUM1_OLIGO_A_23_P64785	121274 ^ ZNF641 ^ zinc finger protein 641	1	-1.178	-1.099	-0.85	-1.277	-1.726	-1.407	-1.784	-1.893
GENE703X	AGI_HUM1_OLIGO_A_24_P225845	A_24_P225845 ^ ^	1		-1.551	-1.35	-2.034	-2.646	-2.22	-2.462	-2.838
GENE905X	AGI_HUM1_OLIGO_A_24_P941166	155054 ^ ZNF425 ^ zinc finger protein 425	1	-1.523	-1.46	-1.219	-1.706	-2.515	-2.019	-2.32	-2.173
GENE1200X	AGI_HUM1_OLIGO_A_32_P93736	A_32_P93736 ^ ^	1	-1.396	-1.27	-0.988	-1.175	-2.015	-1.496	-1.8	-1.761
GENE103X	AGI_HUM1_OLIGO_A_23_P138655	1592 ^ CYP26A1 ^ "cytochrome P450, family 26, subfamily A, polypeptide 1"	1	-1.885	-1.415	-1.65	-1.832	-2.107	-2.001	-2.599	-2.597
GENE1106X	AGI_HUM1_OLIGO_A_32_P30966	A_32_P30966 ^ ^	1	-1.683	-1.153	-1.546	-1.811	-2.412	-1.836	-2.705	-2.328
GENE1204X	AGI_HUM1_OLIGO_A_32_P98391	A_32_P98391 ^ ^	1	-2.101	-1.08	-1.672	-1.603	-2.279	-1.542	-2.775	-2.336
GENE313X	AGI_HUM1_OLIGO_A_23_P333029	203111 ^ C8orf47 ^ chromosome 8 open reading frame 47	1	-2.082	-1.621	-1.246	-1.513	-1.421	-1.571	-1.757	-2.195
GENE505X	AGI_HUM1_OLIGO_A_23_P54447	81698 ^ C15orf5 ^ chromosome 15 open reading frame 5	1	-1.599	-1.576	-1.183	-1.524	-1.218	-1.038	-2.097	-1.823
GENE839X	AGI_HUM1_OLIGO_A_24_P642771	A_24_P642771 ^ ^	1	-2.451	-2.391	-1.56	-1.784	-2.222	-1.885	-2.522	-2.531
GENE1080X	AGI_HUM1_OLIGO_A_32_P224638	A_32_P224638 ^ ^	1	-1.725	-1.808	-1.426		-1.727	-1.27	-2.034	-1.904
GENE931X	AGI_HUM1_OLIGO_A_32_P110485	A_32_P110485 ^ ^	1	-2.195	-2.092	-1.417	-1.358	-2.276	-2.228	-2.511	-2.81
GENE1111X	AGI_HUM1_OLIGO_A_32_P35486	A_32_P35486 ^ ^	1	-1.845	-1.834	-0.891	-1.217	-1.729	-1.375	-1.837	-2.1
GENE283X	AGI_HUM1_OLIGO_A_23_P307624	A_23_P307624 ^ ^	1	-1.447	-1.459	-1.2	-1.251	-1.298	-1.86	-1.666	-2.14
GENE944X	AGI_HUM1_OLIGO_A_32_P12021	A_32_P12021 ^ ^	1	-2.23	-2.184	-1.332	-2.531	-2.41	-2.655	-2.181	-2.692
GENE960X	AGI_HUM1_OLIGO_A_32_P134056	A_32_P134056 ^ ^	1	-1.804	-2.075	-1.495	-2.236	-2.509	-2.393	-2.265	-2.651
GENE875X	AGI_HUM1_OLIGO_A_24_P871940	A_24_P871940 ^ ^	1	-1.63	-1.661	-1.033	-1.572	-1.649	-1.596	-1.684	-1.815
GENE1038X	AGI_HUM1_OLIGO_A_32_P194423	A_32_P194423 ^ ^	1	-2.888	-2.584	-1.833	-2.465	-2.945	-2.765	-3.077	-3.047
GENE940X	AGI_HUM1_OLIGO_A_32_P118657	A_32_P118657 ^ ^	1	-2.764	-2.617	-2.015	-2.62	-3.292	-3.154		-3.297
GENE1086X	AGI_HUM1_OLIGO_A_32_P227027	A_32_P227027 ^ ^	1	-2.662	-2.739	-1.904	-2.665	-2.966	-3.068	-3.445	-3.513
GENE1093X	AGI_HUM1_OLIGO_A_32_P229818	A_32_P229818 ^ ^	1	-2.586	-2.623	-1.934	-2.654	-2.936	-3.321	-3.351	-2.723
GENE899X	AGI_HUM1_OLIGO_A_24_P926580	A_24_P926580 ^ ^	1	-1.485	-1.723	-0.95	-1.304	-1.791	-1.915	-1.7	-2.034
GENE1191X	AGI_HUM1_OLIGO_A_32_P88605	A_32_P88605 ^ ^	1	-2.416	-2.375	-1.692	-2.338	-3.041	-3.267	-3.376	-3.594
GENE1056X	AGI_HUM1_OLIGO_A_32_P208039	A_32_P208039 ^ ^	1	-1.776	-1.992	-1.511	-1.642	-2.371	-1.824	-1.928	-2.34
GENE1061X	AGI_HUM1_OLIGO_A_32_P212258	A_32_P212258 ^ ^	1	-1.742	-2.083	-1.314	-1.385	-2.257	-1.849	-1.894	-2.3
GENE974X	AGI_HUM1_OLIGO_A_32_P145385	A_32_P145385 ^ ^	1	-1.866	-1.452	-1.224	-1.438	-1.768	-1.522	-2.171	-2.379
GENE1037X	AGI_HUM1_OLIGO_A_32_P194372	A_32_P194372 ^ ^	1	-1.767	-1.844	-1.207	-1.572	-1.844	-1.733	-2.61	-2.34
GENE1042X	AGI_HUM1_OLIGO_A_32_P198282	A_32_P198282 ^ ^	1	-1.366	-1.361	-1.115	-1.506	-1.685	-1.527	-1.938	-2.264
GENE949X	AGI_HUM1_OLIGO_A_32_P12372	A_32_P12372 ^ ^	1	-1.31	-1.493	-1.153	-1.455	-1.615	-1.301	-1.825	-1.909
GENE1206X	AGI_HUM1_OLIGO_A_32_P98940	A_32_P98940 ^ ^	1	-1.543	-1.74	-1.435	-1.762	-1.713	-1.736	-2.061	-2.127
GENE1044X	AGI_HUM1_OLIGO_A_32_P198647	A_32_P198647 ^ ^	1	-1.927	-1.565	-1.078	-1.448	-2.156	-2.48	-1.71	-2.667
GENE938X	AGI_HUM1_OLIGO_A_32_P11786	6431 ^ SFRS6 ^ "splicing factor, arginine/serine-rich 6"	1	-1.543	-1.167	-1.293	-0.898	-1.594	-1.979	-1.352	-1.238
GENE1020X	AGI_HUM1_OLIGO_A_32_P181271	A_32_P181271 ^ ^	1	-1.776	-1.792	-1.018	-1.313	-1.308	-0.518	-1.755	-1.829
GENE1032X	AGI_HUM1_OLIGO_A_32_P190682	A_32_P190682 ^ ^	1	-1.378	-1.229	-0.694	-1.318	-1.503	-0.865	-2.191	-1.687
GENE1083X	AGI_HUM1_OLIGO_A_32_P226356	A_32_P226356 ^ ^	1	-1.662	-1.898	-0.566	-1.617	-1.356	-1.42	-2.161	-2.255
GENE986X	AGI_HUM1_OLIGO_A_32_P155832	A_32_P155832 ^ ^	1	-1.129	-0.856	-0.547	-1.59	-2.442	-2.074	-1.332	-1.908
GENE1023X	AGI_HUM1_OLIGO_A_32_P183970	643338 ^ C15orf62 ^ chromosome 15 open reading frame 62	1		-1.456	-1.054	-1.402	-2.914	-2.141	-1.484	-1.794
GENE1155X	AGI_HUM1_OLIGO_A_32_P65067	A_32_P65067 ^ ^	1	-1.174	-1.192	-0.706	-1.54	-2.485	-1.71	-1.381	-1.269
GENE1141X	AGI_HUM1_OLIGO_A_32_P525226	A_32_P525226 ^ ^	1	-1.179	-0.644	-0.822	-1.336	-1.911	-2.07	-1.957	-1.325
GENE662X	AGI_HUM1_OLIGO_A_24_P156781	A_24_P156781 ^ ^	1	-1.149	-1.121	-1.207	-0.883	-1.91	-0.287	-1.618	-1.749
GENE870X	AGI_HUM1_OLIGO_A_24_P84370	A_24_P84370 ^ ^	1	-0.68	-1.187	-1.061	-1.038	-1.863	-0.635	-2.085	-1.878
GENE896X	AGI_HUM1_OLIGO_A_24_P924631	A_24_P924631 ^ ^	1	-0.507	-1.084	-1.303	-1.858	-2.318	-1.102	-1.584	-1.295
GENE935X	AGI_HUM1_OLIGO_A_32_P113404	A_32_P113404 ^ ^	1	-0.081	-1.401	-1.33	-0.757	-1.519	-1.631	-1.766	-1.385
GENE1147X	AGI_HUM1_OLIGO_A_32_P58029	A_32_P58029 ^ ^	1	-0.742	-2.093	-0.376	-1.335	-2.291	-1.232	-2.191	-1.541
