# Supplementary material for: Acidosis Activation of the Proton-Sensing GPR4 Receptor Stimulates Vascular Endothelial Cell Inflammatory Responses Revealed by Transcriptome Analysis
Source: PLoS One. 2013 Apr 16;8(4):e61991. doi: 10.1371/journal.pone.0061991 (PMC3628782; doi:10.1371/journal.pone.0061991)
Supplement: Table S3 — SAM analysis of genes that were induced by GPR4 overexpression in HUVECs. (XLSX) [file pone.0061991.s006.xlsx]

## Sheet: Sheet1
8013	NR4A3	"nuclear receptor subfamily 4, group A, member 3"
3164	NR4A1	"nuclear receptor subfamily 4, group A, member 1"
6401	SELE	selectin E
969	CD69	CD69 molecule
7128	TNFAIP3	"tumor necrosis factor, alpha-induced protein 3"
2920	CXCL2	chemokine (C-X-C motif) ligand 2
6364	CCL20	chemokine (C-C motif) ligand 20
4929	NR4A2	"nuclear receptor subfamily 4, group A, member 2"
467	ATF3	activating transcription factor 3
2152	F3	"coagulation factor III (thromboplastin, tissue factor)"
154043	CNKSR3	CNKSR family member 3
1052	CEBPD	"CCAAT/enhancer binding protein (C/EBP), delta"
5743	PTGS2	prostaglandin-endoperoxide synthase 2 (prostaglandin G/H synthase and cyclooxygenase)
6648	SOD2	"superoxide dismutase 2, mitochondrial"
3552	IL1A	"interleukin 1, alpha"
2921	CXCL3	chemokine (C-X-C motif) ligand 3
650	BMP2	bone morphogenetic protein 2
51561	IL23A	"interleukin 23, alpha subunit p19"
79931	TNIP3	TNFAIP3 interacting protein 3
9308	CD83	CD83 molecule
3097	HIVEP2	human immunodeficiency virus type I enhancer binding protein 2
388125	C2CD4B	C2 calcium-dependent domain containing 4B
6347	CCL2	chemokine (C-C motif) ligand 2
6004	RGS16	regulator of G-protein signaling 16
A_32_P227921
2669	GEM	GTP binding protein overexpressed in skeletal muscle
81788	NUAK2	"NUAK family, SNF1-like kinase, 2"
8807	IL18RAP	interleukin 18 receptor accessory protein
597	BCL2A1	BCL2-related protein A1
25805	BAMBI	BMP and activin membrane-bound inhibitor homolog (Xenopus laevis)
2919	CXCL1	"chemokine (C-X-C motif) ligand 1 (melanoma growth stimulating activity, alpha)"
2921	CXCL3	chemokine (C-X-C motif) ligand 3
1326	MAP3K8	mitogen-activated protein kinase kinase kinase 8
6236	RRAD	Ras-related associated with diabetes
84159	ARID5B	AT rich interactive domain 5B (MRF1-like)
1827	RCAN1	regulator of calcineurin 1
6352	CCL5	chemokine (C-C motif) ligand 5
84159	ARID5B	AT rich interactive domain 5B (MRF1-like)
7412	VCAM1	vascular cell adhesion molecule 1
2250	FGF5	fibroblast growth factor 5
130399	ACVR1C	"activin A receptor, type IC"
6648	SOD2	"superoxide dismutase 2, mitochondrial"
60485	SAV1	salvador homolog 1 (Drosophila)
5366	PMAIP1	phorbol-12-myristate-13-acetate-induced protein 1
50486	G0S2	G0/G1switch 2
65986	ZBTB10	zinc finger and BTB domain containing 10
135112	NCOA7	nuclear receptor coactivator 7
9975	NR1D2	"nuclear receptor subfamily 1, group D, member 2"
84159	ARID5B	AT rich interactive domain 5B (MRF1-like)
467	ATF3	activating transcription factor 3
861	RUNX1	runt-related transcription factor 1
7185	TRAF1	TNF receptor-associated factor 1
4792	NFKBIA	"nuclear factor of kappa light polypeptide gene enhancer in B-cells inhibitor, alpha"
7127	TNFAIP2	"tumor necrosis factor, alpha-induced protein 2"
154043	CNKSR3	CNKSR family member 3
330	BIRC3	baculoviral IAP repeat-containing 3
80726	KIAA1683	KIAA1683
92610	TIFA	TRAF-interacting protein with forkhead-associated domain
85463	ZC3H12C	zinc finger CCCH-type containing 12C
A_32_P59302
A_24_P927090
6236	RRAD	Ras-related associated with diabetes
3569	IL6	"interleukin 6 (interferon, beta 2)"
56892	C8orf4	chromosome 8 open reading frame 4
4783	NFIL3	"nuclear factor, interleukin 3 regulated"
A_23_P380318
135112	NCOA7	nuclear receptor coactivator 7
604	BCL6	B-cell CLL/lymphoma 6
5055	SERPINB2	"serpin peptidase inhibitor, clade B (ovalbumin), member 2"
6547	SLC8A3	"solute carrier family 8 (sodium/calcium exchanger), member 3"
440900	LOC440900	hypothetical LOC440900
25816	TNFAIP8	"tumor necrosis factor, alpha-induced protein 8"
245711	SPDYA	speedy homolog A (Xenopus laevis)
5743	PTGS2	prostaglandin-endoperoxide synthase 2 (prostaglandin G/H synthase and cyclooxygenase)
9709	HERPUD1	"homocysteine-inducible, endoplasmic reticulum stress-inducible, ubiquitin-like domain member 1"
64332	NFKBIZ	"nuclear factor of kappa light polypeptide gene enhancer in B-cells inhibitor, zeta"
341346	C12orf70	chromosome 12 open reading frame 70
23012	STK38L	serine/threonine kinase 38 like
A_32_P134109
A_32_P13392
3976	LIF	leukemia inhibitory factor (cholinergic differentiation factor)
658	BMPR1B	"bone morphogenetic protein receptor, type IB"
7097	TLR2	toll-like receptor 2
3726	JUNB	jun B proto-oncogene
688	KLF5	Kruppel-like factor 5 (intestinal)
60485	SAV1	salvador homolog 1 (Drosophila)
3576	IL8	interleukin 8
7185	TRAF1	TNF receptor-associated factor 1
93082	NEURL3	neuralized homolog 3 (Drosophila) pseudogene
3659	IRF1	interferon regulatory factor 1
2633	GBP1	"guanylate binding protein 1, interferon-inducible, 67kDa"
51655	RASD1	"RAS, dexamethasone-induced 1"
4319	MMP10	matrix metallopeptidase 10 (stromelysin 2)
10018	BCL2L11	BCL2-like 11 (apoptosis facilitator)
5144	PDE4D	"phosphodiesterase 4D, cAMP-specific (phosphodiesterase E3 dunce homolog, Drosophila)"
A_23_P153320
A_32_P207903
23562	CLDN14	claudin 14
7538	ZFP36	"zinc finger protein 36, C3H type, homolog (mouse)"
8809	IL18R1	interleukin 18 receptor 1
7130	TNFAIP6	"tumor necrosis factor, alpha-induced protein 6"
79669	C3orf52	chromosome 3 open reading frame 52
65986	ZBTB10	zinc finger and BTB domain containing 10
10116	FEM1B	fem-1 homolog b (C. elegans)
374|727738	AREG|AREGB	"amphiregulin|""amphiregulin B"""
1318	SLC31A2	"solute carrier family 31 (copper transporters), member 2"
A_23_P166280
A_32_P177685
57007	CXCR7	chemokine (C-X-C motif) receptor 7
7128	TNFAIP3	"tumor necrosis factor, alpha-induced protein 3"
54800	KLHL24	kelch-like 24 (Drosophila)
970	CD70	CD70 molecule
3236	HOXD10	homeobox D10
85480	TSLP	thymic stromal lymphopoietin
7087	ICAM5	"intercellular adhesion molecule 5, telencephalin"
8767	RIPK2	receptor-interacting serine-threonine kinase 2
116496	FAM129A	"family with sequence similarity 129, member A"
A_32_P228331
6376	CX3CL1	chemokine (C-X3-C motif) ligand 1
25819	CCRN4L	CCR4 carbon catabolite repression 4-like (S. cerevisiae)
64127	NOD2	nucleotide-binding oligomerization domain containing 2
25805	BAMBI	BMP and activin membrane-bound inhibitor homolog (Xenopus laevis)
84159	ARID5B	AT rich interactive domain 5B (MRF1-like)
3386	ICAM4	intercellular adhesion molecule 4 (Landsteiner-Wiener blood group)
221079	ARL5B	ADP-ribosylation factor-like 5B
55323	LARP6	"La ribonucleoprotein domain family, member 6"
5966	REL	v-rel reticuloendotheliosis viral oncogene homolog (avian)
85409	NKD2	naked cuticle homolog 2 (Drosophila)
2633	GBP1	"guanylate binding protein 1, interferon-inducible, 67kDa"
1649	DDIT3	DNA-damage-inducible transcript 3
9659	PDE4DIP	phosphodiesterase 4D interacting protein
126969	SLC44A3	"solute carrier family 44, member 3"
54206	ERRFI1	ERBB receptor feedback inhibitor 1
646626|8915	LOC646626|BCL10	"hypothetical LOC646626|""B-cell CLL/lymphoma 10"""
4254	KITLG	KIT ligand
2920	CXCL2	chemokine (C-X-C motif) ligand 2
253430	IPMK	inositol polyphosphate multikinase
6540	SLC6A13	"solute carrier family 6 (neurotransmitter transporter, GABA), member 13"
135112	NCOA7	nuclear receptor coactivator 7
A_24_P823514
84102	SLC41A2	"solute carrier family 41, member 2"
4254	KITLG	KIT ligand
A_32_P91773
8767	RIPK2	receptor-interacting serine-threonine kinase 2
57035	C1orf63	chromosome 1 open reading frame 63
92241	RCSD1	RCSD domain containing 1
A_24_P751074
286343	C9orf150	chromosome 9 open reading frame 150
80853	JHDM1D	jumonji C domain containing histone demethylase 1 homolog D (S. cerevisiae)
9911	TMCC2	transmembrane and coiled-coil domain family 2
467	ATF3	activating transcription factor 3
6542	SLC7A2	"solute carrier family 7 (cationic amino acid transporter, y+ system), member 2"
4602	MYB	v-myb myeloblastosis viral oncogene homolog (avian)
8639	AOC3	"amine oxidase, copper containing 3 (vascular adhesion protein 1)"
643802	LOC643802	similar to M-phase phosphoprotein 10 (U3 small nucleolar ribonucleoprotein)
163732	CITED4	"Cbp/p300-interacting transactivator, with Glu/Asp-rich carboxy-terminal domain, 4"
9076	CLDN1	claudin 1
A_23_P75129
8613	PPAP2B	phosphatidic acid phosphatase type 2B
9792	SERTAD2	SERTA domain containing 2
5971	RELB	v-rel reticuloendotheliosis viral oncogene homolog B
651746	ANKRD33B	ankyrin repeat domain 33B
4688	NCF2	neutrophil cytosolic factor 2
93474	ZNF670	zinc finger protein 670
A_23_P77389
8809	IL18R1	interleukin 18 receptor 1
1051	CEBPB	"CCAAT/enhancer binding protein (C/EBP), beta"
8676	STX11	syntaxin 11
10537	UBD	ubiquitin D
4312	MMP1	matrix metallopeptidase 1 (interstitial collagenase)
80124	VCPIP1	valosin containing protein (p97)/p47 complex interacting protein 1
116496	FAM129A	"family with sequence similarity 129, member A"
6926	TBX3	T-box 3
6303	SAT1	spermidine/spermine N1-acetyltransferase 1
658	BMPR1B	"bone morphogenetic protein receptor, type IB"
1977	EIF4E	eukaryotic translation initiation factor 4E
1030	CDKN2B	"cyclin-dependent kinase inhibitor 2B (p15, inhibits CDK4)"
4205	MEF2A	myocyte enhancer factor 2A
2487	FRZB	frizzled-related protein
10018	BCL2L11	BCL2-like 11 (apoptosis facilitator)
2487	FRZB	frizzled-related protein
64135	IFIH1	interferon induced with helicase C domain 1
4168	MCF2	MCF.2 cell line derived transforming sequence
80149	ZC3H12A	zinc finger CCCH-type containing 12A
3475	IFRD1	interferon-related developmental regulator 1
27294	DHDH	dihydrodiol dehydrogenase (dimeric)
56892	C8orf4	chromosome 8 open reading frame 4
130399	ACVR1C	"activin A receptor, type IC"
A_23_P123503
352999	C6orf58	chromosome 6 open reading frame 58
51804	SIX4	SIX homeobox 4
7042	TGFB2	"transforming growth factor, beta 2"
5021	OXTR	oxytocin receptor
9314	KLF4	Kruppel-like factor 4 (gut)
5055	SERPINB2	"serpin peptidase inhibitor, clade B (ovalbumin), member 2"
2113	ETS1	v-ets erythroblastosis virus E26 oncogene homolog 1 (avian)
3726	JUNB	jun B proto-oncogene
70	ACTC1	"actin, alpha, cardiac muscle 1"
58494	JAM2	junctional adhesion molecule 2
5367|55010	PMCH|C12orf48	"pro-melanin-concentrating hormone|""chromosome 12 open reading frame 48"""
3553	IL1B	"interleukin 1, beta"
3219	HOXB9	homeobox B9
3575	IL7R	interleukin 7 receptor
A_23_P83388
9734	HDAC9	histone deacetylase 9
6372	CXCL6	chemokine (C-X-C motif) ligand 6 (granulocyte chemotactic protein 2)
100132202|727832|283767|440243|645202	LOC100132202|GOLGA6L6|GOLGA6L1|LOC440243|LOC645202	"hypothetical LOC100132202|""golgi autoantigen, golgin subfamily a, 6-like 6""|""golgi autoantigen, golgin subfamily a, 6-like 1""|""Putative golgin subfamily A member 6-like protein 6""|""hypothetical LOC645202"""
A_23_P251825
9586	CREB5	cAMP responsive element binding protein 5
135295	SFRS13B	"splicing factor, arginine/serine-rich 13B"
10769	PLK2	polo-like kinase 2 (Drosophila)
1053	CEBPE	"CCAAT/enhancer binding protein (C/EBP), epsilon"
7422	VEGFA	vascular endothelial growth factor A
9076	CLDN1	claudin 1
54206	ERRFI1	ERBB receptor feedback inhibitor 1
6385	SDC4	syndecan 4
7223	TRPC4	"transient receptor potential cation channel, subfamily C, member 4"
440934	LOC440934	hypothetical LOC440934
10135	NAMPT	nicotinamide phosphoribosyltransferase
23064	SETX	senataxin
10135	NAMPT	nicotinamide phosphoribosyltransferase
3084	NRG1	neuregulin 1
602	BCL3	B-cell CLL/lymphoma 3
5369|5370	PMCHL1|PMCHL2	"pro-melanin-concentrating hormone-like 1|""pro-melanin-concentrating hormone-like 2"""
A_24_P592591
55432	YOD1	YOD1 OTU deubiquinating enzyme 1 homolog (S. cerevisiae)
182	JAG1	jagged 1 (Alagille syndrome)
A_24_P935535
6303	SAT1	spermidine/spermine N1-acetyltransferase 1
8556	CDC14A	CDC14 cell division cycle 14 homolog A (S. cerevisiae)
79094	CHAC1	"ChaC, cation transport regulator homolog 1 (E. coli)"
4790	NFKB1	nuclear factor of kappa light polypeptide gene enhancer in B-cells 1
688	KLF5	Kruppel-like factor 5 (intestinal)
64762	FAM59A	"family with sequence similarity 59, member A"
1259	CNGA1	cyclic nucleotide gated channel alpha 1
4487	MSX1	msh homeobox 1
79365	BHLHE41	"basic helix-loop-helix family, member e41"
27289	RND1	Rho family GTPase 1
3659	IRF1	interferon regulatory factor 1
6354	CCL7	chemokine (C-C motif) ligand 7
4117	MAK	male germ cell-associated kinase
160760	PPTC7	PTC7 protein phosphatase homolog (S. cerevisiae)
55619	DOCK10	dedicator of cytokinesis 10
4791	NFKB2	nuclear factor of kappa light polypeptide gene enhancer in B-cells 2 (p49/p100)
29121	CLEC2D	"C-type lectin domain family 2, member D"
10148	EBI3	Epstein-Barr virus induced 3
23462	HEY1	hairy/enhancer-of-split related with YRPW motif 1
658	BMPR1B	"bone morphogenetic protein receptor, type IB"
4790	NFKB1	nuclear factor of kappa light polypeptide gene enhancer in B-cells 1
84919	PPP1R15B	"protein phosphatase 1, regulatory (inhibitor) subunit 15B"
A_32_P35452
23414	ZFPM2	"zinc finger protein, multitype 2"
27113	BBC3	BCL2 binding component 3
163732	CITED4	"Cbp/p300-interacting transactivator, with Glu/Asp-rich carboxy-terminal domain, 4"
221079	ARL5B	ADP-ribosylation factor-like 5B
10611	PDLIM5	PDZ and LIM domain 5
51655	RASD1	"RAS, dexamethasone-induced 1"
80315	CPEB4	cytoplasmic polyadenylation element binding protein 4
8676	STX11	syntaxin 11
153222	C5orf41	chromosome 5 open reading frame 41
2250	FGF5	fibroblast growth factor 5
9770	RASSF2	Ras association (RalGDS/AF-6) domain family member 2
57761	TRIB3	tribbles homolog 3 (Drosophila)
3625	INHBB	"inhibin, beta B"
54206	ERRFI1	ERBB receptor feedback inhibitor 1
118421	NCRNA00161	non-protein coding RNA 161
4050	LTB	"lymphotoxin beta (TNF superfamily, member 3)"
A_24_P879895
57396	CLK4	CDC-like kinase 4
A_24_P36898
11221	DUSP10	dual specificity phosphatase 10
169792	GLIS3	GLIS family zinc finger 3
84953	MICALCL	MICAL C-terminal like
4205	MEF2A	myocyte enhancer factor 2A
901	CCNG2	cyclin G2
23327	NEDD4L	"neural precursor cell expressed, developmentally down-regulated 4-like"
10135	NAMPT	nicotinamide phosphoribosyltransferase
A_32_P508722
81931	ZNF93	zinc finger protein 93
27161	EIF2C2	"eukaryotic translation initiation factor 2C, 2"
9507	ADAMTS4	"ADAM metallopeptidase with thrombospondin type 1 motif, 4"
54149	C21orf91	chromosome 21 open reading frame 91
10018	BCL2L11	BCL2-like 11 (apoptosis facilitator)
23099	ZBTB43	zinc finger and BTB domain containing 43
A_24_P922261
352999	C6orf58	chromosome 6 open reading frame 58
623	BDKRB1	bradykinin receptor B1
169792	GLIS3	GLIS family zinc finger 3
56971	CEACAM19	carcinoembryonic antigen-related cell adhesion molecule 19
3656	IRAK2	interleukin-1 receptor-associated kinase 2
9510	ADAMTS1	"ADAM metallopeptidase with thrombospondin type 1 motif, 1"
761	CA3	"carbonic anhydrase III, muscle specific"
130574	LYPD6	LY6/PLAUR domain containing 6
A_23_P57836
4254	KITLG	KIT ligand
22807	IKZF2	IKAROS family zinc finger 2 (Helios)
A_32_P118010
8609	KLF7	Kruppel-like factor 7 (ubiquitous)
23253	ANKRD12	ankyrin repeat domain 12
A_32_P491904
8174	MADCAM1	mucosal vascular addressin cell adhesion molecule 1
64783	RBM15	RNA binding motif protein 15
A_32_P461784
541465|441521	CT45A6|CT45A5	"cancer/testis antigen family 45, member A6|""cancer/testis antigen family 45, member A5"""
160419	C12orf50	chromosome 12 open reading frame 50
A_24_P927650
7432	VIP	vasoactive intestinal peptide
22936	ELL2	"elongation factor, RNA polymerase II, 2"
10221	TRIB1	tribbles homolog 1 (Drosophila)
9510	ADAMTS1	"ADAM metallopeptidase with thrombospondin type 1 motif, 1"
3625	INHBB	"inhibin, beta B"
117166	WFIKKN1	"WAP, follistatin/kazal, immunoglobulin, kunitz and netrin domain containing 1"
3987	LIMS1	LIM and senescent cell antigen-like domains 1
A_23_P421323
23645	PPP1R15A	"protein phosphatase 1, regulatory (inhibitor) subunit 15A"
A_32_P61975
A_24_P84608
23327	NEDD4L	"neural precursor cell expressed, developmentally down-regulated 4-like"
A_24_P253588
9095	TBX19	T-box 19
219333	USP12	ubiquitin specific peptidase 12
57035	C1orf63	chromosome 1 open reading frame 63
901	CCNG2	cyclin G2
A_24_P290354
3142	HLX	H2.0-like homeobox
54149	C21orf91	chromosome 21 open reading frame 91
29121	CLEC2D	"C-type lectin domain family 2, member D"
1009	CDH11	"cadherin 11, type 2, OB-cadherin (osteoblast)"
65983	GRAMD3	GRAM domain containing 3
A_32_P219135
A_24_P933828
1839	HBEGF	heparin-binding EGF-like growth factor
5144	PDE4D	"phosphodiesterase 4D, cAMP-specific (phosphodiesterase E3 dunce homolog, Drosophila)"
A_32_P754872
27	ABL2	"v-abl Abelson murine leukemia viral oncogene homolog 2 (arg, Abelson-related gene)"
286006	C7orf53	chromosome 7 open reading frame 53
10865	ARID5A	AT rich interactive domain 5A (MRF1-like)
7699	ZNF140	zinc finger protein 140
4084	MXD1	MAX dimerization protein 1
1435	CSF1	colony stimulating factor 1 (macrophage)
113263	GLCCI1	glucocorticoid induced transcript 1
10018	BCL2L11	BCL2-like 11 (apoptosis facilitator)
3669	ISG20	interferon stimulated exonuclease gene 20kDa
A_32_P15081
A_24_P218259
51278	IER5	immediate early response 5
1540	CYLD	cylindromatosis (turban tumor syndrome)
57478	USP31	ubiquitin specific peptidase 31
687	KLF9	Kruppel-like factor 9
200958	MUC20	"mucin 20, cell surface associated"
114907	FBXO32	F-box protein 32
159091	FAM122C	family with sequence similarity 122C
7422	VEGFA	vascular endothelial growth factor A
10580	SORBS1	sorbin and SH3 domain containing 1
A_24_P746044
23022	PALLD	"palladin, cytoskeletal associated protein"
25819	CCRN4L	CCR4 carbon catabolite repression 4-like (S. cerevisiae)
1051	CEBPB	"CCAAT/enhancer binding protein (C/EBP), beta"
1385	CREB1	cAMP responsive element binding protein 1
113263	GLCCI1	glucocorticoid induced transcript 1
100289669|8527	LOC100289669|DGKD	"hypothetical protein LOC100289669|""diacylglycerol kinase, delta 130kDa"""
9589	WTAP	Wilms tumor 1 associated protein
A_24_P772103
4664	NAB1	NGFI-A binding protein 1 (EGR1 binding protein 1)
4189	DNAJB9	"DnaJ (Hsp40) homolog, subfamily B, member 9"
25932	CLIC4	chloride intracellular channel 4
2113	ETS1	v-ets erythroblastosis virus E26 oncogene homolog 1 (avian)
79669	C3orf52	chromosome 3 open reading frame 52
23099	ZBTB43	zinc finger and BTB domain containing 43
54583	EGLN1	egl nine homolog 1 (C. elegans)
9839	ZEB2	zinc finger E-box binding homeobox 2
23037	PDZD2	PDZ domain containing 2
5292	PIM1	pim-1 oncogene
57132	CHMP1B	chromatin modifying protein 1B
23143	LRCH1	leucine-rich repeats and calponin homology (CH) domain containing 1
A_24_P932208
27086	FOXP1	forkhead box P1
5649	RELN	reelin
92610	TIFA	TRAF-interacting protein with forkhead-associated domain
221468	TMEM217	transmembrane protein 217
119369	NUDT9P1	nudix (nucleoside diphosphate linked moiety X)-type motif 9 pseudogene 1
100288824|1054	LOC100288824|CEBPG	"hypothetical protein LOC100288824|""CCAAT/enhancer binding protein (C/EBP), gamma"""
7732	RNF112	ring finger protein 112
23086	EXPH5	exophilin 5
55521	TRIM36	tripartite motif-containing 36
3660	IRF2	interferon regulatory factor 2
169166	SNX31	sorting nexin 31
1942	EFNA1	ephrin-A1
10580	SORBS1	sorbin and SH3 domain containing 1
116984	ARAP2	"ArfGAP with RhoGAP domain, ankyrin repeat and PH domain 2"
337876	CHSY3	chondroitin sulfate synthase 3
60468	BACH2	"BTB and CNC homology 1, basic leucine zipper transcription factor 2"
571	BACH1	"BTB and CNC homology 1, basic leucine zipper transcription factor 1"
50640	PNPLA8	patatin-like phospholipase domain containing 8
4739	NEDD9	"neural precursor cell expressed, developmentally down-regulated 9"
A_24_P918147
1386	ATF2	activating transcription factor 2
3621	ING1	"inhibitor of growth family, member 1"
85028	SNHG12	small nucleolar RNA host gene 12 (non-protein coding)
84691	FAM71F1	"family with sequence similarity 71, member F1"
760	CA2	carbonic anhydrase II
A_23_P135826
5144	PDE4D	"phosphodiesterase 4D, cAMP-specific (phosphodiesterase E3 dunce homolog, Drosophila)"
A_23_P164576
10018	BCL2L11	BCL2-like 11 (apoptosis facilitator)
84919	PPP1R15B	"protein phosphatase 1, regulatory (inhibitor) subunit 15B"
137075	CLDN23	claudin 23
10672	GNA13	"guanine nucleotide binding protein (G protein), alpha 13"
6498	SKIL	SKI-like oncogene
26524	LATS2	"LATS, large tumor suppressor, homolog 2 (Drosophila)"
51481|100288699|425054|26609	VCX3A|LOC100288699|VCX3B|VCX	"variable charge, X-linked 3A|""hypothetical protein LOC100288699""|""variable charge, X-linked 3B""|""variable charge, X-linked"""
1195	CLK1	CDC-like kinase 1
1051	CEBPB	"CCAAT/enhancer binding protein (C/EBP), beta"
55521	TRIM36	tripartite motif-containing 36
55966	AJAP1	adherens junctions associated protein 1
151987	PPP4R2	"protein phosphatase 4, regulatory subunit 2"
A_24_P707530
1195	CLK1	CDC-like kinase 1
29126	CD274	CD274 molecule
10125	RASGRP1	RAS guanyl releasing protein 1 (calcium and DAG-regulated)
10451	VAV3	vav 3 guanine nucleotide exchange factor
3604	TNFRSF9	"tumor necrosis factor receptor superfamily, member 9"
A_32_P122715
83541	FAM110A	"family with sequence similarity 110, member A"
A_32_P200947
5156	PDGFRA	"platelet-derived growth factor receptor, alpha polypeptide"
57460	PPM1H	protein phosphatase 1H (PP2C domain containing)
83667	SESN2	sestrin 2
1437	CSF2	colony stimulating factor 2 (granulocyte-macrophage)
9865	TRIL	TLR4 interactor with leucine rich repeats
2635	GBP3	guanylate binding protein 3
24145	PANX1	pannexin 1
390	RND3	Rho family GTPase 3
6004	RGS16	regulator of G-protein signaling 16
7046	TGFBR1	"transforming growth factor, beta receptor 1"
54839	LRRC49	leucine rich repeat containing 49
A_32_P162862
2635	GBP3	guanylate binding protein 3
23630	KCNE1L	KCNE1-like
6875	TAF4B	"TAF4b RNA polymerase II, TATA box binding protein (TBP)-associated factor, 105kDa"
84688	C9orf24	chromosome 9 open reading frame 24
10052	GJC1	"gap junction protein, gamma 1, 45kDa"
162394	SLFN5	schlafen family member 5
7042	TGFB2	"transforming growth factor, beta 2"
100131504|347733	LOC100131504|TUBB2B	"hypothetical LOC100131504|""tubulin, beta 2B"""
11082	ESM1	endothelial cell-specific molecule 1
9903	KLHL21	kelch-like 21 (Drosophila)
84441	MAML2	mastermind-like 2 (Drosophila)
90874|100130667	ZNF697|LOC100130667	"zinc finger protein 697|""hypothetical LOC100130667"""
10308	ZNF267	zinc finger protein 267
A_24_P282377
6018	RLF	rearranged L-myc fusion
1859	DYRK1A	dual-specificity tyrosine-(Y)-phosphorylation regulated kinase 1A
124359	CDYL2	"chromodomain protein, Y-like 2"
A_23_P352957
254778	C8orf46	chromosome 8 open reading frame 46
23235	SIK2	salt-inducible kinase 2
23261	CAMTA1	calmodulin binding transcription activator 1
54434	SSH1	slingshot homolog 1 (Drosophila)
1039	CDR2	"cerebellar degeneration-related protein 2, 62kDa"
8556	CDC14A	CDC14 cell division cycle 14 homolog A (S. cerevisiae)
1839	HBEGF	heparin-binding EGF-like growth factor
8660	IRS2	insulin receptor substrate 2
10957	PNRC1	proline-rich nuclear receptor coactivator 1
A_24_P685241
8614	STC2	stanniocalcin 2
A_23_P33643
7422	VEGFA	vascular endothelial growth factor A
23615	PYY2	"peptide YY, 2 (seminalplasmin)"
4824	NKX3-1	NK3 homeobox 1
51715	RAB23	"RAB23, member RAS oncogene family"
A_24_P849245
59269	HIVEP3	human immunodeficiency virus type I enhancer binding protein 3
26511	CHIC2	cysteine-rich hydrophobic domain 2
6541	SLC7A1	"solute carrier family 7 (cationic amino acid transporter, y+ system), member 1"
1847	DUSP5	dual specificity phosphatase 5
2354	FOSB	FBJ murine osteosarcoma viral oncogene homolog B
329	BIRC2	baculoviral IAP repeat-containing 2
A_24_P450493
9589	WTAP	Wilms tumor 1 associated protein
2355	FOSL2	FOS-like antigen 2
1195	CLK1	CDC-like kinase 1
4793	NFKBIB	"nuclear factor of kappa light polypeptide gene enhancer in B-cells inhibitor, beta"
135295	SFRS13B	"splicing factor, arginine/serine-rich 13B"
5468	PPARG	peroxisome proliferator-activated receptor gamma
6095	RORA	RAR-related orphan receptor A
8942	KYNU	kynureninase (L-kynurenine hydrolase)
7127	TNFAIP2	"tumor necrosis factor, alpha-induced protein 2"
1647	GADD45A	"growth arrest and DNA-damage-inducible, alpha"
150142	C21orf121	chromosome 21 open reading frame 121
81931	ZNF93	zinc finger protein 93
639	PRDM1	"PR domain containing 1, with ZNF domain"
56929	FEM1C	fem-1 homolog c (C. elegans)
57419	SLC24A3	"solute carrier family 24 (sodium/potassium/calcium exchanger), member 3"
10010	TANK	TRAF family member-associated NFKB activator
100288016|151987|100131868|100131360	LOC100288016|PPP4R2|LOC100131868|LOC100131360	"similar to PPP4R2 protein|""protein phosphatase 4, regulatory subunit 2""|""similar to PPP4R2 protein""|""similar to protein phosphatase 4 regulatory subunit 2"""
3914	LAMB3	"laminin, beta 3"
23253	ANKRD12	ankyrin repeat domain 12
9069	CLDN12	claudin 12
5277	PIGA	"phosphatidylinositol glycan anchor biosynthesis, class A"
2643	GCH1	GTP cyclohydrolase 1
A_32_P147063
4026	LPP	LIM domain containing preferred translocation partner in lipoma
6890	TAP1	"transporter 1, ATP-binding cassette, sub-family B (MDR/TAP)"
493913|5069	PAPPAS|PAPPA	"PAPPA antisense RNA (non-protein coding)|""pregnancy-associated plasma protein A, pappalysin 1"""
A_23_P72372
65059	RAPH1	Ras association (RalGDS/AF-6) and pleckstrin homology domains 1
7763	ZFAND5	"zinc finger, AN1-type domain 5"
A_23_P153197
4772	NFATC1	"nuclear factor of activated T-cells, cytoplasmic, calcineurin-dependent 1"
23253	ANKRD12	ankyrin repeat domain 12
A_23_P343671
221895	JAZF1	JAZF zinc finger 1
2634	GBP2	"guanylate binding protein 2, interferon-inducible"
57477	SHROOM4	shroom family member 4
115265	DDIT4L	DNA-damage-inducible transcript 4-like
386724	AMIGO3	adhesion molecule with Ig-like domain 3
A_32_P399546
257000	PLAC2	placenta-specific 2 (non-protein coding)
23099	ZBTB43	zinc finger and BTB domain containing 43
6385	SDC4	syndecan 4
9586	CREB5	cAMP responsive element binding protein 5
7046	TGFBR1	"transforming growth factor, beta receptor 1"
127544	RNF19B	ring finger protein 19B
27330	RPS6KA6	"ribosomal protein S6 kinase, 90kDa, polypeptide 6"
4982	TNFRSF11B	"tumor necrosis factor receptor superfamily, member 11b"
A_32_P20300
639	PRDM1	"PR domain containing 1, with ZNF domain"
A_23_P337270
3162	HMOX1	heme oxygenase (decycling) 1
9771	RAPGEF5	Rap guanine nucleotide exchange factor (GEF) 5
4794	NFKBIE	"nuclear factor of kappa light polypeptide gene enhancer in B-cells inhibitor, epsilon"
A_23_P53257
A_32_P152046
8013	NR4A3	"nuclear receptor subfamily 4, group A, member 3"
51454	GULP1	"GULP, engulfment adaptor PTB domain containing 1"
1316	KLF6	Kruppel-like factor 6
A_32_P190737
1081	CGA	"glycoprotein hormones, alpha polypeptide"
A_23_P37497
7148|1589	TNXB|CYP21A2	"tenascin XB|""cytochrome P450, family 21, subfamily A, polypeptide 2"""
9223	MAGI1	"membrane associated guanylate kinase, WW and PDZ domain containing 1"
9353	SLIT2	slit homolog 2 (Drosophila)
151987	PPP4R2	"protein phosphatase 4, regulatory subunit 2"
90634	N4BP2L1	NEDD4 binding protein 2-like 1
26585	GREM1	"gremlin 1, cysteine knot superfamily, homolog (Xenopus laevis)"
3491	CYR61	"cysteine-rich, angiogenic inducer, 61"
80314	EPC1	enhancer of polycomb homolog 1 (Drosophila)
4982	TNFRSF11B	"tumor necrosis factor receptor superfamily, member 11b"
130340	AP1S3	"adaptor-related protein complex 1, sigma 3 subunit"
26512	INTS6	integrator complex subunit 6
A_24_P701582
2683	B4GALT1	"UDP-Gal:betaGlcNAc beta 1,4- galactosyltransferase, polypeptide 1"
50618	ITSN2	intersectin 2
154214	RNF217	ring finger protein 217
25841	ABTB2	ankyrin repeat and BTB (POZ) domain containing 2
400410	ST20	suppressor of tumorigenicity 20
A_24_P932388
905	CCNT2	cyclin T2
1160	CKMT2	"creatine kinase, mitochondrial 2 (sarcomeric)"
A_32_P31666
8204	NRIP1	nuclear receptor interacting protein 1
27086	FOXP1	forkhead box P1
23551	RASD2	"RASD family, member 2"
3918	LAMC2	"laminin, gamma 2"
80311	KLHL15	kelch-like 15 (Drosophila)
6461	SHB	Src homology 2 domain containing adaptor protein B
54726	OTUD4	OTU domain containing 4
27042	C1orf107	chromosome 1 open reading frame 107
58472	SQRDL	sulfide quinone reductase-like (yeast)
50640	PNPLA8	patatin-like phospholipase domain containing 8
22798	LAMB4	"laminin, beta 4"
10265	IRX5	iroquois homeobox 5
A_23_P17444
3770	KCNJ14	"potassium inwardly-rectifying channel, subfamily J, member 14"
130340	AP1S3	"adaptor-related protein complex 1, sigma 3 subunit"
5412	UBL3	ubiquitin-like 3
54726	OTUD4	OTU domain containing 4
8878	SQSTM1	sequestosome 1
A_32_P49284
8877	SPHK1	sphingosine kinase 1
26511	CHIC2	cysteine-rich hydrophobic domain 2
79993	ELOVL7	"ELOVL family member 7, elongation of long chain fatty acids (yeast)"
256714	MAP7D2	MAP7 domain containing 2
1850	DUSP8	dual specificity phosphatase 8
80059	LRRTM4	leucine rich repeat transmembrane neuronal 4
1850	DUSP8	dual specificity phosphatase 8
1021	CDK6	cyclin-dependent kinase 6
26059	ERC2	ELKS/RAB6-interacting/CAST family member 2
6532	SLC6A4	"solute carrier family 6 (neurotransmitter transporter, serotonin), member 4"
23362	PSD3	pleckstrin and Sec7 domain containing 3
7474	WNT5A	"wingless-type MMTV integration site family, member 5A"
100132306|157769	LOC100132306|FAM91A1	"similar to CG7600|""family with sequence similarity 91, member A1"""
2908	NR3C1	"nuclear receptor subfamily 3, group C, member 1 (glucocorticoid receptor)"
1604	CD55	"CD55 molecule, decay accelerating factor for complement (Cromer blood group)"
56938	ARNTL2	aryl hydrocarbon receptor nuclear translocator-like 2
A_24_P367421
11010|11103	GLIPR1|KRR1	"GLI pathogenesis-related 1|""KRR1, small subunit (SSU) processome component, homolog (yeast)"""
2774	GNAL	"guanine nucleotide binding protein (G protein), alpha activating activity polypeptide, olfactory type"
7003	TEAD1	TEA domain family member 1 (SV40 transcriptional enhancer factor)
A_24_P764690
468	ATF4	activating transcription factor 4 (tax-responsive enhancer element B67)
65986	ZBTB10	zinc finger and BTB domain containing 10
58491	ZNF71	zinc finger protein 71
140458	ASB5	ankyrin repeat and SOCS box-containing 5
23118	MAP3K7IP2	mitogen-activated protein kinase kinase kinase 7 interacting protein 2
4780	NFE2L2	nuclear factor (erythroid-derived 2)-like 2
A_24_P332754
29967	LRP12	low density lipoprotein-related protein 12
151636	DTX3L	deltex 3-like (Drosophila)
151987	PPP4R2	"protein phosphatase 4, regulatory subunit 2"
9043	SPAG9	sperm associated antigen 9
4793	NFKBIB	"nuclear factor of kappa light polypeptide gene enhancer in B-cells inhibitor, beta"
23630	KCNE1L	KCNE1-like
A_32_P207481
221468	TMEM217	transmembrane protein 217
1948	EFNB2	ephrin-B2
81796|100288066	SLCO5A1|LOC100288066	"solute carrier organic anion transporter family, member 5A1|""hypothetical protein LOC100288066"""
23135	KDM6B	lysine (K)-specific demethylase 6B
7763	ZFAND5	"zinc finger, AN1-type domain 5"
A_23_P76145
51804	SIX4	SIX homeobox 4
84419	C15orf48	chromosome 15 open reading frame 48
1264	CNN1	"calponin 1, basic, smooth muscle"
8837	CFLAR	CASP8 and FADD-like apoptosis regulator
90874	ZNF697	zinc finger protein 697
100126784	LOC100126784	hypothetical LOC100126784
10723	SLC12A7	"solute carrier family 12 (potassium/chloride transporters), member 7"
1081	CGA	"glycoprotein hormones, alpha polypeptide"
89795	NAV3	neuron navigator 3
5187	PER1	period homolog 1 (Drosophila)
64762	FAM59A	"family with sequence similarity 59, member A"
3937	LCP2	lymphocyte cytosolic protein 2 (SH2 domain containing leukocyte protein of 76kDa)
51274	KLF3	Kruppel-like factor 3 (basic)
10580	SORBS1	sorbin and SH3 domain containing 1
7187	TRAF3	TNF receptor-associated factor 3
57761	TRIB3	tribbles homolog 3 (Drosophila)
54434	SSH1	slingshot homolog 1 (Drosophila)
84230	LRRC8C	"leucine rich repeat containing 8 family, member C"
139324	HDX	highly divergent homeobox
80705	TSGA10	"testis specific, 10"
57154	SMURF1	SMAD specific E3 ubiquitin protein ligase 1
57018	CCNL1	cyclin L1
1316	KLF6	Kruppel-like factor 6
57695	USP37	ubiquitin specific peptidase 37
1466	CSRP2	cysteine and glycine-rich protein 2
9925	ZBTB5	zinc finger and BTB domain containing 5
51701	NLK	nemo-like kinase
26524	LATS2	"LATS, large tumor suppressor, homolog 2 (Drosophila)"
7544	ZFY	"zinc finger protein, Y-linked"
732229	LOC732229	"similar to zinc finger, AN1-type domain 5"
A_24_P33403
57695	USP37	ubiquitin specific peptidase 37
A_32_P214860
A_32_P158019
57476	GRAMD1B	GRAM domain containing 1B
3781	KCNN2	"potassium intermediate/small conductance calcium-activated channel, subfamily N, member 2"
133746	JMY	"junction mediating and regulatory protein, p53 cofactor"
9975	NR1D2	"nuclear receptor subfamily 1, group D, member 2"
A_32_P164203
148022	TICAM1	toll-like receptor adaptor molecule 1
6801	STRN	"striatin, calmodulin binding protein"
7003	TEAD1	TEA domain family member 1 (SV40 transcriptional enhancer factor)
163051	ZNF709	zinc finger protein 709
57018	CCNL1	cyclin L1
118491	TTC18	tetratricopeptide repeat domain 18
2643	GCH1	GTP cyclohydrolase 1
150465	TTL	tubulin tyrosine ligase
54726	OTUD4	OTU domain containing 4
10979	FERMT2	fermitin family homolog 2 (Drosophila)
93010	B3GNT7	"UDP-GlcNAc:betaGal beta-1,3-N-acetylglucosaminyltransferase 7"
8313	AXIN2	axin 2
157769	FAM91A1	"family with sequence similarity 91, member A1"
29948	OSGIN1	oxidative stress induced growth inhibitor 1
81848	SPRY4	sprouty homolog 4 (Drosophila)
A_32_P234543
A_24_P324577
1039	CDR2	"cerebellar degeneration-related protein 2, 62kDa"
65117	RSRC2	arginine/serine-rich coiled-coil 2
1390	CREM	cAMP responsive element modulator
2294	FOXF1	forkhead box F1
23261	CAMTA1	calmodulin binding transcription activator 1
11010|11103	GLIPR1|KRR1	"GLI pathogenesis-related 1|""KRR1, small subunit (SSU) processome component, homolog (yeast)"""
4616	GADD45B	"growth arrest and DNA-damage-inducible, beta"
6461	SHB	Src homology 2 domain containing adaptor protein B
23012	STK38L	serine/threonine kinase 38 like
A_32_P118348
122953	JDP2	Jun dimerization protein 2
3936	LCP1	lymphocyte cytosolic protein 1 (L-plastin)
1594	CYP27B1	"cytochrome P450, family 27, subfamily B, polypeptide 1"
8153	RND2	Rho family GTPase 2
11067	C10orf10	chromosome 10 open reading frame 10
55607	PPP1R9A	"protein phosphatase 1, regulatory (inhibitor) subunit 9A"
800	CALD1	caldesmon 1
51454	GULP1	"GULP, engulfment adaptor PTB domain containing 1"
A_24_P42379
6495	SIX1	SIX homeobox 1
3491	CYR61	"cysteine-rich, angiogenic inducer, 61"
54464	XRN1	5'-3' exoribonuclease 1
51306|27039	FAM13B|PKD2L2	"family with sequence similarity 13, member B|""polycystic kidney disease 2-like 2"""
3158	HMGCS2	3-hydroxy-3-methylglutaryl-Coenzyme A synthase 2 (mitochondrial)
144811	C13orf31	chromosome 13 open reading frame 31
23429	RYBP	RING1 and YY1 binding protein
92344	GORAB	"golgin, RAB6-interacting"
201625	DNAH12	"dynein, axonemal, heavy chain 12"
51066	C3orf32	chromosome 3 open reading frame 32
A_32_P101917
A_24_P136387
10737	RFPL3S	RFPL3 antisense RNA (non-protein coding)
2277	FIGF	c-fos induced growth factor (vascular endothelial growth factor D)
200894	ARL13B	ADP-ribosylation factor-like 13B
3309	HSPA5	"heat shock 70kDa protein 5 (glucose-regulated protein, 78kDa)"
145741	C2CD4A	C2 calcium-dependent domain containing 4A
3491	CYR61	"cysteine-rich, angiogenic inducer, 61"
27342	RABGEF1	RAB guanine nucleotide exchange factor (GEF) 1
2114	ETS2	v-ets erythroblastosis virus E26 oncogene homolog 2 (avian)
57451	ODZ2	"odz, odd Oz/ten-m homolog 2 (Drosophila)"
79844	ZDHHC11	"zinc finger, DHHC-type containing 11"
246705	C21orf94	chromosome 21 open reading frame 94
3840	KPNA4	karyopherin alpha 4 (importin alpha 3)
10318	TNIP1	TNFAIP3 interacting protein 1
2114	ETS2	v-ets erythroblastosis virus E26 oncogene homolog 2 (avian)
A_24_P913301
638	BIK	BCL2-interacting killer (apoptosis-inducing)
55279	ZNF654	zinc finger protein 654
51481|26609	VCX3A|VCX	"variable charge, X-linked 3A|""variable charge, X-linked"""
149041	RC3H1	ring finger and CCCH-type zinc finger domains 1
3624	INHBA	"inhibin, beta A"
A_23_P377267
A_32_P72822
1030	CDKN2B	"cyclin-dependent kinase inhibitor 2B (p15, inhibits CDK4)"
8817	FGF18	fibroblast growth factor 18
5209	PFKFB3	"6-phosphofructo-2-kinase/fructose-2,6-biphosphatase 3"
55802	DCP1A	DCP1 decapping enzyme homolog A (S. cerevisiae)
2744	GLS	glutaminase
23345	SYNE1	"spectrin repeat containing, nuclear envelope 1"
A_32_P106615
9043	SPAG9	sperm associated antigen 9
9422	ZNF264	zinc finger protein 264
468	ATF4	activating transcription factor 4 (tax-responsive enhancer element B67)
5277	PIGA	"phosphatidylinositol glycan anchor biosynthesis, class A"
1948	EFNB2	ephrin-B2
196	AHR	aryl hydrocarbon receptor
1390	CREM	cAMP responsive element modulator
55432	YOD1	YOD1 OTU deubiquinating enzyme 1 homolog (S. cerevisiae)
A_32_P98887
4664	NAB1	NGFI-A binding protein 1 (EGR1 binding protein 1)
222389	BEND7	BEN domain containing 7
100287269|27113	LOC100287269|BBC3	"hypothetical protein LOC100287269|""BCL2 binding component 3"""
10318	TNIP1	TNFAIP3 interacting protein 1
A_24_P932887
89795	NAV3	neuron navigator 3
A_24_P921167
A_32_P224358
1021	CDK6	cyclin-dependent kinase 6
23074	UHRF1BP1L	UHRF1 binding protein 1-like
9728	SECISBP2L	SECIS binding protein 2-like
A_32_P51855
10260	DENND4A	DENN/MADD domain containing 4A
A_24_P618247
50618	ITSN2	intersectin 2
55432	YOD1	YOD1 OTU deubiquinating enzyme 1 homolog (S. cerevisiae)
51429	SNX9	sorting nexin 9
220213	OTUD1	OTU domain containing 1
54583	EGLN1	egl nine homolog 1 (C. elegans)
5209	PFKFB3	"6-phosphofructo-2-kinase/fructose-2,6-biphosphatase 3"
144811	C13orf31	chromosome 13 open reading frame 31
A_23_P146943
9451	EIF2AK3	eukaryotic translation initiation factor 2-alpha kinase 3
7543	ZFX	"zinc finger protein, X-linked"
24145	PANX1	pannexin 1
10950	BTG3	"BTG family, member 3"
A_32_P135450
114294	LACTB	"lactamase, beta"
79844	ZDHHC11	"zinc finger, DHHC-type containing 11"
A_32_P88905
A_32_P114739
5817	PVR	poliovirus receptor
129293	C2orf89	chromosome 2 open reading frame 89
149483	CCDC17	coiled-coil domain containing 17
54165	DCUN1D1	"DCN1, defective in cullin neddylation 1, domain containing 1 (S. cerevisiae)"
A_24_P678620
647024	C6orf132	chromosome 6 open reading frame 132
A_24_P760891
A_32_P104417
27342	RABGEF1	RAB guanine nucleotide exchange factor (GEF) 1
79893	GGNBP2	gametogenetin binding protein 2
A_24_P354849
A_23_P45133
7474	WNT5A	"wingless-type MMTV integration site family, member 5A"
673	BRAF	v-raf murine sarcoma viral oncogene homolog B1
348174|497190	CLEC18A|CLEC18B	"C-type lectin domain family 18, member A|""C-type lectin domain family 18, member B"""
3600	IL15	interleukin 15
9262	STK17B	serine/threonine kinase 17b
11228	RASSF8	Ras association (RalGDS/AF-6) domain family (N-terminal) member 8
7403	KDM6A	lysine (K)-specific demethylase 6A
A_32_P178635
5991	RFX3	"regulatory factor X, 3 (influences HLA class II expression)"
A_32_P196036
344148	NCKAP5	NCK-associated protein 5
390940	LOC390940	similar to R28379_1
8411	EEA1	early endosome antigen 1
4155	MBP	myelin basic protein
22882	ZHX2	zinc fingers and homeoboxes 2
1316	KLF6	Kruppel-like factor 6
5271	SERPINB8	"serpin peptidase inhibitor, clade B (ovalbumin), member 8"
A_24_P655888
1316	KLF6	Kruppel-like factor 6
115294	PCMTD1	protein-L-isoaspartate (D-aspartate) O-methyltransferase domain containing 1
10252	SPRY1	"sprouty homolog 1, antagonist of FGF signaling (Drosophila)"
A_23_P135385
285	ANGPT2	angiopoietin 2
5271	SERPINB8	"serpin peptidase inhibitor, clade B (ovalbumin), member 8"
169355	IDO2	"indoleamine 2,3-dioxygenase 2"
23253	ANKRD12	ankyrin repeat domain 12
7572	ZNF24	zinc finger protein 24
91694	LONRF1	LON peptidase N-terminal domain and ring finger 1
140679	SLC32A1	"solute carrier family 32 (GABA vesicular transporter), member 1"
163859	C1orf55	chromosome 1 open reading frame 55
114789	SLC25A25	"solute carrier family 25 (mitochondrial carrier; phosphate carrier), member 25"
100288068|6926	LOC100288068|TBX3	"hypothetical protein LOC100288068|""T-box 3"""
83857	TMTC1	transmembrane and tetratricopeptide repeat containing 1
6404	SELPLG	selectin P ligand
57542	KLHDC5	kelch domain containing 5
116068	LYSMD3	"LysM, putative peptidoglycan-binding, domain containing 3"
65986	ZBTB10	zinc finger and BTB domain containing 10
65117	RSRC2	arginine/serine-rich coiled-coil 2
53833	IL20RB	interleukin 20 receptor beta
55048	VPS37C	vacuolar protein sorting 37 homolog C (S. cerevisiae)
55119	PRPF38B	PRP38 pre-mRNA processing factor 38 (yeast) domain containing B
206338	LVRN	laeverin
3918	LAMC2	"laminin, gamma 2"
1581	CYP7A1	"cytochrome P450, family 7, subfamily A, polypeptide 1"
11099	PTPN21	"protein tyrosine phosphatase, non-receptor type 21"
A_32_P178746
440	ASNS	asparagine synthetase
4217	MAP3K5	mitogen-activated protein kinase kinase kinase 5
190	NR0B1	"nuclear receptor subfamily 0, group B, member 1"
23013	SPEN	"spen homolog, transcriptional regulator (Drosophila)"
388403	YPEL2	yippee-like 2 (Drosophila)
10221	TRIB1	tribbles homolog 1 (Drosophila)
143684	FAM76B	"family with sequence similarity 76, member B"
735	C9	complement component 9
2066	ERBB4	v-erb-a erythroblastic leukemia viral oncogene homolog 4 (avian)
388403	YPEL2	yippee-like 2 (Drosophila)
A_32_P76576
65056	GPBP1	GC-rich promoter binding protein 1
4093	SMAD9	SMAD family member 9
81569	ACTL8	actin-like 8
55332	DRAM1	DNA-damage regulated autophagy modulator 1
53349	ZFYVE1	"zinc finger, FYVE domain containing 1"
79786	KLHL36	kelch-like 36 (Drosophila)
4170	MCL1	myeloid cell leukemia sequence 1 (BCL2-related)
441024	MTHFD2L	methylenetetrahydrofolate dehydrogenase (NADP+ dependent) 2-like
79646	PANK3	pantothenate kinase 3
10468	FST	follistatin
143630	UBQLNL	ubiquilin-like
51526	C20orf111	chromosome 20 open reading frame 111
401541|64768	CENPP|IPPK	"centromere protein P|""inositol 1,3,4,5,6-pentakisphosphate 2-kinase"""
55509	BATF3	"basic leucine zipper transcription factor, ATF-like 3"
25858	C11orf20	chromosome 11 open reading frame 20
A_24_P118531
285	ANGPT2	angiopoietin 2
A_24_P696924
101	ADAM8	ADAM metallopeptidase domain 8
4772	NFATC1	"nuclear factor of activated T-cells, cytoplasmic, calcineurin-dependent 1"
114882	OSBPL8	oxysterol binding protein-like 8
A_32_P73143
5205	ATP8B1	"ATPase, class I, type 8B, member 1"
2353	FOS	FBJ murine osteosarcoma viral oncogene homolog
114614	MIR155HG	MIR155 host gene (non-protein coding)
5606	MAP2K3	mitogen-activated protein kinase kinase 3
6722	SRF	serum response factor (c-fos serum response element-binding transcription factor)
A_24_P940385
9748	SLK	STE20-like kinase (yeast)
79845	RNF122	ring finger protein 122
481	ATP1B1	"ATPase, Na+/K+ transporting, beta 1 polypeptide"
A_24_P47329
7940	LST1	leukocyte specific transcript 1
A_24_P535256
A_24_P195528
339883	C3orf35	chromosome 3 open reading frame 35
10100	TSPAN2	tetraspanin 2
27143	KIAA1274	KIAA1274
1124	CHN2	chimerin (chimaerin) 2
11177	BAZ1A	"bromodomain adjacent to zinc finger domain, 1A"
A_32_P226735
A_24_P503669
149041	RC3H1	ring finger and CCCH-type zinc finger domains 1
A_24_P700052
A_24_P367543
55286	C4orf19	chromosome 4 open reading frame 19
440934	LOC440934	hypothetical LOC440934
9536	PTGES	prostaglandin E synthase
29035	C16orf72	chromosome 16 open reading frame 72
90637	ZFAND2A	"zinc finger, AN1-type domain 2A"
A_23_P158897
6887	TAL2	T-cell acute lymphocytic leukemia 2
54764	ZRANB1	"zinc finger, RAN-binding domain containing 1"
80031	SEMA6D	"sema domain, transmembrane domain (TM), and cytoplasmic domain, (semaphorin) 6D"
6648	SOD2	"superoxide dismutase 2, mitochondrial"
4487	MSX1	msh homeobox 1
3301	DNAJA1	"DnaJ (Hsp40) homolog, subfamily A, member 1"
90639	COX19	COX19 cytochrome c oxidase assembly homolog (S. cerevisiae)
A_32_P34107
5465	PPARA	peroxisome proliferator-activated receptor alpha
6376	CX3CL1	chemokine (C-X3-C motif) ligand 1
144455	E2F7	E2F transcription factor 7
A_32_P30874
148932	MOBKL2C	"MOB1, Mps One Binder kinase activator-like 2C (yeast)"
7422	VEGFA	vascular endothelial growth factor A
5771	PTPN2	"protein tyrosine phosphatase, non-receptor type 2"
6722	SRF	serum response factor (c-fos serum response element-binding transcription factor)
A_32_P406142
11228	RASSF8	Ras association (RalGDS/AF-6) domain family (N-terminal) member 8
57396	CLK4	CDC-like kinase 4
1951	CELSR3	"cadherin, EGF LAG seven-pass G-type receptor 3 (flamingo homolog, Drosophila)"
A_24_P307065
388585	HES5	hairy and enhancer of split 5 (Drosophila)
A_24_P101248
1746	DLX2	distal-less homeobox 2
A_32_P28828
3775	KCNK1	"potassium channel, subfamily K, member 1"
A_23_P206598
574036	C1orf133	chromosome 1 open reading frame 133
5922	RASA2	RAS p21 protein activator 2
6446	SGK1	serum/glucocorticoid regulated kinase 1
10677	AVIL	advillin
9771	RAPGEF5	Rap guanine nucleotide exchange factor (GEF) 5
10087	COL4A3BP	"collagen, type IV, alpha 3 (Goodpasture antigen) binding protein"
2257	FGF12	fibroblast growth factor 12
3400	ID4	"inhibitor of DNA binding 4, dominant negative helix-loop-helix protein"
9759	HDAC4	histone deacetylase 4
9969	MED13	mediator complex subunit 13
7184	HSP90B1	"heat shock protein 90kDa beta (Grp94), member 1"
1407	CRY1	cryptochrome 1 (photolyase-like)
79780	CCDC82	coiled-coil domain containing 82
4345	CD200	CD200 molecule
6781|100288985	STC1|LOC100288985	"stanniocalcin 1|""hypothetical protein LOC100288985"""
79872	CBLL1	Cas-Br-M (murine) ecotropic retroviral transforming sequence-like 1
