# Supplementary material for: Acidosis Activation of the Proton-Sensing GPR4 Receptor Stimulates Vascular Endothelial Cell Inflammatory Responses Revealed by Transcriptome Analysis
Source: PLoS One. 2013 Apr 16;8(4):e61991. doi: 10.1371/journal.pone.0061991 (PMC3628782; doi:10.1371/journal.pone.0061991)
Supplement: Table S4 — SAM analysis of genes that were repressed by GPR4 overexpression in HUVECs. (XLSX) [file pone.0061991.s007.xlsx]

## Sheet: Sheet1
A_32_P93045
284323	ZNF780A	zinc finger protein 780A
92104	TTC30A	tetratricopeptide repeat domain 30A
92104	TTC30A	tetratricopeptide repeat domain 30A
55888	ZNF167	zinc finger protein 167
100287590	LOC100287590	hypothetical protein LOC100287590
90075	ZNF30	zinc finger protein 30
A_23_P68505
10129	FRY	furry homolog (Drosophila)
6041	RNASEL	"ribonuclease L (2',5'-oligoisoadenylate synthetase-dependent)"
26149|653501|401509	ZNF658|LOC653501|ZNF658B	"zinc finger protein 658|""zinc finger protein 658 pseudogene""|""zinc finger protein 658B"""
55170	PRMT6	protein arginine methyltransferase 6
79927	GRRP1	glycine/arginine rich protein 1
653501|401509	LOC653501|ZNF658B	"zinc finger protein 658 pseudogene|""zinc finger protein 658B"""
345462	ZNF879	zinc finger protein 879
80775	TMEM177	transmembrane protein 177
3099	HK2	hexokinase 2
133022	TRAM1L1	translocation associated membrane protein 1-like 1
84671	ZNF347	zinc finger protein 347
93183	PIGM	"phosphatidylinositol glycan anchor biosynthesis, class M"
A_32_P141135
7761	ZNF214	zinc finger protein 214
5507	PPP1R3C	"protein phosphatase 1, regulatory (inhibitor) subunit 3C"
A_23_P170719
A_32_P82580
56603	CYP26B1	"cytochrome P450, family 26, subfamily B, polypeptide 1"
400566	C17orf97	chromosome 17 open reading frame 97
126375	ZNF792	zinc finger protein 792
57678	GPAM	"glycerol-3-phosphate acyltransferase, mitochondrial"
3955	LFNG	LFNG O-fucosylpeptide 3-beta-N-acetylglucosaminyltransferase
84078	KBTBD7	kelch repeat and BTB (POZ) domain containing 7
7762	ZNF215	zinc finger protein 215
133022	TRAM1L1	translocation associated membrane protein 1-like 1
140738	TMEM37	transmembrane protein 37
137209	ZNF572	zinc finger protein 572
79635	CCDC121	coiled-coil domain containing 121
727916	LOC727916	hypothetical protein LOC727916
166815	TIGD2	tigger transposable element derived 2
200895	DHFRL1	dihydrofolate reductase-like 1
51129	ANGPTL4	angiopoietin-like 4
79843	FAM124B	family with sequence similarity 124B
78998	C8orf51	chromosome 8 open reading frame 51
84503	ZNF527	zinc finger protein 527
A_24_P560519
A_24_P823381
3099	HK2	hexokinase 2
5727	PTCH1	patched homolog 1 (Drosophila)
A_24_P233406
A_32_P135767
653501|401509	LOC653501|ZNF658B	"zinc finger protein 658 pseudogene|""zinc finger protein 658B"""
A_23_P31188
55231	CCDC87	coiled-coil domain containing 87
8629	JRK	jerky homolog (mouse)
10008	KCNE3	"potassium voltage-gated channel, Isk-related family, member 3"
220992	ZNF485	zinc finger protein 485
3815	KIT	v-kit Hardy-Zuckerman 4 feline sarcoma viral oncogene homolog
54627	KIAA1383	KIAA1383
100129794	LOC100129794	similar to hCG1804255
54554	WDR5B	WD repeat domain 5B
148213	ZNF681	zinc finger protein 681
339559	ZNF642	zinc finger protein 642
2535	FZD2	frizzled homolog 2 (Drosophila)
116071	BATF2	"basic leucine zipper transcription factor, ATF-like 2"
125170	SMCR7	"Smith-Magenis syndrome chromosome region, candidate 7"
168537	GIMAP7	"GTPase, IMAP family member 7"
7026	NR2F2	"nuclear receptor subfamily 2, group F, member 2"
91893	FDXACB1	ferredoxin-fold anticodon binding domain containing 1
2701	GJA4	"gap junction protein, alpha 4, 37kDa"
339327	ZNF546	zinc finger protein 546
80312	TET1	tet oncogene 1
80312	TET1	tet oncogene 1
144165|100288182	PRICKLE1|LOC100288182	"prickle homolog 1 (Drosophila)|""hypothetical protein LOC100288182"""
A_23_P6023
652	BMP4	bone morphogenetic protein 4
A_32_P748131
83987	CCDC8	coiled-coil domain containing 8
54943	DNAJC28	"DnaJ (Hsp40) homolog, subfamily C, member 28"
5294	PIK3CG	"phosphoinositide-3-kinase, catalytic, gamma polypeptide"
93164	HTR7P	5-hydroxytryptamine (serotonin) receptor 7 pseudogene
284161	GDPD1	glycerophosphodiester phosphodiesterase domain containing 1
132430	PABPC4L	"poly(A) binding protein, cytoplasmic 4-like"
387787	LIPT2	lipoyl(octanoyl) transferase 2 (putative)
55786	ZNF415	zinc finger protein 415
5051	PAFAH2	"platelet-activating factor acetylhydrolase 2, 40kDa"
143879	KBTBD3	kelch repeat and BTB (POZ) domain containing 3
79754	ASB13	ankyrin repeat and SOCS box-containing 13
127428	C1orf83	chromosome 1 open reading frame 83
A_23_P107881
284273	ZADH2	zinc binding alcohol dehydrogenase domain containing 2
100287902	LOC100287902	hypothetical protein LOC100287902
403313	PPAPDC2	phosphatidic acid phosphatase type 2 domain containing 2
57474	ZNF490	zinc finger protein 490
55303	GIMAP4	"GTPase, IMAP family member 4"
23285	KIAA1107	KIAA1107
645431|2530	LOC645431|FUT8	"hypothetical LOC645431|""fucosyltransferase 8 (alpha (1,6) fucosyltransferase)"""
115196	ZNF554	zinc finger protein 554
10044	SH2D3C	SH2 domain containing 3C
A_32_P159254
3352	HTR1D	5-hydroxytryptamine (serotonin) receptor 1D
144233	BCDIN3D	BCDIN3 domain containing
79684	C11orf61	chromosome 11 open reading frame 61
84254	CAMKK1	"calcium/calmodulin-dependent protein kinase kinase 1, alpha"
A_32_P11325
A_32_P98136
8187	ZNF239	zinc finger protein 239
A_32_P230595
22891	ZNF365	zinc finger protein 365
64110	MAGEF1	"melanoma antigen family F, 1"
155038	GIMAP8	"GTPase, IMAP family member 8"
83594	NUDT12	nudix (nucleoside diphosphate linked moiety X)-type motif 12
A_32_P22139
339834	CCDC36	coiled-coil domain containing 36
26953	RANBP6	RAN binding protein 6
7026	NR2F2	"nuclear receptor subfamily 2, group F, member 2"
7694	ZNF135	zinc finger protein 135
A_32_P10383
9	NAT1	N-acetyltransferase 1 (arylamine N-acetyltransferase)
57325	CSRP2BP	CSRP2 binding protein
1013	CDH15	"cadherin 15, type 1, M-cadherin (myotubule)"
51250	C6orf203	chromosome 6 open reading frame 203
222236	NAPEPLD	N-acyl phosphatidylethanolamine phospholipase D
23177	CEP68	centrosomal protein 68kDa
286336	FAM78A	"family with sequence similarity 78, member A"
4674	NAP1L2	nucleosome assembly protein 1-like 2
54809	SAMD9	sterile alpha motif domain containing 9
161779	PGBD4	piggyBac transposable element derived 4
A_32_P107777
100270746	LOC100270746	hypothetical LOC100270746
84727	SPSB2	splA/ryanodine receptor domain and SOCS box containing 2
55783	FTSJD1	FtsJ methyltransferase domain containing 1
554206	LOC554206	hypothetical LOC554206
3292	HSD17B1	hydroxysteroid (17-beta) dehydrogenase 1
400961	PAIP2B	poly(A) binding protein interacting protein 2B
84749	USP30	ubiquitin specific peptidase 30
3292	HSD17B1	hydroxysteroid (17-beta) dehydrogenase 1
80317	ZKSCAN3	zinc finger with KRAB and SCAN domains 3
7621	ZNF70	zinc finger protein 70
A_23_P254896
A_32_P223370
80757	TMEM121	transmembrane protein 121
2625	GATA3	GATA binding protein 3
339290	LOC339290	hypothetical LOC339290
147923	ZNF420	zinc finger protein 420
54809	SAMD9	sterile alpha motif domain containing 9
A_23_P377499
22928	SEPHS2	selenophosphate synthetase 2
A_32_P121674
84671	ZNF347	zinc finger protein 347
A_24_P5994
84852	C1orf203	chromosome 1 open reading frame 203
51276	ZNF571	zinc finger protein 571
284029	C17orf44	chromosome 17 open reading frame 44
55520	ELAC1	elaC homolog 1 (E. coli)
26240	FAM50B	"family with sequence similarity 50, member B"
A_23_P69452
3206	HOXA10	homeobox A10
266812	NAP1L5	nucleosome assembly protein 1-like 5
162417	NAGS	N-acetylglutamate synthase
157567	ANKRD46	ankyrin repeat domain 46
222171	PRR15	proline rich 15
7775	ZNF232	zinc finger protein 232
1376	CPT2	carnitine palmitoyltransferase 2
9836	LCMT2	leucine carboxyl methyltransferase 2
57458	TMCC3	transmembrane and coiled-coil domain family 3
283481	LOC283481	hypothetical protein LOC283481
8436	SDPR	serum deprivation response
3200	HOXA3	homeobox A3
440804|85376|150221	RIMBP3B|RIMBP3|RIMBP3C	"RIMS binding protein 3B|""RIMS binding protein 3""|""RIMS binding protein 3C"""
84455	EFCAB7	EF-hand calcium binding domain 7
401431	LOC401431	hypothetical LOC401431
A_32_P74213
A_24_P102151
55734	ZFP64	zinc finger protein 64 homolog (mouse)
284273	ZADH2	zinc binding alcohol dehydrogenase domain containing 2
A_32_P138213
2188	FANCF	"Fanconi anemia, complementation group F"
A_32_P234691
170575	GIMAP1	"GTPase, IMAP family member 1"
126074	C19orf39	chromosome 19 open reading frame 39
55359	STYK1	serine/threonine/tyrosine kinase 1
85315	PAQR8	progestin and adipoQ receptor family member VIII
55901	THSD1	"thrombospondin, type I, domain containing 1"
3363	HTR7	5-hydroxytryptamine (serotonin) receptor 7 (adenylate cyclase-coupled)
79738	BBS10	Bardet-Biedl syndrome 10
A_23_P369666
152815	THAP6	THAP domain containing 6
79064	TMEM223	transmembrane protein 223
84455	EFCAB7	EF-hand calcium binding domain 7
4144	MAT2A	"methionine adenosyltransferase II, alpha"
A_32_P49035
2650	GCNT1	"glucosaminyl (N-acetyl) transferase 1, core 2 (beta-1,6-N-acetylglucosaminyltransferase)"
A_32_P192314
389119	C3orf54	chromosome 3 open reading frame 54
A_24_P247774
153129	SLC38A9	"solute carrier family 38, member 9"
A_32_P210723
79714	CCDC51	coiled-coil domain containing 51
134728	IRAK1BP1	interleukin-1 receptor-associated kinase 1 binding protein 1
54809	SAMD9	sterile alpha motif domain containing 9
152641|100128823	C4orf38|LOC100128823	"chromosome 4 open reading frame 38|""hypothetical LOC100128823"""
8690	JRKL	jerky homolog-like (mouse)
A_23_P418051
8772	FADD	Fas (TNFRSF6)-associated via death domain
747	DAGLA	"diacylglycerol lipase, alpha"
7771	ZFP112	zinc finger protein 112 homolog (mouse)
474344	GIMAP6	"GTPase, IMAP family member 6"
26150	RIBC2	RIB43A domain with coiled-coils 2
A_23_P149938
7978	MTERF	mitochondrial transcription termination factor
729915	LOC729915	similar to Putative POM121-like protein 1-like
6574	SLC20A1	"solute carrier family 20 (phosphate transporter), member 1"
126272	EID2B	EP300 interacting inhibitor of differentiation 2B
79818	ZNF552	zinc finger protein 552
A_32_P92563
643155	C5orf43	chromosome 5 open reading frame 43
79447	C16orf53	chromosome 16 open reading frame 53
100287486	LOC100287486	hypothetical protein LOC100287486
162417	NAGS	N-acetylglutamate synthase
55958	KLHL9	kelch-like 9 (Drosophila)
5029	P2RY2	"purinergic receptor P2Y, G-protein coupled, 2"
841	CASP8	"caspase 8, apoptosis-related cysteine peptidase"
A_24_P312417
219539	YPEL4	yippee-like 4 (Drosophila)
54861	SNRK	SNF related kinase
23087	TRIM35	tripartite motif-containing 35
A_32_P51518
51010	EXOSC3	exosome component 3
A_24_P288149
6837	MED22	mediator complex subunit 22
339318	ZNF181	zinc finger protein 181
79680	C22orf29	chromosome 22 open reading frame 29
155038	GIMAP8	"GTPase, IMAP family member 8"
85458	DIXDC1	DIX domain containing 1
55172|100288937	C14orf104|LOC100288937	"chromosome 14 open reading frame 104|""hypothetical protein LOC100288937"""
79738	BBS10	Bardet-Biedl syndrome 10
79833	GEMIN6	gem (nuclear organelle) associated protein 6
79899	PRR5L	proline rich 5 like
8512	MBL1P1	"mannose-binding lectin (protein A) 1, pseudogene 1"
126231	ZNF573	zinc finger protein 573
400506	C16orf88	chromosome 16 open reading frame 88
9751	SNPH	syntaphilin
90624	LYRM7	Lyrm7 homolog (mouse)
208	AKT2	v-akt murine thymoma viral oncogene homolog 2
5051	PAFAH2	"platelet-activating factor acetylhydrolase 2, 40kDa"
23598	PATZ1	POZ (BTB) and AT hook containing zinc finger 1
57474	ZNF490	zinc finger protein 490
157638	FAM84B	"family with sequence similarity 84, member B"
7694	ZNF135	zinc finger protein 135
51027	BOLA1	bolA homolog 1 (E. coli)
A_32_P211708
728053|399761	BMS1P1|BMS1P5	"BMS1 pseudogene 1|""BMS1 pseudogene 5"""
5990	RFX2	"regulatory factor X, 2 (influences HLA class II expression)"
254013	C12orf72	chromosome 12 open reading frame 72
A_32_P121716
A_24_P247823
57209	ZNF248	zinc finger protein 248
124997	WDR81	WD repeat domain 81
54677	CROT	carnitine O-octanoyltransferase
53354	PANK1	pantothenate kinase 1
A_32_P72477
8263	F8A1	coagulation factor VIII-associated (intronic transcript) 1
100288921	LOC100288921	hypothetical protein LOC100288921
254228	FAM26E	"family with sequence similarity 26, member E"
7539	ZFP37	zinc finger protein 37 homolog (mouse)
387032	ZKSCAN4	zinc finger with KRAB and SCAN domains 4
100287037|541565	LOC100287037|C8orf58	"similar to hCG1994484|""chromosome 8 open reading frame 58"""
150737	TTC30B	tetratricopeptide repeat domain 30B
90624	LYRM7	Lyrm7 homolog (mouse)
257236	CCDC96	coiled-coil domain containing 96
84167	C19orf44	chromosome 19 open reading frame 44
474171	STGC3	hypothetical STGC3
339834	CCDC36	coiled-coil domain containing 36
A_24_P637651
58497	PRUNE	prune homolog (Drosophila)
7978	MTERF	mitochondrial transcription termination factor
348645	C22orf34	chromosome 22 open reading frame 34
A_32_P6646
79635	CCDC121	coiled-coil domain containing 121
728039	C21orf122	chromosome 21 open reading frame 122
375287	RBM43	RNA binding motif protein 43
50650	ARHGEF3	Rho guanine nucleotide exchange factor (GEF) 3
6838	SURF6	surfeit 6
A_24_P210888
A_23_P325411
158880	USP51	ubiquitin specific peptidase 51
A_32_P31165
84126	ATRIP	ATR interacting protein
2334	AFF2	"AF4/FMR2 family, member 2"
92285|199704	ZNF585B|ZNF585A	"zinc finger protein 585B|""zinc finger protein 585A"""
256309	CCDC110	coiled-coil domain containing 110
A_24_P282274
8800	PEX11A	peroxisomal biogenesis factor 11 alpha
8790	FPGT	fucose-1-phosphate guanylyltransferase
3768	KCNJ12	"potassium inwardly-rectifying channel, subfamily J, member 12"
55703	POLR3B	polymerase (RNA) III (DNA directed) polypeptide B
A_32_P187817
79943	ZNF696	zinc finger protein 696
A_32_P52251
A_32_P79966
57709	SLC7A14	"solute carrier family 7 (cationic amino acid transporter, y+ system), member 14"
55783	FTSJD1	FtsJ methyltransferase domain containing 1
A_24_P910080
2043	EPHA4	EPH receptor A4
A_32_P146898
6886	TAL1	T-cell acute lymphocytic leukemia 1
9815	GIT2	G protein-coupled receptor kinase interacting ArfGAP 2
93622	LOC93622	hypothetical LOC93622
A_24_P926432
23417	MLYCD	malonyl-CoA decarboxylase
57002	C7orf36	chromosome 7 open reading frame 36
7549	ZNF2	zinc finger protein 2
153562	MARVELD2	MARVEL domain containing 2
30061	SLC40A1	"solute carrier family 40 (iron-regulated transporter), member 1"
25973	PARS2	"prolyl-tRNA synthetase 2, mitochondrial (putative)"
63920	C5orf54	chromosome 5 open reading frame 54
A_32_P66306
64779	MTHFSD	methenyltetrahydrofolate synthetase domain containing
6297	SALL2	sal-like 2 (Drosophila)
A_32_P184888
10614	HEXIM1	hexamethylene bis-acetamide inducible 1
54913	RPP25	ribonuclease P/MRP 25kDa subunit
5101	PCDH9	protocadherin 9
A_32_P136776
128061	C1orf131	chromosome 1 open reading frame 131
6821	SUOX	sulfite oxidase
148304	C1orf74	chromosome 1 open reading frame 74
26747	NUFIP1	nuclear fragile X mental retardation protein interacting protein 1
10940	POP1	"processing of precursor 1, ribonuclease P/MRP subunit (S. cerevisiae)"
26094	DCAF4	DDB1 and CUL4 associated factor 4
130916	MTERFD2	MTERF domain containing 2
A_24_P22657
9684	LRRC14	leucine rich repeat containing 14
162461	TMEM92	transmembrane protein 92
A_24_P85123
627	BDNF	brain-derived neurotrophic factor
219738	C10orf35	chromosome 10 open reading frame 35
23708	GSPT2	G1 to S phase transition 2
A_24_P886336
9970|84134	NR1I3|TOMM40L	"nuclear receptor subfamily 1, group I, member 3|""translocase of outer mitochondrial membrane 40 homolog (yeast)-like"""
1543	CYP1A1	"cytochrome P450, family 1, subfamily A, polypeptide 1"
5395	PMS2	PMS2 postmeiotic segregation increased 2 (S. cerevisiae)
A_23_P131887
63920	C5orf54	chromosome 5 open reading frame 54
54784	ALKBH4	"alkB, alkylation repair homolog 4 (E. coli)"
100129482	ZNF37B	zinc finger protein 37B (pseudogene)
23177	CEP68	centrosomal protein 68kDa
54438	GFOD1	glucose-fructose oxidoreductase domain containing 1
89890	KBTBD6	kelch repeat and BTB (POZ) domain containing 6
23598	PATZ1	POZ (BTB) and AT hook containing zinc finger 1
64925	CCDC71	coiled-coil domain containing 71
54995	OXSM	"3-oxoacyl-ACP synthase, mitochondrial"
A_24_P519638
79822	ARHGAP28	Rho GTPase activating protein 28
2258	FGF13	fibroblast growth factor 13
148413	LOC148413	hypothetical LOC148413
57406	ABHD6	abhydrolase domain containing 6
A_32_P401723
646962	HRCT1	histidine rich carboxyl terminus 1
A_32_P198371
348654	GEN1	"Gen homolog 1, endonuclease (Drosophila)"
A_24_P409500
84904	C9orf100	chromosome 9 open reading frame 100
284406	ZFP82	zinc finger protein 82 homolog (mouse)
112858	TP53RK	TP53 regulating kinase
24149	ZNF318	zinc finger protein 318
A_32_P202066
A_32_P204691
22845	DOLK	dolichol kinase
389677	RBM12B	RNA binding motif protein 12B
8600	TNFSF11	"tumor necrosis factor (ligand) superfamily, member 11"
79736	C17orf42	chromosome 17 open reading frame 42
9015	TAF1A	"TATA box binding protein (TBP)-associated factor, RNA polymerase I, A, 48kDa"
149420	PDIK1L	PDLIM1 interacting kinase 1 like
26515	FXC1	fracture callus 1 homolog (rat)
1796	DOK1	"docking protein 1, 62kDa (downstream of tyrosine kinase 1)"
A_24_P450372
51605	TRMT6	tRNA methyltransferase 6 homolog (S. cerevisiae)
91614	DEPDC7	DEP domain containing 7
26024	PTCD1	pentatricopeptide repeat domain 1
A_32_P42518
23600	AMACR	alpha-methylacyl-CoA racemase
23351	KHNYN	KH and NYN domain containing
4144	MAT2A	"methionine adenosyltransferase II, alpha"
157638	FAM84B	"family with sequence similarity 84, member B"
A_23_P201837
162968|503538	ZNF497|NCRNA00181	"zinc finger protein 497|""non-protein coding RNA 181"""
400099	LOC400099	hypothetical LOC400099
51250	C6orf203	chromosome 6 open reading frame 203
3205	HOXA9	homeobox A9
388115	C15orf52	chromosome 15 open reading frame 52
3216	HOXB6	homeobox B6
78996	C7orf49	chromosome 7 open reading frame 49
51058	ZNF691	zinc finger protein 691
A_32_P183983
25845	LOC25845	hypothetical LOC25845
A_32_P84342
A_32_P177797
197358	NLRC3	"NLR family, CARD domain containing 3"
1629	DBT	dihydrolipoamide branched chain transacylase E2
7222	TRPC3	"transient receptor potential cation channel, subfamily C, member 3"
A_24_P287613
22954	TRIM32	tripartite motif-containing 32
A_32_P198295
A_32_P186348
5829	PXN	paxillin
55703	POLR3B	polymerase (RNA) III (DNA directed) polypeptide B
A_24_P463989
1962	EHHADH	"enoyl-Coenzyme A, hydratase/3-hydroxyacyl Coenzyme A dehydrogenase"
3206	HOXA10	homeobox A10
A_32_P160615
6502	SKP2	S-phase kinase-associated protein 2 (p45)
A_23_P37966
5001	ORC5L	"origin recognition complex, subunit 5-like (yeast)"
23177	CEP68	centrosomal protein 68kDa
A_24_P592060
55900	ZNF302	zinc finger protein 302
161291	TMEM30B	transmembrane protein 30B
22869	ZNF510	zinc finger protein 510
253039	LOC253039	hypothetical LOC253039
64288	ZNF323	zinc finger protein 323
A_23_P417684
A_24_P97785
22954	TRIM32	tripartite motif-containing 32
80304	C2orf44	chromosome 2 open reading frame 44
100288196	LOC100288196	hypothetical protein LOC100288196
84464	BTBD12	BTB (POZ) domain containing 12
A_32_P186865
144110	TMEM86A	transmembrane protein 86A
151477	C2orf52	chromosome 2 open reading frame 52
9310	ZNF235	zinc finger protein 235
57168	ASPHD2	aspartate beta-hydroxylase domain containing 2
115330	GPR146	G protein-coupled receptor 146
2043	EPHA4	EPH receptor A4
60491	NIF3L1	NIF3 NGG1 interacting factor 3-like 1 (S. pombe)
57509	MTUS1	mitochondrial tumor suppressor 1
100287412	LOC100287412	hypothetical protein LOC100287412
A_24_P916494
28514	DLL1	delta-like 1 (Drosophila)
91893	FDXACB1	ferredoxin-fold anticodon binding domain containing 1
100131386|256051	LOC100131386|ZNF549	"hypothetical LOC100131386|""zinc finger protein 549"""
100287811|64146|84342	LOC100287811|PDF|COG8	"hypothetical protein LOC100287811|""peptide deformylase (mitochondrial)""|""component of oligomeric golgi complex 8"""
79991	OBFC1	oligonucleotide/oligosaccharide-binding fold containing 1
3214	HOXB4	homeobox B4
342908	ZNF404	zinc finger protein 404
114826	SMYD4	SET and MYND domain containing 4
A_24_P136415
83448	PUS7L	pseudouridylate synthase 7 homolog (S. cerevisiae)-like
79810	PTCD2	pentatricopeptide repeat domain 2
91749	KIAA1919	KIAA1919
A_32_P38404
401472	FLJ45248	FLJ45248 protein
A_32_P213822
131583	FAM43A	"family with sequence similarity 43, member A"
23059	CLUAP1	clusterin associated protein 1
3303	HSPA1A	heat shock 70kDa protein 1A
401508|728495	FAM74A4|FAM74A3	"family with sequence similarity 74, member A4|""family with sequence similarity 74, member A3"""
8772	FADD	Fas (TNFRSF6)-associated via death domain
8452	CUL3	cullin 3
146923	RUNDC1	RUN domain containing 1
A_32_P127248
55340	GIMAP5	"GTPase, IMAP family member 5"
A_32_P6682
140461	ASB8	ankyrin repeat and SOCS box-containing 8
A_32_P135601
A_24_P623814
100287811|64146|84342	LOC100287811|PDF|COG8	"hypothetical protein LOC100287811|""peptide deformylase (mitochondrial)""|""component of oligomeric golgi complex 8"""
221786	C7orf38	chromosome 7 open reading frame 38
285267	ZNF619	zinc finger protein 619
A_23_P434268
51259	TMEM216	transmembrane protein 216
58492	ZNF77	zinc finger protein 77
11162|2247	NUDT6|FGF2	"nudix (nucleoside diphosphate linked moiety X)-type motif 6|""fibroblast growth factor 2 (basic)"""
400451	FAM174B	"family with sequence similarity 174, member B"
84948	TIGD5	tigger transposable element derived 5
58486	ZBED5	"zinc finger, BED-type containing 5"
57168	ASPHD2	aspartate beta-hydroxylase domain containing 2
A_24_P203696
80746	TSEN2	tRNA splicing endonuclease 2 homolog (S. cerevisiae)
5999	RGS4	regulator of G-protein signaling 4
25959	KANK2	KN motif and ankyrin repeat domains 2
9957	HS3ST1	heparan sulfate (glucosamine) 3-O-sulfotransferase 1
A_23_P320159
58488	PCTP	phosphatidylcholine transfer protein
A_24_P642758
285962	FLJ40852	hypothetical LOC285962
A_23_P215382
122616	C14orf79	chromosome 14 open reading frame 79
643155	C5orf43	chromosome 5 open reading frame 43
85453	TSPYL5	TSPY-like 5
A_32_P211188
84247	LDOC1L	"leucine zipper, down-regulated in cancer 1-like"
23404	EXOSC2	exosome component 2
57562	KIAA1377	KIAA1377
643406	LOC643406	hypothetical LOC643406
3213	HOXB3	homeobox B3
79896	THNSL1	threonine synthase-like 1 (S. cerevisiae)
1153	CIRBP	cold inducible RNA binding protein
84892	C3orf39	chromosome 3 open reading frame 39
A_32_P157504
22891	ZNF365	zinc finger protein 365
7707	ZNF148	zinc finger protein 148
4193	MDM2	Mdm2 p53 binding protein homolog (mouse)
6574	SLC20A1	"solute carrier family 20 (phosphate transporter), member 1"
122616	C14orf79	chromosome 14 open reading frame 79
153562	MARVELD2	MARVEL domain containing 2
91894	C11orf52	chromosome 11 open reading frame 52
221504	ZBTB9	zinc finger and BTB domain containing 9
51524	TMEM138	transmembrane protein 138
57677	ZFP14	zinc finger protein 14 homolog (mouse)
8473	OGT	O-linked N-acetylglucosamine (GlcNAc) transferase (UDP-N-acetylglucosamine:polypeptide-N-acetylglucosaminyl transferase)
11276	SYNRG	"synergin, gamma"
53344	CHIC1	cysteine-rich hydrophobic domain 1
54626	HES2	hairy and enhancer of split 2 (Drosophila)
A_23_P123315
A_24_P942112
90529	C1orf201	chromosome 1 open reading frame 201
A_32_P197870
55693	KDM4D	lysine (K)-specific demethylase 4D
A_32_P430743
81932	HDHD3	haloacid dehalogenase-like hydrolase domain containing 3
A_24_P511143
79830	ZMYM1	"zinc finger, MYM-type 1"
2247	FGF2	fibroblast growth factor 2 (basic)
339318	ZNF181	zinc finger protein 181
3198	HOXA1	homeobox A1
26094	DCAF4	DDB1 and CUL4 associated factor 4
57496	MKL2	MKL/myocardin-like 2
79598	CEP97	centrosomal protein 97kDa
400931	LOC400931	hypothetical LOC400931
A_32_P34003
A_23_P161962
3090	HIC1	hypermethylated in cancer 1
348654	GEN1	"Gen homolog 1, endonuclease (Drosophila)"
84247	LDOC1L	"leucine zipper, down-regulated in cancer 1-like"
130535	KCTD18	potassium channel tetramerisation domain containing 18
A_24_P920922
136051	ZNF786	zinc finger protein 786
84622	ZNF594	zinc finger protein 594
A_24_P414658
149840	C20orf196	chromosome 20 open reading frame 196
54510	PCDH18	protocadherin 18
A_24_P732106
284114	TMEM102	transmembrane protein 102
163126	EID2	EP300 interacting inhibitor of differentiation 2
23051	ZHX3	zinc fingers and homeoboxes 3
A_32_P27135
120227	CYP2R1	"cytochrome P450, family 2, subfamily R, polypeptide 1"
A_23_P111171
A_32_P200669
55298	RNF121	ring finger protein 121
285315	C3orf33	chromosome 3 open reading frame 33
A_32_P159320
A_24_P697345
284349	ZNF283	zinc finger protein 283
162417	NAGS	N-acetylglutamate synthase
A_23_P363034
3570	IL6R	interleukin 6 receptor
55028	C17orf80	chromosome 17 open reading frame 80
51063	CALHM2	calcium homeostasis modulator 2
79183	TTPAL	tocopherol (alpha) transfer protein-like
129790	C7orf13	chromosome 7 open reading frame 13
64789	DEM1	defects in morphology 1 homolog (S. cerevisiae)
7733	ZNF180	zinc finger protein 180
585	BBS4	Bardet-Biedl syndrome 4
55347	ABHD10	abhydrolase domain containing 10
A_24_P92624
84938	ATG4C	ATG4 autophagy related 4 homolog C (S. cerevisiae)
84976	DISP1	dispatched homolog 1 (Drosophila)
122773	KLHDC1	kelch domain containing 1
10161	LPAR6	lysophosphatidic acid receptor 6
84872	ZC3H10	zinc finger CCCH-type containing 10
A_32_P10495
7587	ZNF37A	zinc finger protein 37A
91584	PLXNA4	plexin A4
57050	UTP3	"UTP3, small subunit (SSU) processome component, homolog (S. cerevisiae)"
7727	ZNF174	zinc finger protein 174
57209	ZNF248	zinc finger protein 248
25973	PARS2	"prolyl-tRNA synthetase 2, mitochondrial (putative)"
29775	CARD10	"caspase recruitment domain family, member 10"
A_24_P928765
84342	COG8	component of oligomeric golgi complex 8
57458	TMCC3	transmembrane and coiled-coil domain family 3
94	ACVRL1	activin A receptor type II-like 1
83932	C1orf124	chromosome 1 open reading frame 124
55028	C17orf80	chromosome 17 open reading frame 80
23417	MLYCD	malonyl-CoA decarboxylase
7691	ZNF132	zinc finger protein 132
57562	KIAA1377	KIAA1377
10780	ZNF234	zinc finger protein 234
374907	B3GNT8	"UDP-GlcNAc:betaGal beta-1,3-N-acetylglucosaminyltransferase 8"
3199	HOXA2	homeobox A2
64756	ATPAF1	ATP synthase mitochondrial F1 complex assembly factor 1
A_32_P125402
A_32_P42313
A_32_P91042
28986	MAGEH1	"melanoma antigen family H, 1"
A_32_P129968
84182	FAM188B	"family with sequence similarity 188, member B"
92935	MARS2	"methionyl-tRNA synthetase 2, mitochondrial"
78990	OTUB2	"OTU domain, ubiquitin aldehyde binding 2"
84283	TMEM79	transmembrane protein 79
9841	ZBTB24	zinc finger and BTB domain containing 24
51363	CHST15	carbohydrate (N-acetylgalactosamine 4-sulfate 6-O) sulfotransferase 15
1031	CDKN2C	"cyclin-dependent kinase inhibitor 2C (p18, inhibits CDK4)"
A_32_P181826
A_24_P856722
79888	LPCAT1	lysophosphatidylcholine acyltransferase 1
79598	CEP97	centrosomal protein 97kDa
80764	THAP7	THAP domain containing 7
4066	LYL1	lymphoblastic leukemia derived sequence 1
57479	PRR12	proline rich 12
51385	ZNF589	zinc finger protein 589
162967	ZNF320	zinc finger protein 320
124961	ZFP3	zinc finger protein 3 homolog (mouse)
90624	LYRM7	Lyrm7 homolog (mouse)
27030	MLH3	mutL homolog 3 (E. coli)
79891	ZNF671	zinc finger protein 671
267004	PGBD3	piggyBac transposable element derived 3
60370	AVPI1	arginine vasopressin-induced 1
3156	HMGCR	3-hydroxy-3-methylglutaryl-Coenzyme A reductase
A_32_P146635
10005|90203	ACOT8|SNX21	"acyl-CoA thioesterase 8|""sorting nexin family member 21"""
A_32_P81173
139170	DCAF12L1	DDB1 and CUL4 associated factor 12-like 1
4223	MEOX2	mesenchyme homeobox 2
A_32_P135890
11278	KLF12	Kruppel-like factor 12
6837	MED22	mediator complex subunit 22
A_24_P346181
A_32_P82863
25880	TMEM186	transmembrane protein 186
79072	FASTKD3	FAST kinase domains 3
A_23_P68807
9778	KIAA0232	KIAA0232
8629	JRK	jerky homolog (mouse)
11163	NUDT4	nudix (nucleoside diphosphate linked moiety X)-type motif 4
A_24_P804267
2043	EPHA4	EPH receptor A4
140688	C20orf112	chromosome 20 open reading frame 112
401232	DKFZP686I15217	hypothetical LOC401232
A_32_P87074
1629	DBT	dihydrolipoamide branched chain transacylase E2
A_24_P772450
254228	FAM26E	"family with sequence similarity 26, member E"
1154	CISH	cytokine inducible SH2-containing protein
79169	C1orf35	chromosome 1 open reading frame 35
A_32_P163443
A_24_P136691
55222	LRRC20	leucine rich repeat containing 20
5999	RGS4	regulator of G-protein signaling 4
113235	SLC46A1	"solute carrier family 46 (folate transporter), member 1"
A_24_P594721
55721	IQCC	IQ motif containing C
7737	RNF113A	ring finger protein 113A
10392	NOD1	nucleotide-binding oligomerization domain containing 1
10144	FAM13A	"family with sequence similarity 13, member A"
138716	C9orf23	chromosome 9 open reading frame 23
9570	GOSR2	golgi SNAP receptor complex member 2
55924	C1orf183	chromosome 1 open reading frame 183
8799	PEX11B	peroxisomal biogenesis factor 11 beta
7549	ZNF2	zinc finger protein 2
A_24_P810084
8649	MAPKSP1	MAPK scaffold protein 1
324	APC	adenomatous polyposis coli
91749	KIAA1919	KIAA1919
83893	SPATA16	spermatogenesis associated 16
10	NAT2	N-acetyltransferase 2 (arylamine N-acetyltransferase)
A_32_P226700
23361	ZNF629	zinc finger protein 629
10783	NEK6	NIMA (never in mitosis gene a)-related kinase 6
84141	FAM176A	"family with sequence similarity 176, member A"
11276	SYNRG	"synergin, gamma"
9738	CP110	CP110 protein
4211	MEIS1	Meis homeobox 1
1025	CDK9	cyclin-dependent kinase 9
8705	B3GALT4	"UDP-Gal:betaGlcNAc beta 1,3-galactosyltransferase, polypeptide 4"
100130733	LRRC70	leucine rich repeat containing 70
A_32_P67577
A_32_P82610
