# Supplementary material for: Acidosis Activation of the Proton-Sensing GPR4 Receptor Stimulates Vascular Endothelial Cell Inflammatory Responses Revealed by Transcriptome Analysis
Source: PLoS One. 2013 Apr 16;8(4):e61991. doi: 10.1371/journal.pone.0061991 (PMC3628782; doi:10.1371/journal.pone.0061991)
Supplement: Table S5 — Table of Gene Ontology enrichment generated by GATHER using the GPR4 overexpression-induced genes from Table S3. (XLSX) [file pone.0061991.s008.xlsx]

## Sheet: gather_gene_ontology_120807
#	Annotation	Total Genes With Ann	Your Genes (With Ann)	Your Genes (No Ann)	Genome (With Ann)	Genome (No Ann)	ln(Bayes factor)	neg ln(p value)	FE: neg ln(p value)	FE: neg ln(FDR)	Genes
1	GO:0050789 [2]: regulation of biological process	202	202	264	2665	9148	44.39	11.17	50.02	43.34	ADAMTS1 AHR ARID5B ARNTL2 ATF2 ATF3 ATF4 BACH1 BACH2 BAZ1A BCL10 BCL2A1 BCL2L11 BCL3 BCL6 BHLHB3 BIK BIRC2 BIRC3 BMPR1B BRAF BTG3 CARD15 CCL2 CCNT2 CDKN2B CEBPB CEBPD CEBPE CEBPG CENTD1 CFLAR CITED4 CNN1 CREB1 CREB5 CREM CSF1 CX3CL1 CXCL1 CXorf43 CYR61 DDIT3 DLX2 E2F7 EIF2AK3 EIF4E ELL2 EPC1 ESM1 ETS1 ETS2 FEM1B FGF18 FIGF FLJ38281 FOS FOSB FOSL2 FOXF1 FOXP1 FRZB FST GADD45A GADD45B GLIS3 HBEGF H…
2	GO:0050791 [3]: regulation of physiological process	179	179	287	2374	9439	36.54	11.17	42.14	36.15	ADAMTS1 AHR ARID5B ARNTL2 ATF2 ATF3 ATF4 BACH1 BACH2 BAZ1A BCL10 BCL2A1 BCL2L11 BCL3 BCL6 BHLHB3 BIK BIRC2 BIRC3 BRAF BTG3 CARD15 CCL2 CCNT2 CDKN2B CEBPB CEBPD CEBPE CEBPG CFLAR CITED4 CNN1 CREB1 CREB5 CREM CSF1 CX3CL1 CXCL1 CXorf43 DDIT3 DLX2 E2F7 EIF2AK3 EIF4E ELL2 EPC1 ETS1 ETS2 FEM1B FGF18 FIGF FLJ38281 FOS FOSB FOSL2 FOXF1 FOXP1 FST GLIS3 HBEGF HDAC4 HDAC9 HEY1 HIVEP2 HLX1 HOXB9 HOXD10 ID4 I…
3	GO:0050794 [3]: regulation of cellular process	72	72	394	720	11093	21.12	11.17	26.8	21.22	ADAMTS1 BCL10 BCL2A1 BCL2L11 BCL3 BCL6 BIK BIRC2 BIRC3 BMPR1B BRAF BTG3 CARD15 CCL2 CDKN2B CFLAR CSF1 CX3CL1 CXCL1 CYR61 EPC1 ESM1 ETS1 FEM1B FGF18 FIGF FRZB HBEGF HMOX1 IL15 IL1A IL1B IL6 IL8 INHBA IRS2 JAG1 KLF4 LIF LST1 MAGI1 MAP3K5 MAP3K7IP2 MCL1 NEDD4L NEDD9 NFKB1 NFKBIA NFKBIE NLK OKL38 PBEF1 PLK2 REL RGS16 RIPK2 RND1 SERPINB2 SMURF1 SNF1LK2 SPRY1 SPRY4 SQSTM1 STK17B STK38L TNFAIP3 TNFAIP8 …
4	GO:0006955 [4]: immune response	69	69	397	678	11135	20.72	11.17	26.41	21.12	AOC3 BCL6 BDKRB1 C9 CCL2 CCL20 CCL5 CCL7 CD83 CEBPB CLEC2D COL4A3BP CSF2 CX3CL1 CXCL1 CXCL2 CXCL3 CXCL6 DAF DGKD EBI3 ETS1 F3 FOS GBP1 GBP2 GBP3 GEM HDAC4 HDAC9 IL15 IL18R1 IL18RAP IL1A IL1B IL6 IL7R IL8 INHBA INHBB IRAK2 IRF1 IRF2 KLF6 LCP2 LIF LST1 LTB MADCAM1 MBP NCF2 NFIL3 NFKB1 NR3C1 NR4A2 PDCD1LG1 PTGES PTGS2 RIPK2 SELE SOD2 TAP1 TLR2 TNFAIP6 TNFRSF9 TNFSF7 TRIF UBD ZNF179
5	GO:0006355 [7]: regulation of transcription, DNA-dependent	122	122	344	1691	10122	18.4	11.17	23.89	18.95	AHR ARID5B ARNTL2 ATF2 ATF3 ATF4 BACH1 BACH2 BAZ1A BCL3 BCL6 BHLHB3 CCNT2 CEBPB CEBPD CEBPE CEBPG CREB1 CREB5 CREM CXorf43 DDIT3 DLX2 E2F7 ELL2 EPC1 ETS1 ETS2 FLJ38281 FOS FOSB FOSL2 FOXF1 FOXP1 GLIS3 HDAC4 HDAC9 HEY1 HIVEP2 HLX1 HOXB9 HOXD10 ID4 ING1 IRF1 IRF2 IRX5 JAZF1 JDP2 JUNB KIAA1683 KIAA1718 KLF3 KLF4 KLF5 KLF6 KLF7 KLF9 LOC153222 MEF2A MGC12466 MSX1 MXD1 MYB MYCPBP NAB1 NFATC1 NFE2L2 NFI…
6	GO:0045449 [6]: regulation of transcription	125	125	341	1752	10061	18.36	11.17	23.84	18.95	AHR ARID5B ARNTL2 ATF2 ATF3 ATF4 BACH1 BACH2 BAZ1A BCL3 BCL6 BHLHB3 CCNT2 CEBPB CEBPD CEBPE CEBPG CITED4 CREB1 CREB5 CREM CXorf43 DDIT3 DLX2 E2F7 ELL2 EPC1 ETS1 ETS2 FLJ38281 FOS FOSB FOSL2 FOXF1 FOXP1 GLIS3 HDAC4 HDAC9 HEY1 HIVEP2 HLX1 HOXB9 HOXD10 ID4 ING1 IRF1 IRF2 IRX5 JAZF1 JDP2 JUNB KIAA1683 KIAA1718 KLF3 KLF4 KLF5 KLF6 KLF7 KLF9 LOC153222 MEF2A MGC12466 MSX1 MXD1 MYB MYCPBP NAB1 NFATC1 NFE…
7	GO:0019219 [5]: regulation of nucleobase, nucleoside, nucleotide and nucleic acid metabolism	126	126	340	1777	10036	18.19	11.17	23.66	18.92	AHR ARID5B ARNTL2 ATF2 ATF3 ATF4 BACH1 BACH2 BAZ1A BCL3 BCL6 BHLHB3 CCNT2 CEBPB CEBPD CEBPE CEBPG CITED4 CREB1 CREB5 CREM CXorf43 DDIT3 DLX2 E2F7 ELL2 EPC1 ETS1 ETS2 FLJ38281 FOS FOSB FOSL2 FOXF1 FOXP1 GLIS3 HDAC4 HDAC9 HEY1 HIVEP2 HLX1 HOXB9 HOXD10 ID4 IL7R ING1 IRF1 IRF2 IRX5 JAZF1 JDP2 JUNB KIAA1683 KIAA1718 KLF3 KLF4 KLF5 KLF6 KLF7 KLF9 LOC153222 MEF2A MGC12466 MSX1 MXD1 MYB MYCPBP NAB1 NFATC…
8	GO:0006952 [5]: defense response	71	71	395	767	11046	17.51	11.17	23.14	18.54	AOC3 BCL6 BDKRB1 C9 CCL2 CCL20 CCL5 CCL7 CD69 CD83 CEBPB CEBPE CLEC2D COL4A3BP CSF2 CX3CL1 CXCL1 CXCL2 CXCL3 CXCL6 DAF DGKD EBI3 ETS1 F3 FOS GBP1 GBP2 GBP3 GEM HDAC4 HDAC9 IL15 IL18R1 IL18RAP IL1A IL1B IL6 IL7R IL8 INHBA INHBB IRAK2 IRF1 IRF2 KLF6 LCP2 LIF LST1 LTB MADCAM1 MBP NCF2 NFIL3 NFKB1 NR3C1 NR4A2 PDCD1LG1 PTGES PTGS2 RIPK2 SELE SOD2 TAP1 TLR2 TNFAIP6 TNFRSF9 TNFSF7 TRIF UBD ZNF179
9	GO:0019222 [4]: regulation of metabolism	131	131	335	1907	9906	17.2	11.17	22.65	18.29	AHR ARID5B ARNTL2 ATF2 ATF3 ATF4 BACH1 BACH2 BAZ1A BCL3 BCL6 BHLHB3 CCNT2 CEBPB CEBPD CEBPE CEBPG CITED4 CREB1 CREB5 CREM CXorf43 DDIT3 DLX2 E2F7 EIF2AK3 EIF4E ELL2 EPC1 ETS1 ETS2 FLJ38281 FOS FOSB FOSL2 FOXF1 FOXP1 GLIS3 HDAC4 HDAC9 HEY1 HIVEP2 HLX1 HOXB9 HOXD10 ID4 IL7R ING1 INHBA INHBB IRF1 IRF2 IRX5 JAZF1 JDP2 JUNB KIAA1683 KIAA1718 KLF3 KLF4 KLF5 KLF6 KLF7 KLF9 LOC153222 MEF2A MGC12466 MSX1 …
10	GO:0006351 [7]: transcription, DNA-dependent	123	123	343	1746	10067	17.17	11.17	22.63	18.29	AHR ARID5B ARNTL2 ATF2 ATF3 ATF4 BACH1 BACH2 BAZ1A BCL3 BCL6 BHLHB3 CCNT2 CCRN4L CEBPB CEBPD CEBPE CEBPG CREB1 CREB5 CREM CXorf43 DDIT3 DLX2 E2F7 ELL2 EPC1 ETS1 ETS2 FLJ38281 FOS FOSB FOSL2 FOXF1 FOXP1 GLIS3 HDAC4 HDAC9 HEY1 HIVEP2 HLX1 HOXB9 HOXD10 ID4 ING1 IRF1 IRF2 IRX5 JAZF1 JDP2 JUNB KIAA1683 KIAA1718 KLF3 KLF4 KLF5 KLF6 KLF7 KLF9 LOC153222 MEF2A MGC12466 MSX1 MXD1 MYB MYCPBP NAB1 NFATC1 NFE…
11	GO:0009607 [4]: response to biotic stimulus	77	77	389	881	10932	16.97	11.17	22.57	18.29	AOC3 BCL6 BDKRB1 C9 CCL2 CCL20 CCL5 CCL7 CD69 CD83 CEBPB CEBPE CLEC2D COL4A3BP CSF2 CX3CL1 CXCL1 CXCL2 CXCL3 CXCL6 DAF DGKD DNAJA1 EBI3 EIF2AK3 ETS1 F3 FOS GBP1 GBP2 GBP3 GEM HDAC4 HDAC9 HERPUD1 IL15 IL18R1 IL18RAP IL1A IL1B IL6 IL7R IL8 INHBA INHBB IRAK2 IRF1 IRF2 KLF6 LCP2 LIF LST1 LTB MADCAM1 MBP NCF2 NFIL3 NFKB1 NFKBIA NR3C1 NR4A2 PDCD1LG1 PTGES PTGS2 RIPK2 SELE SNFT SOD2 TAP1 TLR2 TNFAIP6 TN…
12	GO:0006350 [6]: transcription	127	127	339	1842	9971	16.65	11.17	22.1	17.9	AHR ARID5B ARNTL2 ATF2 ATF3 ATF4 BACH1 BACH2 BAZ1A BCL3 BCL6 BHLHB3 CCNT2 CCRN4L CEBPB CEBPD CEBPE CEBPG CITED4 CREB1 CREB5 CREM CXorf43 DDIT3 DLX2 E2F7 ELL2 EPC1 ETS1 ETS2 FLJ38281 FOS FOSB FOSL2 FOXF1 FOXP1 GLIS3 HDAC4 HDAC9 HEY1 HIVEP2 HLX1 HOXB9 HOXD10 ID4 ING1 IRF1 IRF2 IRX5 JAZF1 JDP2 JUNB KIAA1683 KIAA1718 KLF3 KLF4 KLF5 KLF6 KLF7 KLF9 LOC153222 MEF2A MGC12466 MSX1 MXD1 MYB MYCPBP NAB1 NFA…
13	GO:0006954 [5]: inflammatory response	29	29	437	167	11646	16.11	11.17	21.98	17.87	AOC3 BCL6 BDKRB1 CCL2 CCL20 CCL5 CCL7 CEBPB CX3CL1 CXCL1 CXCL2 CXCL3 CXCL6 FOS HDAC4 HDAC9 IL18RAP IL1A IL1B IL8 IRAK2 NFKB1 NR3C1 PTGS2 RIPK2 SELE TLR2 TNFAIP6 TRIF
14	GO:0043118 [4]: negative regulation of physiological process	43	43	423	376	11437	14.07	11.17	19.8	15.76	ADAMTS1 BCL2A1 BCL3 BCL6 BIRC2 BIRC3 BRAF BTG3 CCL2 CDKN2B CFLAR CXCL1 ETS1 FOSB FST GLIS3 IL1A IL1B IL6 IL8 INHBA INHBB IRF2 KLF3 KLF4 LST1 MCL1 NAB1 NFKB1 NFKBIA NFKBIE OKL38 PRDM1 RFX3 RYBP SERPINB2 TNFAIP3 TNFAIP8 TNFRSF9 VEGF ZFHX1B ZHX2 ZNF24
15	GO:0009611 [5]: response to wounding	34	34	432	252	11561	13.78	11.17	19.58	15.61	AOC3 BCL6 BDKRB1 CCL2 CCL20 CCL5 CCL7 CEBPB CSF2 CX3CL1 CXCL1 CXCL2 CXCL3 CXCL6 EBI3 FOS HDAC4 HDAC9 IL18RAP IL1A IL1B IL8 INHBA IRAK2 NCF2 NFKB1 NR3C1 PTGS2 RIPK2 SELE SOD2 TLR2 TNFAIP6 TRIF
16	GO:0051244 [4]: regulation of cellular physiological process	51	51	415	516	11297	13.05	11.17	18.71	14.81	ADAMTS1 BCL10 BCL2A1 BCL2L11 BCL3 BCL6 BIK BIRC2 BIRC3 BRAF BTG3 CARD15 CCL2 CDKN2B CFLAR CSF1 CXCL1 ETS1 FEM1B FGF18 FIGF HBEGF IL15 IL1A IL1B IL6 IL8 INHBA IRS2 JAG1 KLF4 LIF LST1 MAP3K5 MCL1 NEDD4L NFKB1 NFKBIA NFKBIE OKL38 PBEF1 RIPK2 SERPINB2 STK17B STK38L TNFAIP3 TNFAIP8 TNFRSF9 TRAF3 VEGF VIP
17	GO:0009613 [5]: response to pest, pathogen or parasite	45	45	421	426	11387	12.74	11.17	18.43	14.59	AOC3 BCL6 BDKRB1 C9 CCL2 CCL20 CCL5 CCL7 CD83 CEBPB CLEC2D CSF2 CX3CL1 CXCL1 CXCL2 CXCL3 CXCL6 DAF EBI3 FOS HDAC4 HDAC9 IL18RAP IL1A IL1B IL6 IL7R IL8 INHBA IRAK2 NCF2 NFKB1 NFKBIA NR3C1 NR4A2 PTGES PTGS2 RIPK2 SELE SNFT SOD2 TLR2 TNFAIP6 TRIF UBD
18	GO:0006366 [8]: transcription from Pol II promoter	41	41	425	389	11424	11.14	11.17	16.83	13.04	AHR BCL6 CCNT2 CCRN4L CEBPB CEBPD CREB5 ELL2 ETS1 FOS FOSB FOSL2 FOXF1 GLIS3 HLX1 ID4 IRF1 IRF2 JUNB KLF3 KLF5 KLF7 KLF9 MEF2A NFATC1 NFE2L2 NFIL3 NFKB1 NR3C1 PPARA PPARG PRDM1 REL RYBP SNFT SOD2 SQSTM1 SRF TBX19 TBX3 THRAP1
19	GO:0007275 [2]: development	110	110	356	1677	10136	10.95	11.17	16.31	12.63	ACTC ADAMTS4 ANGPT2 AVIL AXIN2 BHLHB3 BMP2 BMPR1B BRAF CALD1 CCL2 CDH11 CELSR3 CSF1 CSF2 CSRP2 CXCL1 CYR61 DGKD DLX2 DSCR1 DYRK1A EFNB2 EPC1 ERBB4 ESM1 ETS2 FGF18 FGF5 FIGF FOS FOSB FRZB FST GADD45B GREM1 HBEGF HDAC4 HDAC9 HEY1 HLX1 HMOX1 HOXB9 HOXD10 IFRD1 IL8 INHBA INHBB JAG1 KITLG KLF3 KLF4 KLF6 LAMB3 LAMC2 LIF LIMS1 LOC283767 LRP12 LST1 MAK MBP MCL1 MEF2A MSX1 MXD1 NEDD9 NKX3-1 NR0B1 NRG1 OKL…
20	GO:0043207 [5]: response to external biotic stimulus	45	45	421	457	11356	10.87	11.17	16.51	12.78	AOC3 BCL6 BDKRB1 C9 CCL2 CCL20 CCL5 CCL7 CD83 CEBPB CLEC2D CSF2 CX3CL1 CXCL1 CXCL2 CXCL3 CXCL6 DAF EBI3 FOS HDAC4 HDAC9 IL18RAP IL1A IL1B IL6 IL7R IL8 INHBA IRAK2 NCF2 NFKB1 NFKBIA NR3C1 NR4A2 PTGES PTGS2 RIPK2 SELE SNFT SOD2 TLR2 TNFAIP6 TRIF UBD
21	GO:0051243 [5]: negative regulation of cellular physiological process	29	29	437	236	11577	9.32	11.17	15.08	11.44	ADAMTS1 BCL2A1 BCL3 BIRC2 BIRC3 BRAF BTG3 CCL2 CDKN2B CFLAR CXCL1 ETS1 IL1A IL1B IL6 IL8 INHBA KLF4 LST1 MCL1 NFKB1 NFKBIA NFKBIE OKL38 SERPINB2 TNFAIP3 TNFAIP8 TNFRSF9 VEGF
22	GO:0006950 [4]: response to stress	62	62	404	788	11025	9.17	11.17	14.67	11.09	AHR AOC3 BCL6 BDKRB1 C9 CCL2 CCL20 CCL5 CCL7 CD83 CEBPB CLEC2D CRY1 CSF2 CX3CL1 CXCL1 CXCL2 CXCL3 CXCL6 DAF DDIT3 DNAJA1 DUSP10 EBI3 EIF2AK3 FOS GADD45A GADD45B HDAC4 HDAC9 HERPUD1 IL18RAP IL1A IL1B IL6 IL7R IL8 INHBA IRAK2 MAP3K5 MIG-6 NCF2 NFKB1 NFKBIA NR3C1 NR4A2 PPP1R15A PTGES PTGS2 RIPK2 SELE SGK SLK SNFT SOD2 SQSTM1 TLR2 TNFAIP6 TRA1 TRIF UBD VEGF
23	GO:0008219 [4]: cell death	41	41	425	429	11384	8.79	11.17	14.41	10.87	AHR ALS4 BBC3 BCL10 BCL2A1 BCL2L11 BIK BIRC2 BIRC3 BRAF C9 CARD15 CCL2 CFLAR FEM1B FOSL2 GADD45A GADD45B GULP1 IL1A IL1B INHBA LIMS1 MAP3K5 MCL1 NFKB1 NFKBIA PPP1R15A RIPK2 SERPINB2 SGK STK17B TNFAIP3 TNFAIP8 TNFRSF11B TNFRSF9 TNFSF7 TRAF1 TRAF3 TRIB3 VEGF
24	GO:0016265 [3]: death	41	41	425	433	11380	8.57	11.17	14.19	10.69	AHR ALS4 BBC3 BCL10 BCL2A1 BCL2L11 BIK BIRC2 BIRC3 BRAF C9 CARD15 CCL2 CFLAR FEM1B FOSL2 GADD45A GADD45B GULP1 IL1A IL1B INHBA LIMS1 MAP3K5 MCL1 NFKB1 NFKBIA PPP1R15A RIPK2 SERPINB2 SGK STK17B TNFAIP3 TNFAIP8 TNFRSF11B TNFRSF9 TNFSF7 TRAF1 TRAF3 TRIB3 VEGF
25	GO:0030154 [3]: cell differentiation	24	24	442	190	11623	7.37	10.47	13.14	9.68	BHLHB3 BMPR1B CSF1 CSRP2 GADD45B HDAC4 HDAC9 IFRD1 INHBA INHBB JAG1 KLF4 KLF6 MBP MCL1 NRG1 OKL38 PAPPA PPARG PTGS2 SKIL SMURF1 SYNE1 VEGF
26	GO:0006915 [6]: apoptosis	37	37	429	403	11410	6.65	9.78	12.26	8.84	AHR BBC3 BCL10 BCL2A1 BCL2L11 BIK BIRC2 BIRC3 BRAF CARD15 CCL2 CFLAR FEM1B GADD45A GADD45B GULP1 IL1A IL1B INHBA MAP3K5 MCL1 NFKB1 NFKBIA PPP1R15A RIPK2 SERPINB2 SGK STK17B TNFAIP3 TNFAIP8 TNFRSF11B TNFRSF9 TNFSF7 TRAF1 TRAF3 TRIB3 VEGF
27	GO:0012501 [5]: programmed cell death	37	37	429	405	11408	6.56	9.78	12.16	8.77	AHR BBC3 BCL10 BCL2A1 BCL2L11 BIK BIRC2 BIRC3 BRAF CARD15 CCL2 CFLAR FEM1B GADD45A GADD45B GULP1 IL1A IL1B INHBA MAP3K5 MCL1 NFKB1 NFKBIA PPP1R15A RIPK2 SERPINB2 SGK STK17B TNFAIP3 TNFAIP8 TNFRSF11B TNFRSF9 TNFSF7 TRAF1 TRAF3 TRIB3 VEGF
28	GO:0007154 [3]: cell communication	174	174	292	3301	8512	6.39	9.38	11.48	8.14	ABL2 ADAMTS1 ADAMTS4 AHR ANGPT2 AOC3 AREG ARL8 ARNTL2 ASB5 AXIN2 BCL10 BCL3 BDKRB1 BIRC2 BIRC3 BMP2 BMPR1B BRAF C12orf2 CCL2 CCL20 CCL5 CCL7 CD69 CD83 CDH11 CELSR3 CENTD1 CFLAR CGA CHN2 CLDN1 CLEC2D CMKOR1 CREB1 CREM CSF2 CX3CL1 CXCL1 CXCL2 CXCL3 CXCL6 CYR61 DGKD DSCR1 DUSP10 DUSP8 EFNA1 EFNB2 ERBB4 FGF18 FGF5 FRZB FST GADD45B GCH1 GEM GJA7 GNA13 GNAL HBEGF HMOX1 ICAM4 ICAM5 IL15 IL18R1 IL18RAP I…
29	GO:0043283 [4]: biopolymer metabolism	33	33	433	1578	10235	5.56	8.77	0	0	ADAM8 ADAMTS1 ADAMTS4 CDYL2 CFLAR CPEB4 CRY1 CXCL6 CYLD EPC1 FLJ11196 FLJ23749 FLJ90650 FOS GADD45A HDAC4 HDAC9 IFIH1 IL7R MMP1 MMP10 NEDD4L PAPPA SLK SMURF1 UBD USP12 USP31 USP37 VCX VCX-C VCX3A ZFP36
30	GO:0009653 [3]: morphogenesis	71	71	395	1079	10734	5.31	8.6	10.64	7.35	ACTC ADAMTS4 ANGPT2 AVIL BHLHB3 BMP2 BMPR1B BRAF CALD1 CCL2 CDH11 CSF1 CSRP2 CXCL1 CYR61 DGKD DLX2 DSCR1 DYRK1A EFNB2 EPC1 ESM1 ETS2 FGF18 FGF5 FIGF FRZB GREM1 HBEGF HDAC4 HDAC9 HEY1 IFRD1 IL8 INHBA INHBB JAG1 KITLG KLF4 KLF6 LAMB3 LAMC2 LOC283767 LST1 MBP MEF2A MSX1 NEDD9 NRG1 OKL38 PDLIM5 PLEKHC1 PPP1R9A RAPGEF5 RND1 RPS6KA6 SIX1 SIX4 SLC25A25 SLIT2 SMURF1 SPRY1 TBX19 TBX3 TGFB2 TNFAIP2 TNFRSF1…
31	GO:0009581 [5]: detection of external stimulus	6	6	460	589	11224	4.9	8.53	0	0	CLDN14 CNGA1 CRY1 KCNE1L RGS16 SLIT2
32	GO:0009966 [4]: regulation of signal transduction	19	19	447	151	11662	4.86	8.53	10.63	7.35	BCL10 BIRC2 CFLAR FRZB HMOX1 MAGI1 MAP3K7IP2 NLK PLK2 REL RGS16 RIPK2 SMURF1 SNF1LK2 SPRY1 SPRY4 SQSTM1 TRIF VEGF
33	GO:0042981 [6]: regulation of apoptosis	24	24	442	226	11587	4.78	8.4	10.47	7.23	BCL10 BCL2A1 BCL2L11 BIK BIRC2 BIRC3 BRAF CARD15 CCL2 CFLAR FEM1B IL1A INHBA MAP3K5 MCL1 NFKB1 RIPK2 SERPINB2 STK17B TNFAIP3 TNFAIP8 TNFRSF9 TRAF3 VEGF
34	GO:0016070 [5]: RNA metabolism	3	3	463	448	11365	4.74	8.4	0	0	CPEB4 FLJ11196 ZFP36
35	GO:0043067 [5]: regulation of programmed cell death	24	24	442	228	11585	4.65	8.4	10.34	7.16	BCL10 BCL2A1 BCL2L11 BIK BIRC2 BIRC3 BRAF CARD15 CCL2 CFLAR FEM1B IL1A INHBA MAP3K5 MCL1 NFKB1 RIPK2 SERPINB2 STK17B TNFAIP3 TNFAIP8 TNFRSF9 TRAF3 VEGF
36	GO:0007243 [6]: protein kinase cascade	24	24	442	228	11585	4.65	8.4	10.34	7.16	BCL10 BCL3 BIRC2 CCL2 CFLAR DUSP10 DUSP8 GADD45B HMOX1 IRAK2 LATS2 MAP3K5 MAP3K7IP2 NFKBIA NLK PLK2 REL RIPK2 SNF1LK2 SQSTM1 STK17B STK38L TRIB3 TRIF
37	GO:0009887 [4]: organogenesis	59	59	407	865	10948	4.55	8.28	9.91	6.79	ACTC ADAMTS4 ANGPT2 AVIL BHLHB3 BMP2 BMPR1B BRAF CALD1 CCL2 CDH11 CSF1 CSRP2 CXCL1 DLX2 DSCR1 DYRK1A EFNB2 ETS2 FGF5 FIGF FRZB GREM1 HBEGF HDAC4 HDAC9 HEY1 IFRD1 IL8 INHBA INHBB JAG1 KITLG KLF4 KLF6 LAMB3 LAMC2 LOC283767 LST1 MBP MEF2A MSX1 NRG1 PDLIM5 PPP1R9A RAPGEF5 RND1 RPS6KA6 SIX1 SLC25A25 SLIT2 SMURF1 SPRY1 TBX3 TNFAIP2 TNFRSF11B VCX3A VEGF ZFHX1B
38	GO:0048513 [3]: organ development	59	59	407	865	10948	4.55	8.28	9.91	6.79	ACTC ADAMTS4 ANGPT2 AVIL BHLHB3 BMP2 BMPR1B BRAF CALD1 CCL2 CDH11 CSF1 CSRP2 CXCL1 DLX2 DSCR1 DYRK1A EFNB2 ETS2 FGF5 FIGF FRZB GREM1 HBEGF HDAC4 HDAC9 HEY1 IFRD1 IL8 INHBA INHBB JAG1 KITLG KLF4 KLF6 LAMB3 LAMC2 LOC283767 LST1 MBP MEF2A MSX1 NRG1 PDLIM5 PPP1R9A RAPGEF5 RND1 RPS6KA6 SIX1 SLC25A25 SLIT2 SMURF1 SPRY1 TBX3 TNFAIP2 TNFRSF11B VCX3A VEGF ZFHX1B
39	GO:0008283 [4]: cell proliferation	65	65	401	993	10820	4.33	8.12	9.65	6.58	ADAMTS1 AHR AREG BCL10 BCL3 BCL6 BHLHB3 BTG3 CCNG2 CCNL1 CCNT2 CDC14A CDK6 CDKN2B CLK1 CSF1 CSRP2 CXCL1 CXCL6 CYLD CYR61 DDIT3 E2F7 ERBB4 ETS1 FGF18 FGF5 FIGF FOSB G0S2 GADD45A HBEGF HDAC4 HDAC9 IL15 IL1A IL1B IL6 IL8 ING1 INHBA IRF1 IRF2 IRS2 JAG1 KITLG KLF4 LATS2 LIF LST1 MXD1 NEDD9 PBEF1 PDCD1LG1 PDGFRA PLK2 PPP1R15A SESN2 TGFB2 TNFRSF9 TNFSF7 TRIB1 TSPAN2 VEGF VIP
40	GO:0007165 [4]: signal transduction	142	142	324	2684	9129	4.22	8.12	9.27	6.25	ABL2 ADAMTS1 ADAMTS4 AHR ANGPT2 ARL8 ARNTL2 ASB5 AXIN2 BCL10 BCL3 BDKRB1 BIRC2 BIRC3 BMPR1B BRAF C12orf2 CCL2 CCL20 CCL5 CCL7 CD69 CD83 CELSR3 CENTD1 CFLAR CGA CHN2 CLEC2D CMKOR1 CREB1 CREM CSF2 CX3CL1 CXCL1 CXCL2 CXCL3 CXCL6 DGKD DSCR1 DUSP10 DUSP8 ERBB4 FGF18 FGF5 FRZB GADD45B GEM GNA13 GNAL HBEGF HMOX1 IL15 IL18R1 IL18RAP IL1B IL6 IL7R IL8 INHBA IRAK2 IRS2 JAG1 KITLG LATS2 LCP2 LIF LRP12 LTB M…
41	GO:0042127 [5]: regulation of cell proliferation	24	24	442	236	11577	4.18	7.91	9.84	6.75	ADAMTS1 BCL6 BTG3 CDKN2B CSF1 CXCL1 ETS1 FGF18 FIGF HBEGF IL15 IL1A IL1B IL6 IL8 IRS2 JAG1 KLF4 LIF LST1 PBEF1 TNFRSF9 VEGF VIP
42	GO:0007186 [6]: G-protein coupled receptor protein signaling pathway	17	17	449	977	10836	4.12	7.91	0	0	BDKRB1 CCL2 CELSR3 CMKOR1 CXCL1 CXCL2 CXCL3 DGKD GNA13 GNAL IL8 OXTR PMCH RASD1 RGS16 SPHK1 VIP
43	GO:0050877 [4]: neurophysiological process	12	12	454	796	11017	4.08	7.91	0	0	CLDN14 CNGA1 CRY1 GCH1 KCNE1L MBP PMCH PMCHL1 PMCHL2 RGS16 SLC6A4 SLIT2
44	GO:0007600 [5]: sensory perception	6	6	460	558	11255	3.98	7.77	0	0	CLDN14 CNGA1 CRY1 KCNE1L RGS16 SLIT2
45	GO:0043119 [4]: positive regulation of physiological process	28	28	438	309	11504	3.77	7.34	9.37	6.33	BCL10 BCL2L11 BCL6 BIK CFLAR CREB5 CSF1 CX3CL1 FEM1B FGF18 FIGF GLIS3 HBEGF IL15 IL6 INHBA INHBB IRS2 LIF MAP3K5 NEDD4L PBEF1 SQSTM1 STK17B TNFRSF9 TRAF3 VEGF VIP
46	GO:0006396 [6]: RNA processing	2	2	464	366	11447	3.64	7.14	0	0	CPEB4 FLJ11196
47	GO:0048511 [3]: rhythmic process	7	7	459	23	11790	3.19	6.73	9.18	6.19	ARNTL2 BMPR1B CCRN4L CRY1 INHBA INHBB PER1
48	GO:0051242 [5]: positive regulation of cellular physiological process	23	23	443	238	11575	3.14	6.67	8.78	5.91	BCL10 BCL2L11 BCL6 BIK CFLAR CSF1 FEM1B FGF18 FIGF HBEGF IL15 IL6 INHBA IRS2 LIF MAP3K5 NEDD4L PBEF1 STK17B TNFRSF9 TRAF3 VEGF VIP
49	GO:0042330 [5]: taxis	14	14	452	103	11710	3.1	6.62	8.91	5.99	CCL2 CCL20 CCL5 CCL7 CX3CL1 CXCL1 CXCL2 CXCL3 CXCL6 CYR61 IL1A IL8 SLIT2 VEGF
50	GO:0006935 [6]: chemotaxis	14	14	452	103	11710	3.1	6.62	8.91	5.99	CCL2 CCL20 CCL5 CCL7 CX3CL1 CXCL1 CXCL2 CXCL3 CXCL6 CYR61 IL1A IL8 SLIT2 VEGF
51	GO:0050896 [3]: response to stimulus	102	102	364	1842	9971	3.09	6.62	8.18	5.45	AHR AOC3 BCL6 BDKRB1 C9 CCL2 CCL20 CCL5 CCL7 CD69 CD83 CEBPB CEBPE CLDN14 CLEC2D CNGA1 COL4A3BP CRY1 CSF2 CX3CL1 CXCL1 CXCL2 CXCL3 CXCL6 CYR61 DAF DDIT3 DGKD DNAJA1 DUSP10 EBI3 EIF2AK3 ETS1 F3 FOS GADD45A GADD45B GBP1 GBP2 GBP3 GEM HDAC4 HDAC9 HERPUD1 IL15 IL18R1 IL18RAP IL1A IL1B IL6 IL7R IL8 INHBA INHBB IRAK2 IRF1 IRF2 KCNE1L KLF6 LACTB LATS2 LCP2 LIF LST1 LTB MADCAM1 MAP3K5 MBP MIG-6 NCF2 NEDD…
52	GO:0043066 [7]: negative regulation of apoptosis	13	13	453	90	11723	3.07	6.62	8.9	5.99	BCL2A1 BIRC2 BIRC3 BRAF CCL2 CFLAR IL1A MCL1 NFKB1 SERPINB2 TNFAIP3 TNFAIP8 VEGF
53	GO:0051179 [3]: localization	49	49	417	1936	9877	3.04	6.49	0	0	AP1S3 ARL2L1 ATP1B1 ATP8B1 BCL3 CCL5 CLIC4 CNGA1 EEA1 FLJ11196 FLJ40427 GJA7 GULP1 ITSN2 KCNJ14 KCNK1 KCNN2 KPNA4 LRP12 MGC8685 NEDD4L NFKBIA NFKBIE OSBPL8 PKD2L2 RAB23 RABGEF1 RND3 SGK SLAC2-B SLC12A7 SLC24A3 SLC25A25 SLC31A2 SLC32A1 SLC41A2 SLC6A13 SLC6A4 SLC7A1 SLC7A2 SLC8A3 SLCO5A1 SNX9 SORBS1 SQSTM1 STX11 TAP1 TRPC4 ZFYVE1
54	GO:0043069 [6]: negative regulation of programmed cell death	13	13	453	91	11722	2.98	6.43	8.8	5.91	BCL2A1 BIRC2 BIRC3 BRAF CCL2 CFLAR IL1A MCL1 NFKB1 SERPINB2 TNFAIP3 TNFAIP8 VEGF
55	GO:0051234 [4]: establishment of localization	49	49	417	1928	9885	2.9	6.37	0	0	AP1S3 ARL2L1 ATP1B1 ATP8B1 BCL3 CCL5 CLIC4 CNGA1 EEA1 FLJ11196 FLJ40427 GJA7 GULP1 ITSN2 KCNJ14 KCNK1 KCNN2 KPNA4 LRP12 MGC8685 NEDD4L NFKBIA NFKBIE OSBPL8 PKD2L2 RAB23 RABGEF1 RND3 SGK SLAC2-B SLC12A7 SLC24A3 SLC25A25 SLC31A2 SLC32A1 SLC41A2 SLC6A13 SLC6A4 SLC7A1 SLC7A2 SLC8A3 SLCO5A1 SNX9 SORBS1 SQSTM1 STX11 TAP1 TRPC4 ZFYVE1
56	GO:0006810 [4]: transport	49	49	417	1926	9887	2.88	6.29	0	0	AP1S3 ARL2L1 ATP1B1 ATP8B1 BCL3 CCL5 CLIC4 CNGA1 EEA1 FLJ11196 FLJ40427 GJA7 GULP1 ITSN2 KCNJ14 KCNK1 KCNN2 KPNA4 LRP12 MGC8685 NEDD4L NFKBIA NFKBIE OSBPL8 PKD2L2 RAB23 RABGEF1 RND3 SGK SLAC2-B SLC12A7 SLC24A3 SLC25A25 SLC31A2 SLC32A1 SLC41A2 SLC6A13 SLC6A4 SLC7A1 SLC7A2 SLC8A3 SLCO5A1 SNX9 SORBS1 SQSTM1 STX11 TAP1 TRPC4 ZFYVE1
57	GO:0007606 [6]: sensory perception of chemical stimulus	1	1	465	290	11523	2.83	6.21	0	0	SLIT2
58	GO:0006916 [8]: anti-apoptosis	12	12	454	80	11733	2.79	6.21	8.63	5.78	BCL2A1 BIRC2 BIRC3 BRAF CCL2 CFLAR IL1A MCL1 NFKB1 SERPINB2 TNFAIP3 TNFAIP8
59	GO:0007249 [7]: I-kappaB kinase/NF-kappaB cascade	13	13	453	96	11717	2.53	5.92	8.33	5.56	BCL10 BCL3 BIRC2 CFLAR HMOX1 IRAK2 MAP3K7IP2 NFKBIA PLK2 REL RIPK2 SQSTM1 TRIF
60	GO:0016481 [7]: negative regulation of transcription	14	14	452	110	11703	2.51	5.92	8.29	5.54	BCL6 FOSB GLIS3 IRF2 KLF3 KLF4 NAB1 PRDM1 RFX3 RYBP TNFAIP3 ZFHX1B ZHX2 ZNF24
61	GO:0006139 [5]: nucleobase, nucleoside, nucleotide and nucleic acid metabolism	143	143	323	2824	8989	2.43	5.8	7.36	4.83	AHR ARID5B ARNTL2 ATF2 ATF3 ATF4 BACH1 BACH2 BAZ1A BCL3 BCL6 BHLHB3 CCNT2 CCRN4L CDYL2 CEBPB CEBPD CEBPE CEBPG CITED4 CPEB4 CREB1 CREB5 CREM CRY1 CXCL6 CXorf43 DDIT3 DLX2 E2F7 ELL2 EPC1 ETS1 ETS2 FLJ11196 FLJ38281 FOS FOSB FOSL2 FOXF1 FOXP1 GADD45A GLIS3 HDAC4 HDAC9 HEY1 HIVEP2 HLX1 HOXB9 HOXD10 ID4 IFIH1 IL7R ING1 IRF1 IRF2 IRX5 JAZF1 JDP2 JUNB KIAA1683 KIAA1718 KLF3 KLF4 KLF5 KLF6 KLF7 KLF9 KYN…
62	GO:0009892 [5]: negative regulation of metabolism	16	16	450	140	11673	2.42	5.8	8.16	5.45	BCL6 FOSB GLIS3 INHBA INHBB IRF2 KLF3 KLF4 NAB1 PRDM1 RFX3 RYBP TNFAIP3 ZFHX1B ZHX2 ZNF24
63	GO:0046880 [6]: regulation of follicle-stimulating hormone secretion	3	3	463	1	11812	2.37	5.73	8.46	5.68	FST INHBA INHBB
64	GO:0046882 [7]: negative regulation of follicle-stimulating hormone secretion	3	3	463	1	11812	2.37	5.73	8.46	5.68	FST INHBA INHBB
65	GO:0046884 [5]: follicle-stimulating hormone secretion	3	3	463	1	11812	2.37	5.73	8.46	5.68	FST INHBA INHBB
66	GO:0042221 [6]: response to chemical substance	20	20	446	210	11603	2	5.27	7.64	5.01	AHR CCL2 CCL20 CCL5 CCL7 CX3CL1 CXCL1 CXCL2 CXCL3 CXCL6 CYR61 IL1A IL8 LACTB NEDD4L PPARG SLIT2 STC1 STC2 VEGF
67	GO:0006357 [8]: regulation of transcription from Pol II promoter	20	20	446	211	11602	1.94	5.22	7.58	5.01	BCL6 FOS FOSB FOSL2 FOXF1 GLIS3 ID4 IRF2 JUNB KLF3 KLF7 KLF9 PPARG PRDM1 RYBP SOD2 SQSTM1 SRF TBX19 TBX3
68	GO:0000074 [6]: regulation of cell cycle	29	29	437	369	11444	1.93	5.22	7.43	4.88	BCL10 BCL3 BTG3 CCNG2 CCNT2 CDK6 CDKN2B CLK1 CYLD DDIT3 E2F7 FGF5 FIGF FOSB G0S2 GADD45A HDAC9 IL1A IL1B IL8 ING1 INHBA IRF1 LATS2 NEDD9 PPP1R15A SESN2 TGFB2 VEGF
69	GO:0005975 [5]: carbohydrate metabolism	4	4	462	404	11409	1.91	5.17	0	0	B4GALT1 DHDH IRS2 PFKFB3
70	GO:0045934 [6]: negative regulation of nucleobase, nucleoside, nucleotide and nucleic acid metabolism	14	14	452	118	11695	1.89	5.17	7.64	5.01	BCL6 FOSB GLIS3 IRF2 KLF3 KLF4 NAB1 PRDM1 RFX3 RYBP TNFAIP3 ZFHX1B ZHX2 ZNF24
71	GO:0006091 [5]: generation of precursor metabolites and energy	8	8	458	561	11252	1.88	5.17	0	0	CKMT2 CYP21A2 CYP27B1 CYP7A1 DHDH PPARA PPARG SQRDL
72	GO:0007608 [7]: perception of smell	1	1	465	263	11550	1.85	5.1	0	0	SLIT2
73	GO:0009059 [5]: macromolecule biosynthesis	9	9	457	584	11229	1.54	4.78	0	0	B3GNT7 B4GALT1 EIF2AK3 EIF2C2 EIF4E INHBA INHBB PDE4DIP TNIP1
74	GO:0042698 [4]: menstrual cycle	3	3	463	2	11811	1.49	4.74	7.58	5.01	BMPR1B INHBA INHBB
75	GO:0046888 [6]: negative regulation of hormone secretion	3	3	463	2	11811	1.49	4.74	7.58	5.01	FST INHBA INHBB
76	GO:0050920 [7]: regulation of chemotaxis	3	3	463	2	11811	1.49	4.74	7.58	5.01	IL8 SLIT2 VEGF
77	GO:0050921 [8]: positive regulation of chemotaxis	3	3	463	2	11811	1.49	4.74	7.58	5.01	IL8 SLIT2 VEGF
78	GO:0001541 [5]: ovarian follicle development	3	3	463	2	11811	1.49	4.74	7.58	5.01	BMPR1B INHBA INHBB
79	GO:0007267 [4]: cell-cell signaling	35	35	431	503	11310	1.26	4.57	6.64	4.27	AREG BMP2 CCL2 CCL20 CCL5 CCL7 CGA CXCL6 EFNA1 EFNB2 FGF18 FGF5 FST GCH1 IL15 IL1A IL1B IL6 IL8 INHBA INHBB LIF LTB MBP PBEF1 PMCH PMCHL1 PMCHL2 SLC6A4 STC1 STC2 TNFAIP6 TNFSF7 VIP WNT5A
80	GO:0009058 [4]: biosynthesis	21	21	445	968	10845	1.12	4.41	0	0	ASNS B3GNT7 B4GALT1 BMPR1B CYP21A2 CYP27B1 CYP7A1 EIF2AK3 EIF2C2 EIF4E GCH1 INHBA INHBB KYNU MTHFD2L PANK3 PBEF1 PDE4DIP PIGA PTGS2 TNIP1
81	GO:0001709 [5]: cell fate determination	4	4	462	8	11805	1.09	4.41	7.14	4.62	IFRD1 JAG1 KLF4 MCL1
82	GO:0043122 [5]: regulation of I-kappaB kinase/NF-kappaB cascade	10	10	456	72	11741	1.05	4.35	6.87	4.47	BCL10 BIRC2 CFLAR HMOX1 MAP3K7IP2 PLK2 REL RIPK2 SQSTM1 TRIF
83	GO:0009987 [2]: cellular process	434	434	32	10513	1300	0.98	4.25	6.24	3.92	ABL2 ACVR1C ADAM8 ADAMTS1 ADAMTS4 AHR ALS4 ANGPT2 AOC3 AP1S3 AREG ARID5B ARL2L1 ARL8 ARNTL2 ASB5 ASNS ATF2 ATF3 ATF4 ATP1B1 ATP8B1 AVIL AXIN2 B3GNT7 B4GALT1 BACH1 BACH2 BAZ1A BBC3 BCL10 BCL2A1 BCL2L11 BCL3 BCL6 BDKRB1 BHLHB3 BIK BIRC2 BIRC3 BMP2 BMPR1B BRAF BTG3 C12orf2 C1orf24 C9 CA2 CA3 CARD15 CBLL1 CCL2 CCL20 CCL5 CCL7 CCNG2 CCNL1 CCNT2 CCRN4L CD69 CD83 CDC14A CDH11 CDK6 CDKN2B CDYL2 CEBPB CEB…
84	GO:0006959 [5]: humoral immune response	15	15	451	148	11665	0.93	4.21	6.6	4.24	C9 CCL2 CCL20 CCL7 CD83 CLEC2D DAF EBI3 IL1B IL6 IL7R NFKB1 NR4A2 PTGES UBD
85	GO:0006412 [6]: protein biosynthesis	8	8	458	523	11290	0.92	4.21	0	0	B3GNT7 EIF2AK3 EIF2C2 EIF4E INHBA INHBB PDE4DIP TNIP1
86	GO:0006397 [7]: mRNA processing	1	1	465	236	11577	0.91	4.21	0	0	CPEB4
87	GO:0044249 [5]: cellular biosynthesis	20	20	446	924	10889	0.89	4.21	0	0	ASNS B3GNT7 B4GALT1 BMPR1B CYP21A2 CYP27B1 CYP7A1 EIF2AK3 EIF2C2 EIF4E GCH1 INHBA INHBB KYNU MTHFD2L PANK3 PBEF1 PDE4DIP PTGS2 TNIP1
88	GO:0009791 [3]: post-embryonic development	3	3	463	3	11810	0.83	4.16	6.91	4.5	BMPR1B INHBA INHBB
89	GO:0042255 [7]: ribosome assembly	3	3	463	3	11810	0.83	4.16	6.91	4.5	VCX VCX-C VCX3A
90	GO:0046545 [5]: development of primary female sexual characteristics	3	3	463	3	11810	0.83	4.16	6.91	4.5	BMPR1B INHBA INHBB
91	GO:0046660 [4]: female sex differentiation	3	3	463	3	11810	0.83	4.16	6.91	4.5	BMPR1B INHBA INHBB
92	GO:0046883 [5]: regulation of hormone secretion	3	3	463	3	11810	0.83	4.16	6.91	4.5	FST INHBA INHBB
93	GO:0051048 [5]: negative regulation of secretion	3	3	463	3	11810	0.83	4.16	6.91	4.5	FST INHBA INHBB
94	GO:0008585 [6]: female gonad development	3	3	463	3	11810	0.83	4.16	6.91	4.5	BMPR1B INHBA INHBB
95	GO:0045165 [4]: cell fate commitment	4	4	462	9	11804	0.76	4.06	6.8	4.41	IFRD1 JAG1 KLF4 MCL1
96	GO:0008284 [6]: positive regulation of cell proliferation	12	12	454	107	11706	0.56	3.87	6.29	3.96	BCL6 CSF1 FGF18 FIGF HBEGF IL15 IL6 IRS2 LIF PBEF1 VEGF VIP
97	GO:0009649 [5]: entrainment of circadian clock	2	2	464	0	11813	0.44	3.77	6.54	4.2	ARNTL2 PER1
98	GO:0009967 [5]: positive regulation of signal transduction	10	10	456	80	11733	0.37	3.7	6.15	3.85	BCL10 BIRC2 CFLAR HMOX1 MAP3K7IP2 PLK2 REL RIPK2 TRIF VEGF
99	GO:0007242 [5]: intracellular signaling cascade	54	54	412	937	10876	0.34	3.65	5.46	3.29	ABL2 ARL8 ASB5 BCL10 BCL3 BDKRB1 BIRC2 BRAF CCL2 CFLAR CHN2 CXCL1 DGKD DSCR1 DUSP10 DUSP8 GADD45B GEM HMOX1 IL8 IRAK2 LATS2 LCP2 MAP3K5 MAP3K7IP2 MCF2 MGC39715 NFKBIA NLK OXTR PLK2 RAB23 RAPGEF5 RASA2 RASD1 RASD2 RASGRP1 REL RIPK2 RND1 RND2 RND3 RRAD SHB SNF1LK2 SNX9 SPHK1 SQSTM1 STK17B STK38L THRAP1 TRIB3 TRIF VAV3
100	GO:0006468 [8]: protein amino acid phosphorylation	33	33	433	504	11309	0.13	3.45	5.44	3.28	ABL2 ACVR1C BMPR1B BRAF CCL2 CDK6 CLK1 CLK4 COL4A3BP DYRK1A EIF2AK3 ERBB4 IRAK2 LATS2 MAK MAP2K3 MAP3K5 MAP3K8 NLK PDGFRA PIM1 PLK2 RIPK2 RPS6KA6 SGK SLK SNARK SNF1LK2 STK17B STK38L TGFBR1 TRIB1 TRIB3
101	GO:0043123 [6]: positive regulation of I-kappaB kinase/NF-kappaB cascade	9	9	457	70	11743	0.03	0	5.83	3.58	BCL10 BIRC2 CFLAR HMOX1 MAP3K7IP2 PLK2 REL RIPK2 TRIF
102	GO:0006874 [8]: calcium ion homeostasis	5	5	461	21	11792	-0.02	0	5.95	3.68	CCL2 CCL5 CCL7 CYP27B1 STC1
103	GO:0030183 [5]: B-cell differentiation	4	4	462	12	11801	-0.05	0	5.96	3.68	HDAC4 HDAC9 INHBA KLF6
104	GO:0016071 [6]: mRNA metabolism	2	2	464	254	11559	-0.06	0	0	0	CPEB4 ZFP36
105	GO:0042992 [9]: negative regulation of transcription factor-nucleus import	3	3	463	5	11808	-0.11	0	5.94	3.68	BCL3 NFKBIA NFKBIE
106	GO:0042994 [7]: cytoplasmic sequestering of transcription factor	3	3	463	5	11808	-0.11	0	5.94	3.68	BCL3 NFKBIA NFKBIE
107	GO:0008285 [6]: negative regulation of cell proliferation	12	12	454	119	11694	-0.19	0	5.49	3.29	ADAMTS1 BTG3 CDKN2B CXCL1 ETS1 IL1A IL1B IL6 IL8 KLF4 LST1 TNFRSF9
108	GO:0050874 [3]: organismal physiological process	88	88	378	1756	10057	-0.4	0	4.43	2.54	AOC3 ATP8B1 BCL6 BDKRB1 BMPR1B C9 CCL2 CCL20 CCL5 CCL7 CD83 CDH11 CEBPB CLDN14 CLEC2D CNGA1 COL4A3BP CRY1 CSF2 CX3CL1 CXCL1 CXCL2 CXCL3 CXCL6 DAF DGKD DSCR1 EBI3 ETS1 F3 FOS GBP1 GBP2 GBP3 GCH1 GEM HDAC4 HDAC9 IL15 IL18R1 IL18RAP IL1A IL1B IL6 IL7R IL8 INHBA INHBB IRAK2 IRF1 IRF2 KCNE1L KLF6 LCP2 LIF LST1 LTB MADCAM1 MBP NCF2 NEDD4L NFIL3 NFKB1 NR3C1 NR4A2 OXTR PAPPA PDCD1LG1 PMCH PMCHL1 PMCHL2 P…
109	GO:0019735 [7]: antimicrobial humoral response (sensu Vertebrata)	9	9	457	76	11737	-0.44	0	5.33	3.19	CCL20 CCL7 CLEC2D IL1B IL7R NFKB1 NR4A2 PTGES UBD
110	GO:0008380 [7]: RNA splicing	1	1	465	197	11616	-0.45	0	0	0	CPEB4
111	GO:0051220 [6]: cytoplasmic sequestering of protein	3	3	463	6	11807	-0.48	0	5.56	3.35	BCL3 NFKBIA NFKBIE
112	GO:0051223 [6]: regulation of protein transport	3	3	463	6	11807	-0.48	0	5.56	3.35	BCL3 NFKBIA NFKBIE
113	GO:0051224 [7]: negative regulation of protein transport	3	3	463	6	11807	-0.48	0	5.56	3.35	BCL3 NFKBIA NFKBIE
114	GO:0040007 [3]: growth	13	13	453	141	11672	-0.49	0	5.15	3.05	BMP2 CSRP2 CYR61 DGKD EPC1 ESM1 INHBA INHBB KLF6 LRP12 NEDD9 OKL38 TGFB2
115	GO:0016064 [6]: humoral defense mechanism (sensu Vertebrata)	11	11	455	108	11705	-0.49	0	5.2	3.08	C9 CCL20 CCL7 CLEC2D DAF IL1B IL7R NFKB1 NR4A2 PTGES UBD
116	GO:0019730 [6]: antimicrobial humoral response	9	9	457	78	11735	-0.58	0	5.18	3.07	CCL20 CCL7 CLEC2D IL1B IL7R NFKB1 NR4A2 PTGES UBD
117	GO:0046881 [7]: positive regulation of follicle-stimulating hormone secretion	2	2	464	1	11812	-0.62	0	5.47	3.29	INHBA INHBB
118	GO:0046887 [6]: positive regulation of hormone secretion	2	2	464	1	11812	-0.62	0	5.47	3.29	INHBA INHBB
119	GO:0045892 [8]: negative regulation of transcription, DNA-dependent	9	9	457	79	11734	-0.65	0	5.1	3.01	BCL6 FOSB GLIS3 IRF2 KLF3 KLF4 PRDM1 RYBP ZHX2
120	GO:0006118 [6]: electron transport	5	5	461	350	11463	-0.67	0	0	0	CYP21A2 CYP27B1 CYP7A1 DHDH SQRDL
121	GO:0043170 [4]: macromolecule metabolism	100	100	366	3046	8767	-0.73	0	0.01	0	ABL2 ACVR1C ADAM8 ADAMTS1 ADAMTS4 B3GNT7 B4GALT1 BAZ1A BIRC2 BIRC3 BMPR1B BRAF C1orf24 CBLL1 CCL2 CDC14A CDK6 CFLAR CLDN14 CLK1 CLK4 COL4A3BP CYLD DGKD DHDH DNAJA1 DNAJB9 DTX3L DUSP10 DUSP5 DUSP8 DYRK1A EGLN1 EIF2AK3 EIF2C2 EIF4E ERBB4 FBXO32 FLJ23749 FLJ90650 HDAC9 HERPUD1 INHBA INHBB IRAK2 IRS2 KIAA2025 LATS2 LOC115294 MAK MAP2K3 MAP3K5 MAP3K8 MGC20470 MGC8685 MMP1 MMP10 NEDD4L NLK PAPPA PDE4DI…
122	GO:0046879 [4]: hormone secretion	3	3	463	7	11806	-0.8	0	5.23	3.1	FST INHBA INHBB
123	GO:0000067 [6]: DNA replication and chromosome cycle	1	1	465	184	11629	-0.89	0	0	0	CXCL6
124	GO:0007050 [7]: cell cycle arrest	7	7	459	53	11760	-0.91	0	4.91	2.85	CDKN2B DDIT3 GADD45A IL8 INHBA PPP1R15A SESN2
125	GO:0051051 [6]: negative regulation of transport	3	3	463	8	11805	-1.08	0	4.94	2.86	BCL3 NFKBIA NFKBIE
126	GO:0006811 [5]: ion transport	16	16	450	688	11125	-1.09	0	0.01	0	ATP1B1 ATP8B1 CLIC4 CNGA1 KCNJ14 KCNK1 KCNN2 NEDD4L PKD2L2 SGK SLC12A7 SLC24A3 SLC31A2 SLC41A2 SLC8A3 TRPC4
127	GO:0007167 [6]: enzyme linked receptor protein signaling pathway	12	12	454	139	11674	-1.21	0	4.39	2.53	BMPR1B DGKD ERBB4 FGF5 LCP2 PDGFRA SMURF1 SNF1LK2 SORBS1 SPRY1 TGFBR1 VEGF
128	GO:0044262 [6]: cellular carbohydrate metabolism	3	3	463	255	11558	-1.22	0	0	0	B4GALT1 IRS2 PFKFB3
129	GO:0006793 [5]: phosphorus metabolism	41	41	425	741	11072	-1.23	0	3.83	2.12	ABL2 ACVR1C BMPR1B BRAF CCL2 CDC14A CDK6 CLK1 CLK4 COL4A3BP DUSP10 DUSP5 DUSP8 DYRK1A EIF2AK3 ERBB4 INHBA IRAK2 LATS2 MAK MAP2K3 MAP3K5 MAP3K8 NLK PDGFRA PIM1 PLK2 PTPN2 PTPN21 RIPK2 RPS6KA6 SGK SLK SNARK SNF1LK2 SSH1 STK17B STK38L TGFBR1 TRIB1 TRIB3
130	GO:0006796 [6]: phosphate metabolism	41	41	425	741	11072	-1.23	0	3.83	2.12	ABL2 ACVR1C BMPR1B BRAF CCL2 CDC14A CDK6 CLK1 CLK4 COL4A3BP DUSP10 DUSP5 DUSP8 DYRK1A EIF2AK3 ERBB4 INHBA IRAK2 LATS2 MAK MAP2K3 MAP3K5 MAP3K8 NLK PDGFRA PIM1 PLK2 PTPN2 PTPN21 RIPK2 RPS6KA6 SGK SLK SNARK SNF1LK2 SSH1 STK17B STK38L TGFBR1 TRIB1 TRIB3
131	GO:0000122 [9]: negative regulation of transcription from Pol II promoter	7	7	459	57	11756	-1.23	0	4.56	2.66	BCL6 FOSB GLIS3 IRF2 KLF3 PRDM1 RYBP
132	GO:0044265 [6]: cellular macromolecule catabolism	16	16	450	679	11134	-1.24	0	0.01	0	ADAM8 ADAMTS1 ADAMTS4 CFLAR CYLD FLJ23749 FLJ90650 MMP1 MMP10 PAPPA SMURF1 UBD USP12 USP31 USP37 ZFP36
133	GO:0001525 [6]: angiogenesis	6	6	460	43	11770	-1.25	0	4.59	2.68	ANGPT2 FIGF IL8 JAG1 TNFAIP2 VEGF
134	GO:0030509 [9]: BMP signaling pathway	2	2	464	2	11811	-1.27	0	4.8	2.85	BMPR1B SMURF1
135	GO:0042308 [8]: negative regulation of protein-nucleus import	2	2	464	2	11811	-1.27	0	4.8	2.85	BCL3 NFKBIA
136	GO:0042347 [9]: negative regulation of NF-kappaB-nucleus import	2	2	464	2	11811	-1.27	0	4.8	2.85	BCL3 NFKBIA
137	GO:0046823 [7]: negative regulation of nucleocytoplasmic transport	2	2	464	2	11811	-1.27	0	4.8	2.85	BCL3 NFKBIA
138	GO:0048332 [4]: mesoderm morphogenesis	2	2	464	2	11811	-1.27	0	4.8	2.85	KLF4 SLIT2
139	GO:0050918 [7]: positive chemotaxis	2	2	464	2	11811	-1.27	0	4.8	2.85	IL8 VEGF
140	GO:0050926 [8]: regulation of positive chemotaxis	2	2	464	2	11811	-1.27	0	4.8	2.85	IL8 VEGF
141	GO:0050927 [9]: positive regulation of positive chemotaxis	2	2	464	2	11811	-1.27	0	4.8	2.85	IL8 VEGF
142	GO:0050930 [10]: induction of positive chemotaxis	2	2	464	2	11811	-1.27	0	4.8	2.85	IL8 VEGF
143	GO:0001704 [6]: formation of primary germ layer	2	2	464	2	11811	-1.27	0	4.8	2.85	KLF4 SLIT2
144	GO:0001707 [5]: mesoderm formation	2	2	464	2	11811	-1.27	0	4.8	2.85	KLF4 SLIT2
145	GO:0007253 [8]: cytoplasmic sequestering of NF-kappaB	2	2	464	2	11811	-1.27	0	4.8	2.85	BCL3 NFKBIA
146	GO:0042306 [7]: regulation of protein-nucleus import	3	3	463	9	11804	-1.33	0	4.68	2.76	BCL3 NFKBIA NFKBIE
147	GO:0042990 [8]: regulation of transcription factor-nucleus import	3	3	463	9	11804	-1.33	0	4.68	2.76	BCL3 NFKBIA NFKBIE
148	GO:0042991 [8]: transcription factor-nucleus import	3	3	463	9	11804	-1.33	0	4.68	2.76	BCL3 NFKBIA NFKBIE
149	GO:0045185 [5]: maintenance of protein localization	3	3	463	9	11804	-1.33	0	4.68	2.76	BCL3 NFKBIA NFKBIE
150	GO:0044260 [5]: cellular macromolecule metabolism	97	97	369	2889	8924	-1.35	0	0.03	0	ABL2 ACVR1C ADAM8 ADAMTS1 ADAMTS4 B3GNT7 B4GALT1 BAZ1A BIRC2 BIRC3 BMPR1B BRAF C1orf24 CBLL1 CCL2 CDC14A CDK6 CFLAR CLDN14 CLK1 CLK4 COL4A3BP CYLD DGKD DNAJA1 DNAJB9 DTX3L DUSP10 DUSP5 DUSP8 DYRK1A EIF2AK3 EIF2C2 EIF4E ERBB4 FBXO32 FLJ23749 FLJ90650 HDAC9 HERPUD1 INHBA INHBB IRAK2 IRS2 KIAA2025 LATS2 LOC115294 MAK MAP2K3 MAP3K5 MAP3K8 MGC20470 MGC8685 MMP1 MMP10 NEDD4L NLK PAPPA PDE4DIP PDGFRA PF…
151	GO:0000375 [8]: RNA splicing, via transesterification reactions	1	1	465	169	11644	-1.4	0	0	0	CPEB4
152	GO:0000377 [9]: RNA splicing, via transesterification reactions with bulged adenosine as nucleophile	1	1	465	169	11644	-1.4	0	0	0	CPEB4
153	GO:0000398 [8]: nuclear mRNA splicing, via spliceosome	1	1	465	169	11644	-1.4	0	0	0	CPEB4
154	GO:0048514 [5]: blood vessel morphogenesis	6	6	460	45	11768	-1.43	0	4.4	2.53	ANGPT2 FIGF IL8 JAG1 TNFAIP2 VEGF
155	GO:0001568 [4]: blood vessel development	6	6	460	45	11768	-1.43	0	4.4	2.53	ANGPT2 FIGF IL8 JAG1 TNFAIP2 VEGF
156	GO:0009057 [5]: macromolecule catabolism	17	17	449	693	11120	-1.49	0	0.01	0	ADAM8 ADAMTS1 ADAMTS4 CFLAR CYLD FLJ23749 FLJ90650 MMP1 MMP10 NEDD4L PAPPA SMURF1 UBD USP12 USP31 USP37 ZFP36
157	GO:0016310 [7]: phosphorylation	34	34	432	603	11210	-1.52	0	3.58	1.95	ABL2 ACVR1C BMPR1B BRAF CCL2 CDK6 CLK1 CLK4 COL4A3BP DYRK1A EIF2AK3 ERBB4 INHBA IRAK2 LATS2 MAK MAP2K3 MAP3K5 MAP3K8 NLK PDGFRA PIM1 PLK2 RIPK2 RPS6KA6 SGK SLK SNARK SNF1LK2 STK17B STK38L TGFBR1 TRIB1 TRIB3
158	GO:0001501 [5]: skeletal development	10	10	456	111	11702	-1.54	0	4.09	2.29	ADAMTS4 BMP2 BMPR1B CDH11 ETS2 FRZB INHBA MSX1 TBX3 TNFRSF11B
159	GO:0050777 [6]: negative regulation of immune response	3	3	463	10	11803	-1.56	0	4.45	2.55	INHBA INHBB LST1
160	GO:0007169 [7]: transmembrane receptor protein tyrosine kinase signaling pathway	9	9	457	94	11719	-1.56	0	4.12	2.31	DGKD ERBB4 FGF5 LCP2 PDGFRA SNF1LK2 SORBS1 SPRY1 VEGF
161	GO:0009605 [4]: response to external stimulus	60	60	406	1203	10610	-1.58	0	3.24	1.86	AHR AOC3 BCL6 BDKRB1 C9 CCL2 CCL20 CCL5 CCL7 CD83 CEBPB CLDN14 CLEC2D CNGA1 CRY1 CSF2 CX3CL1 CXCL1 CXCL2 CXCL3 CXCL6 CYR61 DAF EBI3 FOS HDAC4 HDAC9 IL18RAP IL1A IL1B IL6 IL7R IL8 INHBA INHBB IRAK2 KCNE1L LACTB NCF2 NEDD4L NFKB1 NFKBIA NR3C1 NR4A2 PPARG PTGES PTGS2 RGS16 RIPK2 SELE SLIT2 SNFT SOD2 STC1 STC2 TLR2 TNFAIP6 TRIF UBD VEGF
162	GO:0012502 [7]: induction of programmed cell death	10	10	456	113	11700	-1.63	0	3.99	2.22	BCL10 BCL2L11 BIK CFLAR FEM1B INHBA MAP3K5 STK17B TNFRSF9 TRAF3
163	GO:0006917 [8]: induction of apoptosis	10	10	456	113	11700	-1.63	0	3.99	2.22	BCL10 BCL2L11 BIK CFLAR FEM1B INHBA MAP3K5 STK17B TNFRSF9 TRAF3
164	GO:0009056 [4]: catabolism	24	24	442	885	10928	-1.65	0	0.02	0	ADAM8 ADAMTS1 ADAMTS4 CFLAR CYLD FLJ23749 FLJ90650 GCH1 GLS HMOX1 KYNU LOC116068 MMP1 MMP10 NCOA7 NEDD4L PAPPA SMURF1 SPHK1 UBD USP12 USP31 USP37 ZFP36
165	GO:0006875 [7]: metal ion homeostasis	6	6	460	48	11765	-1.68	0	4.13	2.32	CCL2 CCL5 CCL7 CYP27B1 NEDD4L STC1
166	GO:0030225 [6]: macrophage differentiation	2	2	464	3	11810	-1.75	0	4.32	2.47	CSF1 INHBA
167	GO:0045843 [8]: negative regulation of myogenesis	2	2	464	3	11810	-1.75	0	4.32	2.47	HDAC4 HDAC9
168	GO:0051046 [4]: regulation of secretion	3	3	463	11	11802	-1.76	0	4.24	2.41	FST INHBA INHBB
169	GO:0051235 [4]: maintenance of localization	3	3	463	11	11802	-1.76	0	4.24	2.41	BCL3 NFKBIA NFKBIE
170	GO:0007584 [5]: response to nutrients	3	3	463	11	11802	-1.76	0	4.24	2.41	PPARG STC1 STC2
171	GO:0006464 [7]: protein modification	69	69	397	1440	10373	-1.82	0	2.89	1.6	ABL2 ACVR1C B3GNT7 BAZ1A BIRC2 BIRC3 BMPR1B BRAF CBLL1 CCL2 CDC14A CDK6 CLK1 CLK4 COL4A3BP CYLD DTX3L DUSP10 DUSP5 DUSP8 DYRK1A EIF2AK3 ERBB4 FBXO32 FLJ23749 HDAC9 HERPUD1 IRAK2 KIAA2025 LATS2 LOC115294 MAK MAP2K3 MAP3K5 MAP3K8 MGC20470 NEDD4L NLK PDGFRA PIM1 PLK2 PPP4R2 PTPN2 PTPN21 RIPK2 RNF122 RPS6KA6 SGK SLK SMURF1 SNARK SNF1LK2 SSH1 STK17B STK38L TGFBR1 TNFAIP3 TRAF3 TRIB1 TRIB3 TRIM36 TTL U…
172	GO:0007517 [5]: muscle development	11	11	455	136	11677	-1.84	0	3.72	2.02	ACTC CALD1 CSRP2 HBEGF HDAC4 HDAC9 IFRD1 LOC283767 MEF2A SIX1 SLC25A25
173	GO:0007399 [5]: neurogenesis	23	23	443	380	11433	-1.84	0	3.39	1.89	AVIL CXCL1 DLX2 DSCR1 DYRK1A EFNB2 FGF5 GREM1 HDAC4 HEY1 INHBA JAG1 LST1 MBP NRG1 PPP1R9A RAPGEF5 RND1 RPS6KA6 SLIT2 VCX3A VEGF ZFHX1B
174	GO:0009628 [5]: response to abiotic stimulus	22	22	444	359	11454	-1.85	0	3.4	1.89	AHR CCL2 CCL20 CCL5 CCL7 CLDN14 CX3CL1 CXCL1 CXCL2 CXCL3 CXCL6 CYR61 IL1A IL8 KCNE1L LACTB NEDD4L PPARG SLIT2 STC1 STC2 VEGF
175	GO:0050875 [3]: cellular physiological process	359	359	107	8736	3077	-1.86	0	2.6	1.51	ABL2 ACVR1C ADAM8 ADAMTS1 ADAMTS4 AHR ALS4 AOC3 AP1S3 AREG ARID5B ARL2L1 ARNTL2 ASNS ATF2 ATF3 ATF4 ATP1B1 ATP8B1 AVIL B3GNT7 B4GALT1 BACH1 BACH2 BAZ1A BBC3 BCL10 BCL2A1 BCL2L11 BCL3 BCL6 BHLHB3 BIK BIRC2 BIRC3 BMPR1B BRAF BTG3 C1orf24 C9 CA2 CA3 CARD15 CBLL1 CCL2 CCL5 CCL7 CCNG2 CCNL1 CCNT2 CCRN4L CDC14A CDK6 CDKN2B CDYL2 CEBPB CEBPD CEBPE CEBPG CFLAR CITED4 CKMT2 CLDN14 CLIC4 CLK1 CLK4 CNGA1 CO…
176	GO:0042113 [7]: B-cell activation	4	4	462	23	11790	-1.9	0	4.02	2.24	HDAC4 HDAC9 INHBA KLF6
177	GO:0043065 [7]: positive regulation of apoptosis	10	10	456	120	11693	-1.94	0	3.64	1.98	BCL10 BCL2L11 BIK CFLAR FEM1B INHBA MAP3K5 STK17B TNFRSF9 TRAF3
178	GO:0009618 [7]: response to pathogenic bacteria	3	3	463	12	11801	-1.94	0	4.04	2.25	CCL2 NFKB1 NFKBIA
179	GO:0009110 [6]: vitamin biosynthesis	3	3	463	12	11801	-1.94	0	4.04	2.25	CYP27B1 KYNU PBEF1
180	GO:0043068 [6]: positive regulation of programmed cell death	10	10	456	121	11692	-1.98	0	3.6	1.96	BCL10 BCL2L11 BIK CFLAR FEM1B INHBA MAP3K5 STK17B TNFRSF9 TRAF3
181	GO:0016477 [5]: cell migration	6	6	460	54	11759	-2.11	0	3.66	1.98	CX3CL1 IL8 JAG1 PPAP2B SLIT2 VEGF
182	GO:0007623 [4]: circadian rhythm	3	3	463	13	11800	-2.11	0	3.86	2.14	ARNTL2 CRY1 PER1
183	GO:0016202 [7]: regulation of myogenesis	2	2	464	4	11809	-2.12	0	3.94	2.21	HDAC4 HDAC9
184	GO:0042036 [8]: negative regulation of cytokine biosynthesis	2	2	464	4	11809	-2.12	0	3.94	2.21	INHBA INHBB
185	GO:0050727 [6]: regulation of inflammatory response	2	2	464	4	11809	-2.12	0	3.94	2.21	CX3CL1 PTGS2
186	GO:0001818 [7]: negative regulation of cytokine production	2	2	464	4	11809	-2.12	0	3.94	2.21	INHBA INHBB
187	GO:0007369 [5]: gastrulation	2	2	464	4	11809	-2.12	0	3.94	2.21	KLF4 SLIT2
188	GO:0007155 [4]: cell adhesion	30	30	436	552	11261	-2.14	0	2.91	1.61	AOC3 CCL2 CCL5 CDH11 CELSR3 CLDN1 CX3CL1 CYR61 ICAM4 ICAM5 IL8 JAM2 KITLG LAMB3 LAMC2 MADCAM1 NEDD9 PDZK3 PLEKHC1 RAPH1 RELN RND1 SELE SELPLG SLIT2 SORBS1 TNFAIP6 TNXB TSPAN2 VCAM1
189	GO:0044267 [6]: cellular protein metabolism	94	94	372	2693	9120	-2.15	0	0.09	0	ABL2 ACVR1C ADAM8 ADAMTS1 ADAMTS4 B3GNT7 BAZ1A BIRC2 BIRC3 BMPR1B BRAF C1orf24 CBLL1 CCL2 CDC14A CDK6 CFLAR CLDN14 CLK1 CLK4 COL4A3BP CYLD DGKD DNAJA1 DNAJB9 DTX3L DUSP10 DUSP5 DUSP8 DYRK1A EIF2AK3 EIF2C2 EIF4E ERBB4 FBXO32 FLJ23749 FLJ90650 HDAC9 HERPUD1 INHBA INHBB IRAK2 KIAA2025 LATS2 LOC115294 MAK MAP2K3 MAP3K5 MAP3K8 MGC20470 MGC8685 MMP1 MMP10 NEDD4L NLK PAPPA PDE4DIP PDGFRA PIM1 PLK2 PPP4R…
190	GO:0019538 [5]: protein metabolism	95	95	371	2713	9100	-2.17	0	0.09	0	ABL2 ACVR1C ADAM8 ADAMTS1 ADAMTS4 B3GNT7 BAZ1A BIRC2 BIRC3 BMPR1B BRAF C1orf24 CBLL1 CCL2 CDC14A CDK6 CFLAR CLDN14 CLK1 CLK4 COL4A3BP CYLD DGKD DNAJA1 DNAJB9 DTX3L DUSP10 DUSP5 DUSP8 DYRK1A EGLN1 EIF2AK3 EIF2C2 EIF4E ERBB4 FBXO32 FLJ23749 FLJ90650 HDAC9 HERPUD1 INHBA INHBB IRAK2 KIAA2025 LATS2 LOC115294 MAK MAP2K3 MAP3K5 MAP3K8 MGC20470 MGC8685 MMP1 MMP10 NEDD4L NLK PAPPA PDE4DIP PDGFRA PIM1 PLK2…
191	GO:0044248 [5]: cellular catabolism	23	23	443	812	11001	-2.2	0	0.04	0	ADAM8 ADAMTS1 ADAMTS4 CFLAR CYLD FLJ23749 FLJ90650 GCH1 GLS HMOX1 KYNU LOC116068 MMP1 MMP10 NCOA7 PAPPA SMURF1 SPHK1 UBD USP12 USP31 USP37 ZFP36
192	GO:0006260 [6]: DNA replication	1	1	465	143	11670	-2.24	0	0	0	CXCL6
193	GO:0051241 [5]: negative regulation of organismal physiological process	3	3	463	14	11799	-2.27	0	3.7	2.01	INHBA INHBB LST1
194	GO:0007015 [9]: actin filament organization	3	3	463	14	11799	-2.27	0	3.7	2.01	NEDD9 RND1 SORBS1
195	GO:0007049 [5]: cell cycle	35	35	431	678	11135	-2.28	0	2.65	1.51	AHR BCL10 BCL3 BTG3 CCNG2 CCNL1 CCNT2 CDC14A CDK6 CDKN2B CLK1 CXCL6 CYLD DDIT3 E2F7 FGF5 FIGF FOSB G0S2 GADD45A HDAC4 HDAC9 IL1A IL1B IL8 ING1 INHBA IRF1 LATS2 NEDD9 PLK2 PPP1R15A SESN2 TGFB2 VEGF
196	GO:0000902 [4]: cellular morphogenesis	11	11	455	151	11662	-2.37	0	3.11	1.76	CSRP2 CYR61 DGKD EPC1 ESM1 KLF6 LST1 NEDD9 OKL38 PLEKHC1 TGFB2
197	GO:0045045 [5]: secretory pathway	1	1	465	139	11674	-2.37	0	0	0	CCL5
198	GO:0030178 [6]: negative regulation of Wnt receptor signaling pathway	2	2	464	5	11808	-2.41	0	3.63	1.98	FRZB NLK
199	GO:0045069 [4]: regulation of viral genome replication	2	2	464	5	11808	-2.41	0	3.63	1.98	IL8 TNIP1
200	GO:0051017 [10]: actin filament bundle formation	2	2	464	5	11808	-2.41	0	3.63	1.98	NEDD9 SORBS1
201	GO:0051047 [5]: positive regulation of secretion	2	2	464	5	11808	-2.41	0	3.63	1.98	INHBA INHBB
202	GO:0046822 [6]: regulation of nucleocytoplasmic transport	3	3	463	15	11798	-2.41	0	3.54	1.91	BCL3 NFKBIA NFKBIE
203	GO:0044238 [4]: primary metabolism	248	248	218	6038	5775	-2.43	0	1.61	0.86	ABL2 ACVR1C ADAM8 ADAMTS1 ADAMTS4 AHR ARID5B ARNTL2 ASNS ATF2 ATF3 ATF4 ATP8B1 B3GNT7 B4GALT1 BACH1 BACH2 BAZ1A BCL3 BCL6 BHLHB3 BIRC2 BIRC3 BMPR1B BRAF C1orf24 CBLL1 CCL2 CCNT2 CCRN4L CDC14A CDK6 CDYL2 CEBPB CEBPD CEBPE CEBPG CFLAR CITED4 CLDN14 CLK1 CLK4 COL4A3BP CPEB4 CREB1 CREB5 CREM CRY1 CXCL6 CXorf43 CYLD CYP21A2 CYP27B1 CYP7A1 DDIT3 DGKD DHDH DLX2 DNAJA1 DNAJB9 DTX3L DUSP10 DUSP5 DUSP8 DYR…
204	GO:0044257 [7]: cellular protein catabolism	15	15	451	569	11244	-2.44	0	0.04	0	ADAM8 ADAMTS1 ADAMTS4 CFLAR CYLD FLJ23749 FLJ90650 MMP1 MMP10 PAPPA SMURF1 UBD USP12 USP31 USP37
205	GO:0006508 [8]: proteolysis and peptidolysis	15	15	451	569	11244	-2.44	0	0.04	0	ADAM8 ADAMTS1 ADAMTS4 CFLAR CYLD FLJ23749 FLJ90650 MMP1 MMP10 PAPPA SMURF1 UBD USP12 USP31 USP37
206	GO:0016049 [4]: cell growth	9	9	457	114	11699	-2.44	0	3.12	1.76	CSRP2 CYR61 DGKD EPC1 ESM1 KLF6 NEDD9 OKL38 TGFB2
207	GO:0008361 [5]: regulation of cell size	9	9	457	114	11699	-2.44	0	3.12	1.76	CSRP2 CYR61 DGKD EPC1 ESM1 KLF6 NEDD9 OKL38 TGFB2
208	GO:0030005 [7]: di-, tri-valent inorganic cation homeostasis	5	5	461	44	11769	-2.5	0	3.29	1.89	CCL2 CCL5 CCL7 CYP27B1 STC1
209	GO:0006820 [6]: anion transport	2	2	464	172	11641	-2.5	0	0.01	0	CLIC4 SLC12A7
210	GO:0030098 [4]: lymphocyte differentiation	4	4	462	29	11784	-2.51	0	3.35	1.89	HDAC4 HDAC9 INHBA KLF6
211	GO:0043285 [5]: biopolymer catabolism	16	16	450	590	11223	-2.53	0	0.05	0	ADAM8 ADAMTS1 ADAMTS4 CFLAR CYLD FLJ23749 FLJ90650 MMP1 MMP10 NEDD4L PAPPA SMURF1 UBD USP12 USP31 USP37
212	GO:0009991 [4]: response to extracellular stimulus	3	3	463	16	11797	-2.55	0	3.4	1.89	PPARG STC1 STC2
213	GO:0044237 [4]: cellular metabolism	257	257	209	6308	5505	-2.56	0	1.41	0.76	ABL2 ACVR1C ADAM8 ADAMTS1 ADAMTS4 AHR AOC3 ARID5B ARNTL2 ASNS ATF2 ATF3 ATF4 B3GNT7 B4GALT1 BACH1 BACH2 BAZ1A BCL3 BCL6 BHLHB3 BIRC2 BIRC3 BMPR1B BRAF C1orf24 CA2 CA3 CBLL1 CCL2 CCL5 CCNT2 CCRN4L CDC14A CDK6 CDYL2 CEBPB CEBPD CEBPE CEBPG CFLAR CITED4 CKMT2 CLDN14 CLK1 CLK4 COL4A3BP CPEB4 CREB1 CREB5 CREM CRY1 CXCL6 CXorf43 CYLD CYP21A2 CYP27B1 CYP7A1 DDIT3 DGKD DHDH DLX2 DNAJA1 DNAJB9 DTX3L DUSP1…
214	GO:0045321 [5]: immune cell activation	7	7	459	80	11733	-2.59	0	3.06	1.71	CX3CL1 HDAC4 HDAC9 IL8 INHBA KLF6 LST1
215	GO:0030163 [6]: protein catabolism	16	16	450	583	11230	-2.62	0	0.05	0	ADAM8 ADAMTS1 ADAMTS4 CFLAR CYLD FLJ23749 FLJ90650 MMP1 MMP10 NEDD4L PAPPA SMURF1 UBD USP12 USP31 USP37
216	GO:0019725 [4]: cell homeostasis	7	7	459	81	11732	-2.63	0	3.01	1.69	CCL2 CCL5 CCL7 CYP27B1 MCL1 NEDD4L STC1
217	GO:0001775 [4]: cell activation	7	7	459	81	11732	-2.63	0	3.01	1.69	CX3CL1 HDAC4 HDAC9 IL8 INHBA KLF6 LST1
218	GO:0030216 [4]: keratinocyte differentiation	2	2	464	6	11807	-2.66	0	3.36	1.89	JAG1 PTGS2
219	GO:0042345 [9]: regulation of NF-kappaB-nucleus import	2	2	464	6	11807	-2.66	0	3.36	1.89	BCL3 NFKBIA
220	GO:0042348 [9]: NF-kappaB-nucleus import	2	2	464	6	11807	-2.66	0	3.36	1.89	BCL3 NFKBIA
221	GO:0051250 [7]: negative regulation of lymphocyte activation	2	2	464	6	11807	-2.66	0	3.36	1.89	INHBA LST1
222	GO:0006259 [5]: DNA metabolism	14	14	452	524	11289	-2.67	0	0.05	0	CDYL2 CRY1 CXCL6 EPC1 FOS GADD45A HDAC4 HDAC9 IFIH1 IL7R SLK VCX VCX-C VCX3A
223	GO:0045184 [5]: establishment of protein localization	12	12	454	467	11346	-2.68	0	0.05	0	AP1S3 ARL2L1 BCL3 KPNA4 NFKBIA NFKBIE RAB23 RABGEF1 RND3 SLAC2-B SNX9 STX11
224	GO:0030003 [6]: cation homeostasis	6	6	460	64	11749	-2.69	0	3.01	1.69	CCL2 CCL5 CCL7 CYP27B1 NEDD4L STC1
225	GO:0015031 [5]: protein transport	12	12	454	465	11348	-2.71	0	0.05	0	AP1S3 ARL2L1 BCL3 KPNA4 NFKBIA NFKBIE RAB23 RABGEF1 RND3 SLAC2-B SNX9 STX11
226	GO:0046907 [5]: intracellular transport	13	13	453	492	11321	-2.72	0	0.05	0	AP1S3 ARL2L1 BCL3 EEA1 FLJ11196 FLJ40427 KPNA4 MGC8685 NFKBIA NFKBIE SLAC2-B SQSTM1 STX11
227	GO:0045786 [7]: negative regulation of cell cycle	7	7	459	83	11730	-2.72	0	2.91	1.61	BCL10 CDKN2B CYLD ING1 INHBA IRF1 LATS2
228	GO:0006996 [5]: organelle organization and biogenesis	19	19	447	655	11158	-2.73	0	0.07	0	AVIL CDYL2 CXCL1 EEA1 EPC1 FLJ40427 HDAC4 HDAC9 MGC8685 NEDD9 PDE4DIP PLEKHC1 RND1 SORBS1 SQSTM1 SYNE1 VCX VCX-C VCX3A
229	GO:0030097 [5]: hemopoiesis	6	6	460	66	11747	-2.78	0	2.9	1.61	CSF1 HDAC4 HDAC9 INHBA JAG1 KLF6
230	GO:0019079 [4]: viral genome replication	3	3	463	18	11795	-2.79	0	3.14	1.77	CCL2 IL8 TNIP1
231	GO:0043037 [7]: translation	2	2	464	161	11652	-2.8	0	0.01	0	EIF2AK3 EIF4E
232	GO:0008152 [3]: metabolism	262	262	204	6703	5110	-2.81	0	0.5	0.24	ABL2 ACVR1C ADAM8 ADAMTS1 ADAMTS4 AHR AOC3 ARID5B ARNTL2 ASNS ATF2 ATF3 ATF4 ATP8B1 B3GNT7 B4GALT1 BACH1 BACH2 BAZ1A BCL3 BCL6 BHLHB3 BIRC2 BIRC3 BMPR1B BRAF C1orf24 CA2 CA3 CBLL1 CCL2 CCL5 CCNT2 CCRN4L CDC14A CDK6 CDYL2 CEBPB CEBPD CEBPE CEBPG CFLAR CITED4 CKMT2 CLDN14 CLK1 CLK4 COL4A3BP CPEB4 CREB1 CREB5 CREM CRY1 CXCL6 CXorf43 CYLD CYP21A2 CYP27B1 CYP7A1 DDIT3 DGKD DHDH DLX2 DNAJA1 DNAJB9 DTX3…
233	GO:0016189 [4]: synaptic vesicle to endosome fusion	1	1	465	0	11813	-2.83	0	3.27	1.89	EEA1
234	GO:0016322 [6]: neuronal remodeling	1	1	465	0	11813	-2.83	0	3.27	1.89	RND1
235	GO:0016338 [6]: calcium-independent cell-cell adhesion	1	1	465	0	11813	-2.83	0	3.27	1.89	CX3CL1
236	GO:0019371 [8]: cyclooxygenase pathway	1	1	465	0	11813	-2.83	0	3.27	1.89	PTGS2
237	GO:0030510 [6]: regulation of BMP signaling pathway	1	1	465	0	11813	-2.83	0	3.27	1.89	SMURF1
238	GO:0030512 [6]: negative regulation of transforming growth factor beta receptor signaling pathway	1	1	465	0	11813	-2.83	0	3.27	1.89	SMURF1
239	GO:0030514 [7]: negative regulation of BMP signaling pathway	1	1	465	0	11813	-2.83	0	3.27	1.89	SMURF1
240	GO:0030947 [5]: regulation of vascular endothelial growth factor receptor signaling pathway	1	1	465	0	11813	-2.83	0	3.27	1.89	VEGF
241	GO:0030949 [6]: positive regulation of vascular endothelial growth factor receptor signaling pathway	1	1	465	0	11813	-2.83	0	3.27	1.89	VEGF
242	GO:0043149 [11]: stress fiber formation	1	1	465	0	11813	-2.83	0	3.27	1.89	SORBS1
243	GO:0045022 [7]: early endosome to late endosome transport	1	1	465	0	11813	-2.83	0	3.27	1.89	EEA1
244	GO:0048010 [8]: vascular endothelial growth factor receptor signaling pathway	1	1	465	0	11813	-2.83	0	3.27	1.89	VEGF
245	GO:0048157 [8]: oogenesis (sensu Mammalia)	1	1	465	0	11813	-2.83	0	3.27	1.89	BMPR1B
246	GO:0048165 [9]: fused antrum stage oogenesis	1	1	465	0	11813	-2.83	0	3.27	1.89	BMPR1B
247	GO:0048175 [7]: hepatocyte growth factor biosynthesis	1	1	465	0	11813	-2.83	0	3.27	1.89	INHBB
248	GO:0048176 [8]: regulation of hepatocyte growth factor biosynthesis	1	1	465	0	11813	-2.83	0	3.27	1.89	INHBB
249	GO:0048178 [9]: negative regulation of hepatocyte growth factor biosynthesis	1	1	465	0	11813	-2.83	0	3.27	1.89	INHBB
250	GO:0048477 [7]: oogenesis	1	1	465	0	11813	-2.83	0	3.27	1.89	BMPR1B
251	GO:0050872 [5]: white adipocyte differentiation	1	1	465	0	11813	-2.83	0	3.27	1.89	PPARG
252	GO:0050902 [6]: leukocyte adhesive activation	1	1	465	0	11813	-2.83	0	3.27	1.89	CX3CL1
253	GO:0050919 [7]: negative chemotaxis	1	1	465	0	11813	-2.83	0	3.27	1.89	SLIT2
254	GO:0050923 [8]: regulation of negative chemotaxis	1	1	465	0	11813	-2.83	0	3.27	1.89	SLIT2
255	GO:0050924 [9]: positive regulation of negative chemotaxis	1	1	465	0	11813	-2.83	0	3.27	1.89	SLIT2
256	GO:0050929 [10]: induction of negative chemotaxis	1	1	465	0	11813	-2.83	0	3.27	1.89	SLIT2
257	GO:0051040 [5]: regulation of calcium-independent cell-cell adhesion	1	1	465	0	11813	-2.83	0	3.27	1.89	CX3CL1
258	GO:0051041 [6]: positive regulation of calcium-independent cell-cell adhesion	1	1	465	0	11813	-2.83	0	3.27	1.89	CX3CL1
259	GO:0000303 [8]: response to superoxide	1	1	465	0	11813	-2.83	0	3.27	1.89	SOD2
260	GO:0001315 [7]: age-dependent response to reactive oxygen species	1	1	465	0	11813	-2.83	0	3.27	1.89	SOD2
261	GO:0001547 [6]: antral ovarian follicle growth	1	1	465	0	11813	-2.83	0	3.27	1.89	BMPR1B
262	GO:0001550 [7]: ovarian cumulus expansion	1	1	465	0	11813	-2.83	0	3.27	1.89	BMPR1B
263	GO:0006543 [9]: glutamine catabolism	1	1	465	0	11813	-2.83	0	3.27	1.89	GLS
264	GO:0006837 [6]: serotonin transport	1	1	465	0	11813	-2.83	0	3.27	1.89	SLC6A4
265	GO:0007509 [6]: mesoderm migration	1	1	465	0	11813	-2.83	0	3.27	1.89	SLIT2
266	GO:0008045 [7]: motor axon guidance	1	1	465	0	11813	-2.83	0	3.27	1.89	SLIT2
267	GO:0015849 [5]: organic acid transport	6	6	460	67	11746	-2.83	0	2.84	1.57	ATP8B1 SLC12A7 SLC32A1 SLC6A13 SLC7A1 SLC7A2
268	GO:0046942 [6]: carboxylic acid transport	6	6	460	67	11746	-2.83	0	2.84	1.57	ATP8B1 SLC12A7 SLC32A1 SLC6A13 SLC7A1 SLC7A2
269	GO:0050792 [3]: regulation of viral life cycle	2	2	464	7	11806	-2.87	0	3.14	1.77	IL8 TNIP1
270	GO:0050866 [6]: negative regulation of cell activation	2	2	464	7	11806	-2.87	0	3.14	1.77	INHBA LST1
271	GO:0050876 [4]: reproductive physiological process	5	5	461	50	11763	-2.87	0	2.87	1.59	BMPR1B INHBA INHBB OXTR PAPPA
272	GO:0008104 [4]: protein localization	13	13	453	479	11334	-2.88	0	0.06	0	AP1S3 ARL2L1 BCL3 KPNA4 NFKBIA NFKBIE RAB23 RABGEF1 RND3 SLAC2-B SNX9 SQSTM1 STX11
273	GO:0009968 [5]: negative regulation of signal transduction	3	3	463	19	11794	-2.9	0	3.02	1.69	FRZB NLK SMURF1
274	GO:0045137 [4]: development of primary sexual characteristics	3	3	463	19	11794	-2.9	0	3.02	1.69	BMPR1B INHBA INHBB
275	GO:0008406 [5]: gonad development	3	3	463	19	11794	-2.9	0	3.02	1.69	BMPR1B INHBA INHBB
276	GO:0051049 [5]: regulation of transport	4	4	462	34	11779	-2.9	0	2.91	1.61	BCL3 NEDD4L NFKBIA NFKBIE
277	GO:0045859 [4]: regulation of protein kinase activity	7	7	459	89	11724	-2.96	0	2.63	1.51	CCNT2 CDKN2B GADD45A GADD45B LATS2 MAP3K5 TRIB3
278	GO:0050801 [4]: ion homeostasis	6	6	460	70	11743	-2.96	0	2.68	1.51	CCL2 CCL5 CCL7 CYP27B1 NEDD4L STC1
279	GO:0006873 [5]: cell ion homeostasis	6	6	460	70	11743	-2.96	0	2.68	1.51	CCL2 CCL5 CCL7 CYP27B1 NEDD4L STC1
280	GO:0006643 [6]: membrane lipid metabolism	1	1	465	120	11693	-2.97	0	0.01	0	SPHK1
281	GO:0000079 [5]: regulation of cyclin dependent protein kinase activity	4	4	462	35	11778	-2.97	0	2.83	1.56	CCNT2 CDKN2B GADD45A LATS2
282	GO:0050776 [5]: regulation of immune response	5	5	461	52	11761	-2.98	0	2.74	1.51	CX3CL1 INHBA INHBB LST1 PTGS2
283	GO:0006865 [6]: amino acid transport	5	5	461	52	11761	-2.98	0	2.74	1.51	SLC12A7 SLC32A1 SLC6A13 SLC7A1 SLC7A2
284	GO:0009308 [5]: amine metabolism	7	7	459	304	11509	-3.01	0	0.05	0	AOC3 ASNS GCH1 GLS KYNU SLC7A1 SLC7A2
285	GO:0006066 [5]: alcohol metabolism	4	4	462	216	11597	-3.02	0	0.03	0	CYP7A1 HMGCS2 IRS2 PFKFB3
286	GO:0019363 [7]: pyridine nucleotide biosynthesis	2	2	464	8	11805	-3.06	0	2.94	1.63	KYNU PBEF1
287	GO:0008543 [8]: fibroblast growth factor receptor signaling pathway	2	2	464	8	11805	-3.06	0	2.94	1.63	FGF5 SPRY1
288	GO:0006457 [7]: protein folding	4	4	462	213	11600	-3.07	0	0.03	0	C1orf24 DNAJA1 DNAJB9 TRA1
289	GO:0009117 [6]: nucleotide metabolism	3	3	463	182	11631	-3.08	0	0.03	0	KYNU PBEF1 PDE4D
290	GO:0042828 [6]: response to pathogen	3	3	463	21	11792	-3.09	0	2.8	1.54	CCL2 NFKB1 NFKBIA
291	GO:0006629 [5]: lipid metabolism	16	16	450	537	11276	-3.13	0	0.11	0	ATP8B1 BMPR1B CYP21A2 CYP27B1 CYP7A1 DGKD HMGCS2 IPLA2(GAMMA) NR0B1 OSBPL8 PPAP2B PPARA PPARG PTGES PTGS2 SPHK1
292	GO:0030036 [8]: actin cytoskeleton organization and biogenesis	7	7	459	94	11719	-3.13	0	2.42	1.36	AVIL CXCL1 NEDD9 PDE4DIP PLEKHC1 RND1 SORBS1
293	GO:0006281 [6]: DNA repair	3	3	463	179	11634	-3.15	0	0.03	0	CRY1 GADD45A SLK
294	GO:0042592 [3]: homeostasis	7	7	459	95	11718	-3.16	0	2.38	1.32	CCL2 CCL5 CCL7 CYP27B1 MCL1 NEDD4L STC1
295	GO:0007582 [2]: physiological process	398	398	68	10064	1749	-3.17	0	0.73	0.39	ABL2 ACVR1C ADAM8 ADAMTS1 ADAMTS4 AHR ALS4 AOC3 AP1S3 AREG ARID5B ARL2L1 ARNTL2 ASNS ATF2 ATF3 ATF4 ATP1B1 ATP8B1 AVIL B3GNT7 B4GALT1 BACH1 BACH2 BAZ1A BBC3 BCL10 BCL2A1 BCL2L11 BCL3 BCL6 BDKRB1 BHLHB3 BIK BIRC2 BIRC3 BMPR1B BRAF BTG3 C1orf24 C9 CA2 CA3 CALD1 CARD15 CBLL1 CCL2 CCL20 CCL5 CCL7 CCNG2 CCNL1 CCNT2 CCRN4L CD69 CD83 CDC14A CDH11 CDK6 CDKN2B CDYL2 CEBPB CEBPD CEBPE CEBPG CFLAR CITED4 CK…
296	GO:0050879 [4]: organismal movement	3	3	463	177	11636	-3.19	0	0.03	0	CNGA1 CRY1 RGS16
297	GO:0050881 [5]: musculoskeletal movement	3	3	463	177	11636	-3.19	0	0.03	0	CNGA1 CRY1 RGS16
298	GO:0050885 [6]: regulation of balance	3	3	463	177	11636	-3.19	0	0.03	0	CNGA1 CRY1 RGS16
299	GO:0050953 [6]: sensory perception of light	3	3	463	177	11636	-3.19	0	0.03	0	CNGA1 CRY1 RGS16
300	GO:0050957 [6]: equilibrioception	3	3	463	177	11636	-3.19	0	0.03	0	CNGA1 CRY1 RGS16
301	GO:0007601 [7]: visual perception	3	3	463	177	11636	-3.19	0	0.03	0	CNGA1 CRY1 RGS16
302	GO:0007166 [5]: cell surface receptor linked signal transduction	51	51	415	1370	10443	-3.2	0	0.37	0.16	ADAMTS1 ADAMTS4 AXIN2 BDKRB1 BIRC2 BIRC3 BMPR1B CCL2 CD69 CELSR3 CLEC2D CMKOR1 CSF2 CX3CL1 CXCL1 CXCL2 CXCL3 DGKD ERBB4 FGF5 FRZB GEM GNA13 GNAL IL18RAP IL6 IL7R IL8 INHBA JAG1 LCP2 LIF NEDD9 NLK OXTR PDCD1LG1 PDGFRA PMCH RASD1 RGS16 SMURF1 SNF1LK2 SORBS1 SPHK1 SPRY1 STC1 STC2 TGFBR1 VEGF VIP WNT5A
303	GO:0007276 [5]: gametogenesis	9	9	457	139	11674	-3.21	0	2.2	1.23	BMPR1B MAK PMCH PPAP2B SPAG9 TSGA10 VCX VCX-C VCX3A
304	GO:0045944 [9]: positive regulation of transcription from Pol II promoter	2	2	464	9	11804	-3.22	0	2.76	1.51	GLIS3 SQSTM1
305	GO:0009074 [7]: aromatic amino acid family catabolism	2	2	464	9	11804	-3.22	0	2.76	1.51	GCH1 KYNU
306	GO:0006694 [7]: steroid biosynthesis	5	5	461	57	11756	-3.22	0	2.46	1.39	BMPR1B CYP21A2 CYP7A1 HMGCS2 NR0B1
307	GO:0015698 [7]: inorganic anion transport	2	2	464	143	11670	-3.27	0	0.02	0	CLIC4 SLC12A7
308	GO:0006519 [5]: amino acid and derivative metabolism	6	6	460	259	11554	-3.28	0	0.06	0	ASNS GCH1 GLS KYNU SLC7A1 SLC7A2
309	GO:0007017 [7]: microtubule-based process	2	2	464	142	11671	-3.29	0	0.03	0	FLJ40427 MGC8685
310	GO:0044255 [5]: cellular lipid metabolism	12	12	454	417	11396	-3.3	0	0.11	0	BMPR1B CYP21A2 CYP7A1 DGKD HMGCS2 IPLA2(GAMMA) NR0B1 OSBPL8 PPARA PTGES PTGS2 SPHK1
311	GO:0006486 [8]: protein amino acid glycosylation	1	1	465	109	11704	-3.3	0	0.01	0	B3GNT7
312	GO:0015837 [5]: amine transport	5	5	461	59	11754	-3.31	0	2.35	1.3	SLC12A7 SLC32A1 SLC6A13 SLC7A1 SLC7A2
313	GO:0000279 [6]: M phase	3	3	463	171	11642	-3.33	0	0.04	0	CCNG2 LATS2 NEDD9
314	GO:0007498 [3]: mesoderm development	3	3	463	24	11789	-3.34	0	2.51	1.43	INHBA KLF4 SLIT2
315	GO:0050793 [3]: regulation of development	9	9	457	146	11667	-3.36	0	2	1.08	BMPR1B CYR61 EPC1 ESM1 INHBA LRP12 NEDD9 OKL38 SLIT2
316	GO:0030111 [5]: regulation of Wnt receptor signaling pathway	2	2	464	10	11803	-3.36	0	2.61	1.51	FRZB NLK
317	GO:0030224 [5]: monocyte differentiation	2	2	464	10	11803	-3.36	0	2.61	1.51	CSF1 INHBA
318	GO:0006968 [4]: cellular defense response	6	6	460	81	11732	-3.38	0	2.18	1.22	CCL5 CSF2 EBI3 INHBA NCF2 SOD2
319	GO:0006886 [6]: intracellular protein transport	8	8	458	306	11507	-3.38	0	0.09	0	AP1S3 ARL2L1 BCL3 KPNA4 NFKBIA NFKBIE SLAC2-B STX11
320	GO:0000086 [7]: G2/M transition of mitotic cell cycle	4	4	462	42	11771	-3.39	0	2.34	1.29	CCNT2 CDKN2B GADD45A LATS2
321	GO:0009888 [5]: histogenesis	7	7	459	103	11710	-3.4	0	2.08	1.14	BMPR1B INHBA KLF4 LAMB3 LAMC2 SLIT2 SMURF1
322	GO:0006928 [4]: cell motility	10	10	456	172	11641	-3.42	0	1.87	1.02	CCL5 CX3CL1 GNA13 IL8 JAG1 PPAP2B PTGS2 SLIT2 TSPAN2 VEGF
323	GO:0019226 [5]: transmission of nerve impulse	6	6	460	250	11563	-3.42	0	0.08	0	GCH1 MBP PMCH PMCHL1 PMCHL2 SLC6A4
324	GO:0030029 [7]: actin filament-based process	7	7	459	104	11709	-3.43	0	2.05	1.1	AVIL CXCL1 NEDD9 PDE4DIP PLEKHC1 RND1 SORBS1
325	GO:0006082 [5]: organic acid metabolism	12	12	454	402	11411	-3.45	0	0.14	0	ASNS CYP7A1 GCH1 GLS IPLA2(GAMMA) KYNU MTHFD2L PPARA PTGES PTGS2 SLC7A1 SLC7A2
326	GO:0016043 [4]: cell organization and biogenesis	29	29	437	796	11017	-3.45	0	0.36	0.15	AVIL CDYL2 CSRP2 CXCL1 CYR61 DGKD EEA1 EPC1 ESM1 FLJ40427 GJA7 HDAC4 HDAC9 KLF6 LST1 MGC8685 NEDD9 OKL38 PDE4DIP PLEKHC1 RND1 SORBS1 SQSTM1 STK38L SYNE1 TGFB2 VCX VCX-C VCX3A
327	GO:0019752 [6]: carboxylic acid metabolism	12	12	454	400	11413	-3.47	0	0.15	0	ASNS CYP7A1 GCH1 GLS IPLA2(GAMMA) KYNU MTHFD2L PPARA PTGES PTGS2 SLC7A1 SLC7A2
328	GO:0019836 [4]: hemolysis	1	1	465	1	11812	-3.48	0	2.6	1.51	C9
329	GO:0042063 [6]: gliogenesis	1	1	465	1	11812	-3.48	0	2.6	1.51	SLIT2
330	GO:0042436 [7]: indole derivative catabolism	1	1	465	1	11812	-3.48	0	2.6	1.51	KYNU
331	GO:0042692 [4]: muscle cell differentiation	1	1	465	1	11812	-3.48	0	2.6	1.51	SYNE1
332	GO:0042787 [10]: protein ubiquitination during ubiquitin-dependent protein catabolism	1	1	465	1	11812	-3.48	0	2.6	1.51	SMURF1
333	GO:0045071 [5]: negative regulation of viral genome replication	1	1	465	1	11812	-3.48	0	2.6	1.51	TNIP1
334	GO:0045091 [5]: regulation of retroviral genome replication	1	1	465	1	11812	-3.48	0	2.6	1.51	IL8
335	GO:0045123 [6]: cellular extravasation	1	1	465	1	11812	-3.48	0	2.6	1.51	CX3CL1
336	GO:0045578 [7]: negative regulation of B-cell differentiation	1	1	465	1	11812	-3.48	0	2.6	1.51	INHBA
337	GO:0045649 [7]: regulation of macrophage differentiation	1	1	465	1	11812	-3.48	0	2.6	1.51	INHBA
338	GO:0045650 [8]: negative regulation of macrophage differentiation	1	1	465	1	11812	-3.48	0	2.6	1.51	INHBA
339	GO:0046218 [8]: indolalkylamine catabolism	1	1	465	1	11812	-3.48	0	2.6	1.51	KYNU
340	GO:0046339 [7]: diacylglycerol metabolism	1	1	465	1	11812	-3.48	0	2.6	1.51	DGKD
341	GO:0046521 [9]: sphingoid catabolism	1	1	465	1	11812	-3.48	0	2.6	1.51	SPHK1
342	GO:0046626 [5]: regulation of insulin receptor signaling pathway	1	1	465	1	11812	-3.48	0	2.6	1.51	SNF1LK2
343	GO:0046677 [8]: response to antibiotic	1	1	465	1	11812	-3.48	0	2.6	1.51	LACTB
344	GO:0050729 [7]: positive regulation of inflammatory response	1	1	465	1	11812	-3.48	0	2.6	1.51	CX3CL1
345	GO:0000305 [7]: response to oxygen radicals	1	1	465	1	11812	-3.48	0	2.6	1.51	SOD2
346	GO:0001656 [7]: metanephros development	1	1	465	1	11812	-3.48	0	2.6	1.51	SLIT2
347	GO:0001657 [8]: ureteric bud development	1	1	465	1	11812	-3.48	0	2.6	1.51	SLIT2
348	GO:0001822 [6]: kidney development	1	1	465	1	11812	-3.48	0	2.6	1.51	SLIT2
349	GO:0001897 [6]: cytolysis of host cells	1	1	465	1	11812	-3.48	0	2.6	1.51	C9
350	GO:0001907 [6]: killing of host cells	1	1	465	1	11812	-3.48	0	2.6	1.51	C9
351	GO:0006528 [8]: asparagine metabolism	1	1	465	1	11812	-3.48	0	2.6	1.51	ASNS
352	GO:0006529 [9]: asparagine biosynthesis	1	1	465	1	11812	-3.48	0	2.6	1.51	ASNS
353	GO:0006569 [8]: tryptophan catabolism	1	1	465	1	11812	-3.48	0	2.6	1.51	KYNU
354	GO:0006788 [6]: heme oxidation	1	1	465	1	11812	-3.48	0	2.6	1.51	HMOX1
355	GO:0006883 [8]: sodium ion homeostasis	1	1	465	1	11812	-3.48	0	2.6	1.51	NEDD4L
356	GO:0007500 [6]: mesoderm cell fate determination	1	1	465	1	11812	-3.48	0	2.6	1.51	KLF4
357	GO:0007518 [6]: myoblast cell fate determination	1	1	465	1	11812	-3.48	0	2.6	1.51	IFRD1
358	GO:0008347 [6]: glia cell migration	1	1	465	1	11812	-3.48	0	2.6	1.51	SLIT2
359	GO:0008354 [6]: germ cell migration	1	1	465	1	11812	-3.48	0	2.6	1.51	PPAP2B
360	GO:0030595 [6]: immune cell chemotaxis	2	2	464	11	11802	-3.49	0	2.46	1.4	CX3CL1 IL8
361	GO:0042364 [7]: water-soluble vitamin biosynthesis	2	2	464	11	11802	-3.49	0	2.46	1.4	KYNU PBEF1
362	GO:0050900 [6]: immune cell migration	2	2	464	11	11802	-3.49	0	2.46	1.4	CX3CL1 IL8
363	GO:0008286 [8]: insulin receptor signaling pathway	2	2	464	11	11802	-3.49	0	2.46	1.4	SNF1LK2 SORBS1
364	GO:0000280 [7]: nuclear division	3	3	463	163	11650	-3.5	0	0.05	0	CCNG2 LATS2 NEDD9
365	GO:0006986 [5]: response to unfolded protein	4	4	462	44	11769	-3.5	0	2.23	1.24	DNAJA1 EIF2AK3 HERPUD1 TRA1
366	GO:0006333 [8]: chromatin assembly or disassembly	1	1	465	102	11711	-3.51	0	0.02	0	CDYL2
367	GO:0000004 [2]: biological_process unknown	10	10	456	345	11468	-3.53	0	0.14	0	CDR2 CHIC2 HSHIN1 LCP1 LPP NAP5 RP42 SDC4 STRN ZA20D2
368	GO:0007268 [6]: synaptic transmission	6	6	460	243	11570	-3.53	0	0.09	0	GCH1 MBP PMCH PMCHL1 PMCHL2 SLC6A4
369	GO:0007264 [6]: small GTPase mediated signal transduction	12	12	454	229	11584	-3.54	0	1.58	0.86	ARL8 GEM RAB23 RAPGEF5 RASD1 RASD2 RASGRP1 RND1 RND2 RND3 RRAD VAV3
370	GO:0019058 [3]: viral infectious cycle	3	3	463	27	11786	-3.55	0	2.27	1.24	CCL2 IL8 TNIP1
371	GO:0007179 [8]: transforming growth factor beta receptor signaling pathway	3	3	463	27	11786	-3.55	0	2.27	1.24	BMPR1B SMURF1 TGFBR1
372	GO:0007010 [6]: cytoskeleton organization and biogenesis	9	9	457	317	11496	-3.57	0	0.13	0	AVIL CXCL1 FLJ40427 MGC8685 NEDD9 PDE4DIP PLEKHC1 RND1 SORBS1
373	GO:0009100 [7]: glycoprotein metabolism	2	2	464	131	11682	-3.57	0	0.04	0	B3GNT7 TNIP1
374	GO:0009165 [6]: nucleotide biosynthesis	2	2	464	131	11682	-3.57	0	0.04	0	KYNU PBEF1
375	GO:0046649 [6]: lymphocyte activation	5	5	461	66	11747	-3.57	0	2.03	1.09	HDAC4 HDAC9 INHBA KLF6 LST1
376	GO:0006814 [8]: sodium ion transport	6	6	460	88	11725	-3.58	0	1.92	1.06	ATP1B1 NEDD4L SGK SLC12A7 SLC24A3 SLC8A3
377	GO:0006812 [6]: cation transport	15	15	451	455	11358	-3.6	0	0.23	0.07	ATP1B1 ATP8B1 CNGA1 KCNJ14 KCNK1 KCNN2 NEDD4L PKD2L2 SGK SLC12A7 SLC24A3 SLC31A2 SLC41A2 SLC8A3 TRPC4
378	GO:0030155 [4]: regulation of cell adhesion	3	3	463	28	11785	-3.62	0	2.19	1.22	CX3CL1 IL8 RND1
379	GO:0051239 [4]: regulation of organismal physiological process	6	6	460	89	11724	-3.62	0	1.88	1.03	CX3CL1 INHBA INHBB KCNE1L LST1 PTGS2
380	GO:0019935 [7]: cyclic-nucleotide-mediated signaling	1	1	465	98	11715	-3.63	0	0.02	0	CCL2
381	GO:0045893 [8]: positive regulation of transcription, DNA-dependent	3	3	463	29	11784	-3.68	0	2.12	1.16	CREB5 GLIS3 SQSTM1
382	GO:0048232 [6]: male gamete generation	7	7	459	115	11698	-3.68	0	1.71	0.93	MAK PMCH SPAG9 TSGA10 VCX VCX-C VCX3A
383	GO:0007283 [7]: spermatogenesis	7	7	459	115	11698	-3.68	0	1.71	0.93	MAK PMCH SPAG9 TSGA10 VCX VCX-C VCX3A
384	GO:0007156 [6]: homophilic cell adhesion	2	2	464	126	11687	-3.69	0	0.04	0	CDH11 CELSR3
385	GO:0006512 [8]: ubiquitin cycle	21	21	445	526	11287	-3.7	0	0.67	0.35	BAZ1A BIRC2 BIRC3 CBLL1 CYLD DTX3L FBXO32 FLJ23749 KIAA2025 NEDD4L RNF122 SMURF1 TNFAIP3 TRAF3 TRIM36 UBD USP12 USP31 USP37 VCIP135 ZNF179
386	GO:0006469 [5]: negative regulation of protein kinase activity	2	2	464	13	11800	-3.71	0	2.22	1.24	LATS2 TRIB3
387	GO:0006470 [8]: protein amino acid dephosphorylation	7	7	459	117	11696	-3.72	0	1.65	0.89	CDC14A DUSP10 DUSP5 DUSP8 PTPN2 PTPN21 SSH1
388	GO:0009582 [6]: detection of abiotic stimulus	2	2	464	123	11690	-3.75	0	0.05	0	CLDN14 KCNE1L
389	GO:0006897 [6]: endocytosis	7	7	459	120	11693	-3.78	0	1.57	0.86	AP1S3 EEA1 GULP1 ITSN2 LRP12 NEDD4L RABGEF1
390	GO:0007187 [7]: G-protein signaling, coupled to cyclic nucleotide second messenger	1	1	465	92	11721	-3.8	0	0.03	0	CCL2
391	GO:0016998 [6]: cell wall catabolism	2	2	464	14	11799	-3.81	0	2.11	1.16	LOC116068 NCOA7
392	GO:0017148 [7]: negative regulation of protein biosynthesis	2	2	464	14	11799	-3.81	0	2.11	1.16	INHBA INHBB
393	GO:0019722 [7]: calcium-mediated signaling	2	2	464	14	11799	-3.81	0	2.11	1.16	DSCR1 IL8
394	GO:0040008 [4]: regulation of growth	6	6	460	97	11716	-3.81	0	1.63	0.87	CYR61 EPC1 ESM1 LRP12 NEDD9 OKL38
395	GO:0016311 [7]: dephosphorylation	7	7	459	123	11690	-3.83	0	1.49	0.8	CDC14A DUSP10 DUSP5 DUSP8 PTPN2 PTPN21 SSH1
396	GO:0019953 [4]: sexual reproduction	9	9	457	175	11638	-3.83	0	1.33	0.73	BMPR1B MAK PMCH PPAP2B SPAG9 TSGA10 VCX VCX-C VCX3A
397	GO:0000003 [3]: reproduction	9	9	457	176	11637	-3.83	0	1.31	0.71	BMPR1B MAK PMCH PPAP2B SPAG9 TSGA10 VCX VCX-C VCX3A
398	GO:0006520 [6]: amino acid metabolism	6	6	460	220	11593	-3.84	0	0.15	0	ASNS GCH1 GLS KYNU SLC7A1 SLC7A2
399	GO:0016567 [9]: protein ubiquitination	13	13	453	292	11521	-3.84	0	0.98	0.54	BAZ1A BIRC2 BIRC3 CBLL1 DTX3L FLJ23749 KIAA2025 NEDD4L RNF122 SMURF1 TRAF3 TRIM36 ZNF179
400	GO:0006974 [5]: response to DNA damage stimulus	5	5	461	196	11617	-3.84	0	0.12	0	CRY1 DDIT3 GADD45A PPP1R15A SLK
401	GO:0015721 [8]: bile acid transport	1	1	465	2	11811	-3.85	0	2.21	1.24	ATP8B1
402	GO:0019369 [7]: arachidonic acid metabolism	1	1	465	2	11811	-3.85	0	2.21	1.24	PTGS2
403	GO:0030104 [4]: water homeostasis	1	1	465	2	11811	-3.85	0	2.21	1.24	NEDD4L
404	GO:0030218 [5]: erythrocyte differentiation	1	1	465	2	11811	-3.85	0	2.21	1.24	INHBA
405	GO:0030324 [5]: lung development	1	1	465	2	11811	-3.85	0	2.21	1.24	SPRY1
406	GO:0042541 [7]: hemoglobin biosynthesis	1	1	465	2	11811	-3.85	0	2.21	1.24	INHBA
407	GO:0045077 [9]: negative regulation of interferon-gamma biosynthesis	1	1	465	2	11811	-3.85	0	2.21	1.24	INHBA
408	GO:0045090 [5]: retroviral genome replication	1	1	465	2	11811	-3.85	0	2.21	1.24	IL8
409	GO:0045620 [6]: negative regulation of lymphocyte differentiation	1	1	465	2	11811	-3.85	0	2.21	1.24	INHBA
410	GO:0048041 [6]: focal adhesion formation	1	1	465	2	11811	-3.85	0	2.21	1.24	SORBS1
411	GO:0048333 [6]: mesoderm cell differentiation	1	1	465	2	11811	-3.85	0	2.21	1.24	KLF4
412	GO:0048488 [7]: synaptic vesicle endocytosis	1	1	465	2	11811	-3.85	0	2.21	1.24	EEA1
413	GO:0050772 [6]: positive regulation of axonogenesis	1	1	465	2	11811	-3.85	0	2.21	1.24	SLIT2
414	GO:0050869 [8]: negative regulation of B-cell activation	1	1	465	2	11811	-3.85	0	2.21	1.24	INHBA
415	GO:0001710 [5]: mesoderm cell fate commitment	1	1	465	2	11811	-3.85	0	2.21	1.24	KLF4
416	GO:0006906 [4]: vesicle fusion	1	1	465	2	11811	-3.85	0	2.21	1.24	EEA1
417	GO:0007181 [9]: transforming growth factor beta receptor complex assembly	1	1	465	2	11811	-3.85	0	2.21	1.24	TGFBR1
418	GO:0007569 [4]: cell aging	1	1	465	2	11811	-3.85	0	2.21	1.24	LIMS1
419	GO:0000082 [7]: G1/S transition of mitotic cell cycle	4	4	462	53	11760	-3.85	0	1.77	0.96	CCNT2 CDKN2B GADD45A LATS2
420	GO:0007599 [5]: hemostasis	1	1	465	90	11723	-3.86	0	0.03	0	F3
421	GO:0000165 [7]: MAPKKK cascade	5	5	461	76	11737	-3.87	0	1.64	0.88	DUSP10 DUSP8 GADD45B MAP3K5 TRIB3
422	GO:0005996 [6]: monosaccharide metabolism	2	2	464	117	11696	-3.88	0	0.06	0	IRS2 PFKFB3
423	GO:0006692 [8]: prostanoid metabolism	2	2	464	15	11798	-3.89	0	2.01	1.08	PTGES PTGS2
424	GO:0006693 [9]: prostaglandin metabolism	2	2	464	15	11798	-3.89	0	2.01	1.08	PTGES PTGS2
425	GO:0006801 [6]: superoxide metabolism	2	2	464	15	11798	-3.89	0	2.01	1.08	NCF2 SOD2
426	GO:0006461 [7]: protein complex assembly	5	5	461	191	11622	-3.91	0	0.14	0	CLDN14 TRAF1 VCX VCX-C VCX3A
427	GO:0050817 [3]: coagulation	1	1	465	88	11725	-3.91	0	0.03	0	F3
428	GO:0030001 [7]: metal ion transport	12	12	454	332	11481	-3.92	0	0.42	0.18	ATP1B1 CNGA1 KCNJ14 KCNK1 KCNN2 NEDD4L SGK SLC12A7 SLC24A3 SLC31A2 SLC8A3 TRPC4
429	GO:0007178 [7]: transmembrane receptor protein serine/threonine kinase signaling pathway	3	3	463	34	11779	-3.93	0	1.81	0.97	BMPR1B SMURF1 TGFBR1
430	GO:0009101 [7]: glycoprotein biosynthesis	2	2	464	114	11699	-3.95	0	0.06	0	B3GNT7 TNIP1
431	GO:0016192 [5]: vesicle-mediated transport	10	10	456	289	11524	-3.97	0	0.35	0.14	AP1S3 CCL5 EEA1 GULP1 ITSN2 LRP12 NEDD4L RABGEF1 SQSTM1 ZFYVE1
432	GO:0051276 [6]: chromosome organization and biogenesis	7	7	459	230	11583	-3.97	0	0.22	0.06	CDYL2 EPC1 HDAC4 HDAC9 VCX VCX-C VCX3A
433	GO:0009719 [4]: response to endogenous stimulus	6	6	460	208	11605	-3.97	0	0.19	0.03	CRY1 DDIT3 GADD45A LATS2 PPP1R15A SLK
434	GO:0019318 [7]: hexose metabolism	2	2	464	113	11700	-3.97	0	0.07	0	IRS2 PFKFB3
435	GO:0046903 [3]: secretion	4	4	462	57	11756	-3.98	0	1.61	0.86	FST INHBA INHBB VIP
436	GO:0009890 [6]: negative regulation of biosynthesis	2	2	464	16	11797	-3.98	0	1.91	1.06	INHBA INHBB
437	GO:0030099 [4]: myeloid blood cell differentiation	2	2	464	16	11797	-3.98	0	1.91	1.06	CSF1 INHBA
438	GO:0030574 [9]: collagen catabolism	2	2	464	16	11797	-3.98	0	1.91	1.06	MMP1 MMP10
439	GO:0015672 [7]: monovalent inorganic cation transport	10	10	456	281	11532	-3.99	0	0.4	0.17	ATP1B1 CNGA1 KCNJ14 KCNK1 KCNN2 NEDD4L SGK SLC12A7 SLC24A3 SLC8A3
440	GO:0051170 [7]: nuclear import	4	4	462	58	11755	-4	0	1.57	0.86	BCL3 KPNA4 NFKBIA NFKBIE
441	GO:0006606 [7]: protein-nucleus import	4	4	462	58	11755	-4	0	1.57	0.86	BCL3 KPNA4 NFKBIA NFKBIE
442	GO:0016032 [2]: viral life cycle	3	3	463	36	11777	-4.01	0	1.7	0.93	CCL2 IL8 TNIP1
443	GO:0007548 [3]: sex differentiation	3	3	463	36	11777	-4.01	0	1.7	0.93	BMPR1B INHBA INHBB
444	GO:0007596 [4]: blood coagulation	1	1	465	84	11729	-4.02	0	0.04	0	F3
445	GO:0007001 [7]: chromosome organization and biogenesis (sensu Eukaryota)	7	7	459	224	11589	-4.03	0	0.25	0.08	CDYL2 EPC1 HDAC4 HDAC9 VCX VCX-C VCX3A
446	GO:0000910 [5]: cytokinesis	6	6	460	110	11703	-4.03	0	1.28	0.69	CCNG2 CCNL1 CCNT2 CDC14A CDK6 LATS2
447	GO:0051094 [4]: positive regulation of development	2	2	464	17	11796	-4.05	0	1.83	0.98	BMPR1B SLIT2
448	GO:0006541 [8]: glutamine metabolism	2	2	464	17	11796	-4.05	0	1.83	0.98	ASNS GLS
449	GO:0016042 [5]: lipid catabolism	1	1	465	82	11731	-4.07	0	0.04	0	SPHK1
450	GO:0006006 [8]: glucose metabolism	1	1	465	82	11731	-4.07	0	0.04	0	IRS2
451	GO:0050790 [3]: regulation of enzyme activity	8	8	458	174	11639	-4.07	0	0.95	0.51	CCNT2 CDKN2B CENTD1 GADD45A GADD45B LATS2 MAP3K5 TRIB3
452	GO:0008610 [6]: lipid biosynthesis	6	6	460	195	11618	-4.11	0	0.25	0.08	BMPR1B CYP21A2 CYP7A1 HMGCS2 NR0B1 PTGS2
453	GO:0016358 [6]: dendrite morphogenesis	1	1	465	3	11810	-4.11	0	1.94	1.08	LST1
454	GO:0019733 [8]: antibacterial humoral response (sensu Vertebrata)	1	1	465	3	11810	-4.11	0	1.94	1.08	NFKB1
455	GO:0020027 [7]: hemoglobin metabolism	1	1	465	3	11810	-4.11	0	1.94	1.08	INHBA
456	GO:0030323 [4]: respiratory tube development	1	1	465	3	11810	-4.11	0	1.94	1.08	SPRY1
457	GO:0042119 [6]: neutrophil activation	1	1	465	3	11810	-4.11	0	1.94	1.08	IL8
458	GO:0045577 [6]: regulation of B-cell differentiation	1	1	465	3	11810	-4.11	0	1.94	1.08	INHBA
459	GO:0045736 [6]: negative regulation of cyclin dependent protein kinase activity	1	1	465	3	11810	-4.11	0	1.94	1.08	LATS2
460	GO:0045785 [5]: positive regulation of cell adhesion	1	1	465	3	11810	-4.11	0	1.94	1.08	CX3CL1
461	GO:0050672 [7]: negative regulation of lymphocyte proliferation	1	1	465	3	11810	-4.11	0	1.94	1.08	LST1
462	GO:0050769 [5]: positive regulation of neurogenesis	1	1	465	3	11810	-4.11	0	1.94	1.08	SLIT2
463	GO:0000185 [6]: activation of MAPKKK	1	1	465	3	11810	-4.11	0	1.94	1.08	GADD45B
464	GO:0001504 [6]: neurotransmitter uptake	1	1	465	3	11810	-4.11	0	1.94	1.08	SLC6A4
465	GO:0001570 [4]: vasculogenesis	1	1	465	3	11810	-4.11	0	1.94	1.08	VEGF
466	GO:0001655 [5]: urogenital system development	1	1	465	3	11810	-4.11	0	1.94	1.08	SLIT2
467	GO:0001906 [5]: cell killing	1	1	465	3	11810	-4.11	0	1.94	1.08	C9
468	GO:0006003 [9]: fructose 2,6-bisphosphate metabolism	1	1	465	3	11810	-4.11	0	1.94	1.08	PFKFB3
469	GO:0006699 [8]: bile acid biosynthesis	1	1	465	3	11810	-4.11	0	1.94	1.08	CYP7A1
470	GO:0006787 [7]: porphyrin catabolism	1	1	465	3	11810	-4.11	0	1.94	1.08	HMOX1
471	GO:0006911 [8]: phagocytosis, engulfment	1	1	465	3	11810	-4.11	0	1.94	1.08	GULP1
472	GO:0009312 [7]: oligosaccharide biosynthesis	1	1	465	3	11810	-4.11	0	1.94	1.08	B4GALT1
473	GO:0019362 [7]: pyridine nucleotide metabolism	2	2	464	18	11795	-4.12	0	1.74	0.96	KYNU PBEF1
474	GO:0006836 [5]: neurotransmitter transport	3	3	463	39	11774	-4.13	0	1.55	0.84	SLC32A1 SLC6A13 SLC6A4
475	GO:0006813 [8]: potassium ion transport	7	7	459	150	11663	-4.14	0	0.95	0.51	ATP1B1 CNGA1 KCNJ14 KCNK1 KCNN2 SLC12A7 SLC24A3
476	GO:0000087 [7]: M phase of mitotic cell cycle	3	3	463	128	11685	-4.14	0	0.13	0	CCNG2 LATS2 NEDD9
477	GO:0051169 [6]: nuclear transport	5	5	461	90	11723	-4.14	0	1.23	0.66	BCL3 FLJ11196 KPNA4 NFKBIA NFKBIE
478	GO:0001558 [4]: regulation of cell growth	5	5	461	90	11723	-4.14	0	1.23	0.66	CYR61 EPC1 ESM1 NEDD9 OKL38
479	GO:0007028 [5]: cytoplasm organization and biogenesis	4	4	462	64	11749	-4.16	0	1.36	0.73	GJA7 VCX VCX-C VCX3A
480	GO:0016197 [6]: endosome transport	2	2	464	19	11794	-4.18	0	1.67	0.9	EEA1 SQSTM1
481	GO:0007067 [8]: mitosis	3	3	463	126	11687	-4.18	0	0.14	0	CCNG2 LATS2 NEDD9
482	GO:0008202 [6]: steroid metabolism	6	6	460	123	11690	-4.18	0	1.01	0.54	BMPR1B CYP21A2 CYP7A1 HMGCS2 NR0B1 OSBPL8
483	GO:0006323 [6]: DNA packaging	7	7	459	197	11616	-4.18	0	0.41	0.18	CDYL2 EPC1 HDAC4 HDAC9 VCX VCX-C VCX3A
484	GO:0045860 [5]: positive regulation of protein kinase activity	3	3	463	41	11772	-4.2	0	1.46	0.79	GADD45B MAP3K5 TRIB3
485	GO:0006766 [5]: vitamin metabolism	3	3	463	41	11772	-4.2	0	1.46	0.79	CYP27B1 KYNU PBEF1
486	GO:0000278 [6]: mitotic cell cycle	7	7	459	189	11624	-4.21	0	0.48	0.23	CCNG2 CCNT2 CDK6 CDKN2B GADD45A LATS2 NEDD9
487	GO:0006325 [7]: establishment and/or maintenance of chromatin architecture	7	7	459	189	11624	-4.21	0	0.48	0.23	CDYL2 EPC1 HDAC4 HDAC9 VCX VCX-C VCX3A
488	GO:0019932 [6]: second-messenger-mediated signaling	7	7	459	172	11641	-4.22	0	0.65	0.34	BDKRB1 CCL2 DGKD DSCR1 IL8 OXTR SPHK1
489	GO:0016337 [5]: cell-cell adhesion	7	7	459	174	11639	-4.22	0	0.63	0.32	CDH11 CELSR3 CX3CL1 ICAM4 ICAM5 JAM2 VCAM1
490	GO:0009792 [4]: embryonic development (sensu Metazoa)	2	2	464	20	11793	-4.23	0	1.6	0.86	KLF4 SLIT2
491	GO:0006944 [3]: membrane fusion	2	2	464	20	11793	-4.23	0	1.6	0.86	EEA1 STX11
492	GO:0007519 [6]: myogenesis	2	2	464	20	11793	-4.23	0	1.6	0.86	HDAC4 HDAC9
493	GO:0006936 [3]: muscle contraction	6	6	460	131	11682	-4.24	0	0.87	0.48	CALD1 CKMT2 CNN1 GJA7 OXTR VIP
494	GO:0006913 [6]: nucleocytoplasmic transport	5	5	461	97	11716	-4.24	0	1.06	0.59	BCL3 FLJ11196 KPNA4 NFKBIA NFKBIE
495	GO:0017038 [6]: protein import	4	4	462	69	11744	-4.25	0	1.2	0.65	BCL3 KPNA4 NFKBIA NFKBIE
496	GO:0007417 [6]: central nervous system development	5	5	461	100	11713	-4.26	0	1	0.54	DLX2 DSCR1 MBP RPS6KA6 VCX3A
497	GO:0006631 [6]: fatty acid metabolism	4	4	462	139	11674	-4.27	0	0.23	0.06	IPLA2(GAMMA) PPARA PTGES PTGS2
498	GO:0051186 [5]: cofactor metabolism	6	6	460	138	11675	-4.28	0	0.76	0.41	HMGCS2 HMOX1 KYNU MTHFD2L PANK3 PBEF1
499	GO:0007229 [6]: integrin-mediated signaling pathway	3	3	463	44	11769	-4.28	0	1.33	0.73	ADAMTS1 ADAMTS4 NEDD9
500	GO:0016066 [5]: cellular defense response (sensu Vertebrata)	2	2	464	21	11792	-4.29	0	1.53	0.83	INHBA SOD2
501	GO:0006953 [5]: acute-phase response	2	2	464	21	11792	-4.29	0	1.53	0.83	CEBPB IL6
502	GO:0009072 [6]: aromatic amino acid family metabolism	2	2	464	21	11792	-4.29	0	1.53	0.83	GCH1 KYNU
503	GO:0015937 [8]: coenzyme A biosynthesis	1	1	465	4	11809	-4.29	0	1.74	0.96	PANK3
504	GO:0017015 [5]: regulation of transforming growth factor beta receptor signaling pathway	1	1	465	4	11809	-4.29	0	1.74	0.96	SMURF1
505	GO:0030593 [7]: neutrophil chemotaxis	1	1	465	4	11809	-4.29	0	1.74	0.96	IL8
506	GO:0042326 [7]: negative regulation of phosphorylation	1	1	465	4	11809	-4.29	0	1.74	0.96	INHBA
507	GO:0042402 [7]: biogenic amine catabolism	1	1	465	4	11809	-4.29	0	1.74	0.96	KYNU
508	GO:0045444 [4]: adipocyte differentiation	1	1	465	4	11809	-4.29	0	1.74	0.96	PPARG
509	GO:0045445 [4]: myoblast differentiation	1	1	465	4	11809	-4.29	0	1.74	0.96	JAG1
510	GO:0045446 [4]: endothelial cell differentiation	1	1	465	4	11809	-4.29	0	1.74	0.96	JAG1
511	GO:0045656 [7]: negative regulation of monocyte differentiation	1	1	465	4	11809	-4.29	0	1.74	0.96	INHBA
512	GO:0045807 [7]: positive regulation of endocytosis	1	1	465	4	11809	-4.29	0	1.74	0.96	NEDD4L
513	GO:0045936 [6]: negative regulation of phosphate metabolism	1	1	465	4	11809	-4.29	0	1.74	0.96	INHBA
514	GO:0046146 [7]: tetrahydrobiopterin metabolism	1	1	465	4	11809	-4.29	0	1.74	0.96	GCH1
515	GO:0051187 [6]: cofactor catabolism	1	1	465	4	11809	-4.29	0	1.74	0.96	HMOX1
516	GO:0000302 [6]: response to reactive oxygen species	1	1	465	4	11809	-4.29	0	1.74	0.96	SOD2
517	GO:0006703 [7]: estrogen biosynthesis	1	1	465	4	11809	-4.29	0	1.74	0.96	BMPR1B
518	GO:0006729 [8]: tetrahydrobiopterin biosynthesis	1	1	465	4	11809	-4.29	0	1.74	0.96	GCH1
519	GO:0006997 [5]: nuclear organization and biogenesis	1	1	465	4	11809	-4.29	0	1.74	0.96	SYNE1
520	GO:0007595 [5]: lactation	1	1	465	4	11809	-4.29	0	1.74	0.96	OXTR
521	GO:0008038 [6]: neuronal cell recognition	1	1	465	4	11809	-4.29	0	1.74	0.96	SLIT2
522	GO:0016051 [6]: carbohydrate biosynthesis	1	1	465	73	11740	-4.31	0	0.06	0	B4GALT1
523	GO:0009309 [6]: amine biosynthesis	1	1	465	72	11741	-4.33	0	0.06	0	ASNS
524	GO:0006733 [7]: oxidoreduction coenzyme metabolism	2	2	464	22	11791	-4.33	0	1.47	0.79	KYNU PBEF1
525	GO:0007032 [6]: endosome organization and biogenesis	2	2	464	22	11791	-4.33	0	1.47	0.79	EEA1 SQSTM1
526	GO:0007205 [8]: protein kinase C activation	2	2	464	22	11791	-4.33	0	1.47	0.79	DGKD SPHK1
527	GO:0019941 [9]: modification-dependent protein catabolism	5	5	461	109	11704	-4.34	0	0.83	0.45	CYLD SMURF1 USP12 USP31 USP37
528	GO:0006511 [10]: ubiquitin-dependent protein catabolism	5	5	461	109	11704	-4.34	0	0.83	0.45	CYLD SMURF1 USP12 USP31 USP37
529	GO:0007200 [7]: G-protein signaling, coupled to IP3 second messenger (phospholipase C activating)	4	4	462	77	11736	-4.36	0	1	0.54	BDKRB1 DGKD OXTR SPHK1
530	GO:0006732 [6]: coenzyme metabolism	5	5	461	115	11698	-4.36	0	0.73	0.39	HMGCS2 KYNU MTHFD2L PANK3 PBEF1
531	GO:0048015 [7]: phosphoinositide-mediated signaling	4	4	462	78	11735	-4.38	0	0.97	0.53	BDKRB1 DGKD OXTR SPHK1
532	GO:0006605 [7]: protein targeting	4	4	462	127	11686	-4.39	0	0.3	0.11	BCL3 KPNA4 NFKBIA NFKBIE
533	GO:0045941 [7]: positive regulation of transcription	3	3	463	49	11764	-4.4	0	1.15	0.63	CREB5 GLIS3 SQSTM1
534	GO:0050982 [7]: detection of mechanical stimulus	2	2	464	91	11722	-4.4	0	0.14	0	CLDN14 KCNE1L
535	GO:0009063 [7]: amino acid catabolism	3	3	463	50	11763	-4.42	0	1.12	0.61	GCH1 GLS KYNU
536	GO:0019439 [6]: aromatic compound catabolism	2	2	464	24	11789	-4.42	0	1.35	0.73	GCH1 KYNU
537	GO:0042035 [7]: regulation of cytokine biosynthesis	2	2	464	24	11789	-4.42	0	1.35	0.73	INHBA INHBB
538	GO:0042446 [6]: hormone biosynthesis	2	2	464	24	11789	-4.42	0	1.35	0.73	BMPR1B CYP21A2
539	GO:0051248 [6]: negative regulation of protein metabolism	2	2	464	24	11789	-4.42	0	1.35	0.73	INHBA INHBB
540	GO:0050954 [6]: sensory perception of mechanical stimulus	2	2	464	90	11723	-4.42	0	0.14	0	CLDN14 KCNE1L
541	GO:0007605 [7]: perception of sound	2	2	464	90	11723	-4.42	0	0.14	0	CLDN14 KCNE1L
542	GO:0015936 [8]: coenzyme A metabolism	1	1	465	5	11808	-4.43	0	1.57	0.86	PANK3
543	GO:0019674 [9]: NAD metabolism	1	1	465	5	11808	-4.43	0	1.57	0.86	KYNU
544	GO:0019731 [7]: antibacterial humoral response	1	1	465	5	11808	-4.43	0	1.57	0.86	NFKB1
545	GO:0042219 [6]: amino acid derivative catabolism	1	1	465	5	11808	-4.43	0	1.57	0.86	KYNU
546	GO:0045638 [6]: negative regulation of myeloid blood cell differentiation	1	1	465	5	11808	-4.43	0	1.57	0.86	INHBA
547	GO:0050770 [5]: regulation of axonogenesis	1	1	465	5	11808	-4.43	0	1.57	0.86	SLIT2
548	GO:0006084 [7]: acetyl-CoA metabolism	1	1	465	5	11808	-4.43	0	1.57	0.86	HMGCS2
549	GO:0006568 [7]: tryptophan metabolism	1	1	465	5	11808	-4.43	0	1.57	0.86	KYNU
550	GO:0006857 [6]: oligopeptide transport	1	1	465	5	11808	-4.43	0	1.57	0.86	TAP1
551	GO:0007030 [6]: Golgi organization and biogenesis	1	1	465	5	11808	-4.43	0	1.57	0.86	SYNE1
552	GO:0009435 [8]: NAD biosynthesis	1	1	465	5	11808	-4.43	0	1.57	0.86	KYNU
553	GO:0016055 [6]: Wnt receptor signaling pathway	4	4	462	84	11729	-4.43	0	0.84	0.45	AXIN2 FRZB NLK WNT5A
554	GO:0046483 [5]: heterocycle metabolism	3	3	463	51	11762	-4.44	0	1.09	0.59	HMOX1 KYNU MTHFD2L
555	GO:0009108 [7]: coenzyme biosynthesis	4	4	462	86	11727	-4.45	0	0.8	0.44	KYNU MTHFD2L PANK3 PBEF1
556	GO:0042254 [6]: ribosome biogenesis and assembly	3	3	463	52	11761	-4.45	0	1.06	0.59	VCX VCX-C VCX3A
557	GO:0000187 [6]: activation of MAPK	2	2	464	25	11788	-4.46	0	1.3	0.7	MAP3K5 TRIB3
558	GO:0006310 [6]: DNA recombination	1	1	465	67	11746	-4.46	0	0.07	0	IL7R
559	GO:0045935 [6]: positive regulation of nucleobase, nucleoside, nucleotide and nucleic acid metabolism	3	3	463	53	11760	-4.47	0	1.03	0.56	CREB5 GLIS3 SQSTM1
560	GO:0009310 [6]: amine catabolism	3	3	463	53	11760	-4.47	0	1.03	0.56	GCH1 GLS KYNU
561	GO:0008015 [4]: circulation	3	3	463	103	11710	-4.48	0	0.26	0.08	DSCR1 KCNE1L PTGS2
562	GO:0009889 [5]: regulation of biosynthesis	4	4	462	110	11703	-4.48	0	0.46	0.21	EIF2AK3 EIF4E INHBA INHBB
563	GO:0015674 [7]: di-, tri-valent inorganic cation transport	4	4	462	102	11711	-4.49	0	0.55	0.28	SLC24A3 SLC31A2 SLC8A3 TRPC4
564	GO:0001817 [6]: regulation of cytokine production	2	2	464	26	11787	-4.49	0	1.25	0.66	INHBA INHBB
565	GO:0006417 [6]: regulation of protein biosynthesis	4	4	462	103	11710	-4.49	0	0.54	0.26	EIF2AK3 EIF4E INHBA INHBB
566	GO:0051188 [6]: cofactor biosynthesis	4	4	462	100	11713	-4.5	0	0.58	0.29	KYNU MTHFD2L PANK3 PBEF1
567	GO:0030705 [6]: cytoskeleton-dependent intracellular transport	2	2	464	84	11729	-4.51	0	0.17	0.02	FLJ40427 MGC8685
568	GO:0007018 [7]: microtubule-based movement	2	2	464	84	11729	-4.51	0	0.17	0.02	FLJ40427 MGC8685
569	GO:0009790 [3]: embryonic development	3	3	463	56	11757	-4.52	0	0.94	0.51	KLF4 NRG1 SLIT2
570	GO:0042089 [6]: cytokine biosynthesis	2	2	464	27	11786	-4.52	0	1.2	0.65	INHBA INHBB
571	GO:0042107 [5]: cytokine metabolism	2	2	464	27	11786	-4.52	0	1.2	0.65	INHBA INHBB
572	GO:0051249 [6]: regulation of lymphocyte activation	2	2	464	27	11786	-4.52	0	1.2	0.65	INHBA LST1
573	GO:0006304 [6]: DNA modification	2	2	464	27	11786	-4.52	0	1.2	0.65	FOS IFIH1
574	GO:0008624 [9]: induction of apoptosis by extracellular signals	2	2	464	27	11786	-4.52	0	1.2	0.65	CFLAR MAP3K5
575	GO:0050878 [4]: regulation of body fluids	3	3	463	98	11715	-4.53	0	0.3	0.11	F3 NEDD4L VIP
576	GO:0016568 [8]: chromatin modification	3	3	463	97	11716	-4.53	0	0.31	0.11	EPC1 HDAC4 HDAC9
577	GO:0009755 [4]: hormone-mediated signaling	1	1	465	6	11807	-4.54	0	1.44	0.79	LATS2
578	GO:0035107 [4]: appendage morphogenesis	1	1	465	6	11807	-4.54	0	1.44	0.79	BMPR1B
579	GO:0035108 [5]: limb morphogenesis	1	1	465	6	11807	-4.54	0	1.44	0.79	BMPR1B
580	GO:0045072 [8]: regulation of interferon-gamma biosynthesis	1	1	465	6	11807	-4.54	0	1.44	0.79	INHBA
581	GO:0045655 [6]: regulation of monocyte differentiation	1	1	465	6	11807	-4.54	0	1.44	0.79	INHBA
582	GO:0006278 [7]: RNA-dependent DNA replication	1	1	465	6	11807	-4.54	0	1.44	0.79	CXCL6
583	GO:0006368 [9]: RNA elongation from Pol II promoter	1	1	465	6	11807	-4.54	0	1.44	0.79	ELL2
584	GO:0006510 [9]: ATP-dependent proteolysis	1	1	465	6	11807	-4.54	0	1.44	0.79	FLJ23749
585	GO:0007568 [3]: aging	1	1	465	6	11807	-4.54	0	1.44	0.79	LIMS1
586	GO:0007589 [4]: fluid secretion	1	1	465	6	11807	-4.54	0	1.44	0.79	VIP
587	GO:0009307 [7]: DNA restriction	1	1	465	6	11807	-4.54	0	1.44	0.79	IFIH1
588	GO:0009396 [7]: folic acid and derivative biosynthesis	1	1	465	6	11807	-4.54	0	1.44	0.79	MTHFD2L
589	GO:0006958 [7]: complement activation, classical pathway	2	2	464	28	11785	-4.55	0	1.15	0.63	C9 DAF
590	GO:0006767 [6]: water-soluble vitamin metabolism	2	2	464	29	11784	-4.58	0	1.11	0.6	KYNU PBEF1
591	GO:0006800 [5]: oxygen and reactive oxygen species metabolism	3	3	463	63	11750	-4.58	0	0.78	0.41	CCL5 NCF2 SOD2
592	GO:0006816 [8]: calcium ion transport	3	3	463	64	11749	-4.59	0	0.75	0.4	SLC24A3 SLC8A3 TRPC4
593	GO:0007160 [5]: cell-matrix adhesion	3	3	463	64	11749	-4.59	0	0.75	0.4	RAPH1 SORBS1 TNXB
594	GO:0006887 [6]: exocytosis	1	1	465	61	11752	-4.6	0	0.09	0	CCL5
595	GO:0051246 [5]: regulation of protein metabolism	3	3	463	65	11748	-4.6	0	0.73	0.39	INHBA INHBB NEDD4L
596	GO:0006725 [5]: aromatic compound metabolism	3	3	463	87	11726	-4.6	0	0.4	0.17	GCH1 KYNU MTHFD2L
597	GO:0043086 [4]: negative regulation of enzyme activity	2	2	464	30	11783	-4.61	0	1.07	0.59	LATS2 TRIB3
598	GO:0050865 [5]: regulation of cell activation	2	2	464	30	11783	-4.61	0	1.07	0.59	INHBA LST1
599	GO:0001816 [5]: cytokine production	2	2	464	30	11783	-4.61	0	1.07	0.59	INHBA INHBB
600	GO:0007610 [2]: behavior	3	3	463	68	11745	-4.61	0	0.68	0.35	FOSB PMCH PMCHL1
601	GO:0043085 [4]: positive regulation of enzyme activity	3	3	463	83	11730	-4.62	0	0.45	0.21	GADD45B MAP3K5 TRIB3
602	GO:0009617 [6]: response to bacteria	3	3	463	69	11744	-4.62	0	0.66	0.34	CCL2 NFKB1 NFKBIA
603	GO:0007398 [6]: ectoderm development	3	3	463	69	11744	-4.62	0	0.66	0.34	LAMB3 LAMC2 SMURF1
604	GO:0009893 [5]: positive regulation of metabolism	3	3	463	79	11734	-4.63	0	0.5	0.24	CREB5 GLIS3 SQSTM1
605	GO:0010038 [8]: response to metal ion	1	1	465	7	11806	-4.64	0	1.32	0.73	NEDD4L
606	GO:0030149 [8]: sphingolipid catabolism	1	1	465	7	11806	-4.64	0	1.32	0.73	SPHK1
607	GO:0035295 [3]: tube development	1	1	465	7	11806	-4.64	0	1.32	0.73	SPRY1
608	GO:0042095 [7]: interferon-gamma biosynthesis	1	1	465	7	11806	-4.64	0	1.32	0.73	INHBA
609	GO:0042176 [6]: regulation of protein catabolism	1	1	465	7	11806	-4.64	0	1.32	0.73	NEDD4L
610	GO:0042430 [6]: indole and derivative metabolism	1	1	465	7	11806	-4.64	0	1.32	0.73	KYNU
611	GO:0042434 [7]: indole derivative metabolism	1	1	465	7	11806	-4.64	0	1.32	0.73	KYNU
612	GO:0050864 [7]: regulation of B-cell activation	1	1	465	7	11806	-4.64	0	1.32	0.73	INHBA
613	GO:0000018 [7]: regulation of DNA recombination	1	1	465	7	11806	-4.64	0	1.32	0.73	IL7R
614	GO:0001502 [7]: cartilage condensation	1	1	465	7	11806	-4.64	0	1.32	0.73	BMPR1B
615	GO:0001654 [5]: eye morphogenesis	1	1	465	7	11806	-4.64	0	1.32	0.73	BMPR1B
616	GO:0006586 [7]: indolalkylamine metabolism	1	1	465	7	11806	-4.64	0	1.32	0.73	KYNU
617	GO:0006940 [5]: regulation of smooth muscle contraction	1	1	465	7	11806	-4.64	0	1.32	0.73	CNN1
618	GO:0007257 [7]: activation of JUNK	1	1	465	7	11806	-4.64	0	1.32	0.73	MAP3K5
619	GO:0008210 [6]: estrogen metabolism	1	1	465	7	11806	-4.64	0	1.32	0.73	BMPR1B
620	GO:0007218 [7]: neuropeptide signaling pathway	2	2	464	75	11738	-4.64	0	0.23	0.06	CELSR3 PMCH
621	GO:0007420 [7]: brain development	2	2	464	32	11781	-4.65	0	0.99	0.54	DLX2 VCX3A
622	GO:0006869 [5]: lipid transport	1	1	465	58	11755	-4.66	0	0.11	0	OSBPL8
623	GO:0006690 [7]: icosanoid metabolism	2	2	464	33	11780	-4.67	0	0.95	0.51	PTGES PTGS2
624	GO:0006730 [5]: one-carbon compound metabolism	2	2	464	34	11779	-4.69	0	0.92	0.5	CA2 CA3
625	GO:0051093 [4]: negative regulation of development	2	2	464	35	11778	-4.71	0	0.89	0.48	INHBA OKL38
626	GO:0042742 [6]: defense response to bacteria	1	1	465	56	11757	-4.71	0	0.12	0	NFKB1
627	GO:0042551 [5]: nerve maturation	1	1	465	8	11805	-4.72	0	1.22	0.66	MBP
628	GO:0045637 [5]: regulation of myeloid blood cell differentiation	1	1	465	8	11805	-4.72	0	1.22	0.66	INHBA
629	GO:0046457 [9]: prostanoid biosynthesis	1	1	465	8	11805	-4.72	0	1.22	0.66	PTGS2
630	GO:0048469 [4]: cell maturation	1	1	465	8	11805	-4.72	0	1.22	0.66	MBP
631	GO:0051216 [6]: cartilage development	1	1	465	8	11805	-4.72	0	1.22	0.66	BMPR1B
632	GO:0051260 [8]: protein homooligomerization	1	1	465	8	11805	-4.72	0	1.22	0.66	DGKD
633	GO:0001516 [10]: prostaglandin biosynthesis	1	1	465	8	11805	-4.72	0	1.22	0.66	PTGS2
634	GO:0006559 [8]: L-phenylalanine catabolism	1	1	465	8	11805	-4.72	0	1.22	0.66	GCH1
635	GO:0007043 [7]: intercellular junction assembly	1	1	465	8	11805	-4.72	0	1.22	0.66	GJA7
636	GO:0008366 [6]: nerve ensheathment	1	1	465	8	11805	-4.72	0	1.22	0.66	MBP
637	GO:0009067 [8]: aspartate family amino acid biosynthesis	1	1	465	8	11805	-4.72	0	1.22	0.66	ASNS
638	GO:0007254 [8]: JNK cascade	2	2	464	36	11777	-4.72	0	0.85	0.46	DUSP10 MAP3K5
639	GO:0006956 [6]: complement activation	2	2	464	37	11776	-4.74	0	0.82	0.45	C9 DAF
640	GO:0009064 [7]: glutamine family amino acid metabolism	2	2	464	37	11776	-4.74	0	0.82	0.45	ASNS GLS
641	GO:0006445 [7]: regulation of translation	2	2	464	66	11747	-4.74	0	0.31	0.11	EIF2AK3 EIF4E
642	GO:0007586 [4]: digestion	1	1	465	54	11759	-4.75	0	0.13	0	ATP8B1
643	GO:0001505 [7]: regulation of neurotransmitter levels	2	2	464	38	11775	-4.76	0	0.79	0.43	GCH1 SLC6A4
644	GO:0007588 [4]: excretion	2	2	464	39	11774	-4.77	0	0.77	0.41	NEDD4L VIP
645	GO:0006821 [8]: chloride transport	2	2	464	40	11773	-4.77	0	0.74	0.39	CLIC4 SLC12A7
646	GO:0006413 [8]: translational initiation	1	1	465	53	11760	-4.77	0	0.13	0	EIF4E
647	GO:0008544 [7]: epidermis development	2	2	464	61	11752	-4.78	0	0.36	0.15	LAMB3 LAMC2
648	GO:0006752 [7]: group transfer coenzyme metabolism	2	2	464	62	11751	-4.78	0	0.35	0.14	MTHFD2L PANK3
649	GO:0006633 [7]: fatty acid biosynthesis	1	1	465	52	11761	-4.78	0	0.14	0	PTGS2
650	GO:0010035 [7]: response to inorganic substance	1	1	465	9	11804	-4.79	0	1.14	0.63	NEDD4L
651	GO:0015833 [5]: peptide transport	1	1	465	9	11804	-4.79	0	1.14	0.63	TAP1
652	GO:0016575 [9]: histone deacetylation	1	1	465	9	11804	-4.79	0	1.14	0.63	HDAC9
653	GO:0019221 [6]: cytokine and chemokine mediated signaling pathway	1	1	465	9	11804	-4.79	0	1.14	0.63	CX3CL1
654	GO:0030100 [6]: regulation of endocytosis	1	1	465	9	11804	-4.79	0	1.14	0.63	NEDD4L
655	GO:0042558 [6]: pteridine and derivative metabolism	1	1	465	9	11804	-4.79	0	1.14	0.63	GCH1
656	GO:0042559 [7]: pteridine and derivative biosynthesis	1	1	465	9	11804	-4.79	0	1.14	0.63	GCH1
657	GO:0046486 [6]: glycerolipid metabolism	1	1	465	9	11804	-4.79	0	1.14	0.63	DGKD
658	GO:0006402 [7]: mRNA catabolism	1	1	465	9	11804	-4.79	0	1.14	0.63	ZFP36
659	GO:0006558 [7]: L-phenylalanine metabolism	1	1	465	9	11804	-4.79	0	1.14	0.63	GCH1
660	GO:0006638 [6]: neutral lipid metabolism	1	1	465	9	11804	-4.79	0	1.14	0.63	DGKD
661	GO:0006639 [6]: acylglycerol metabolism	1	1	465	9	11804	-4.79	0	1.14	0.63	DGKD
662	GO:0006662 [5]: glycerol ether metabolism	1	1	465	9	11804	-4.79	0	1.14	0.63	DGKD
663	GO:0006760 [6]: folic acid and derivative metabolism	1	1	465	9	11804	-4.79	0	1.14	0.63	MTHFD2L
664	GO:0006825 [9]: copper ion transport	1	1	465	9	11804	-4.79	0	1.14	0.63	SLC31A2
665	GO:0008206 [7]: bile acid metabolism	1	1	465	9	11804	-4.79	0	1.14	0.63	CYP7A1
666	GO:0016125 [6]: sterol metabolism	2	2	464	59	11754	-4.79	0	0.39	0.17	CYP7A1 HMGCS2
667	GO:0016053 [6]: organic acid biosynthesis	2	2	464	60	11753	-4.79	0	0.37	0.16	CYP7A1 PTGS2
668	GO:0046394 [7]: carboxylic acid biosynthesis	2	2	464	60	11753	-4.79	0	0.37	0.16	CYP7A1 PTGS2
669	GO:0042445 [5]: hormone metabolism	2	2	464	45	11768	-4.8	0	0.62	0.32	BMPR1B CYP21A2
670	GO:0006979 [5]: response to oxidative stress	2	2	464	45	11768	-4.8	0	0.62	0.32	CCL5 SOD2
671	GO:0007565 [5]: pregnancy	2	2	464	45	11768	-4.8	0	0.62	0.32	OXTR PAPPA
672	GO:0008632 [7]: apoptotic program	2	2	464	45	11768	-4.8	0	0.62	0.32	BIK MCL1
673	GO:0008203 [7]: cholesterol metabolism	2	2	464	54	11759	-4.81	0	0.46	0.21	CYP7A1 HMGCS2
674	GO:0045595 [4]: regulation of cell differentiation	2	2	464	46	11767	-4.81	0	0.6	0.31	BMPR1B INHBA
675	GO:0006352 [8]: transcription initiation	2	2	464	48	11765	-4.82	0	0.56	0.28	TAF4B THRAP1
676	GO:0006575 [6]: amino acid derivative metabolism	1	1	465	50	11763	-4.83	0	0.15	0	KYNU
677	GO:0008652 [7]: amino acid biosynthesis	1	1	465	50	11763	-4.83	0	0.15	0	ASNS
678	GO:0009725 [5]: response to hormone stimulus	1	1	465	10	11803	-4.84	0	1.06	0.59	LATS2
679	GO:0015718 [7]: monocarboxylic acid transport	1	1	465	10	11803	-4.84	0	1.06	0.59	ATP8B1
680	GO:0045596 [5]: negative regulation of cell differentiation	1	1	465	10	11803	-4.84	0	1.06	0.59	INHBA
681	GO:0045619 [5]: regulation of lymphocyte differentiation	1	1	465	10	11803	-4.84	0	1.06	0.59	INHBA
682	GO:0048468 [3]: cell development	1	1	465	10	11803	-4.84	0	1.06	0.59	MBP
683	GO:0048489 [6]: synaptic vesicle transport	1	1	465	10	11803	-4.84	0	1.06	0.59	EEA1
684	GO:0051050 [6]: positive regulation of transport	1	1	465	10	11803	-4.84	0	1.06	0.59	NEDD4L
685	GO:0051259 [7]: protein oligomerization	1	1	465	10	11803	-4.84	0	1.06	0.59	DGKD
686	GO:0006607 [8]: NLS-bearing substrate-nucleus import	1	1	465	10	11803	-4.84	0	1.06	0.59	KPNA4
687	GO:0009311 [7]: oligosaccharide metabolism	1	1	465	10	11803	-4.84	0	1.06	0.59	B4GALT1
688	GO:0009405 [3]: pathogenesis	1	1	465	10	11803	-4.84	0	1.06	0.59	C9
689	GO:0009410 [7]: response to xenobiotic stimulus	1	1	465	47	11766	-4.89	0	0.17	0.02	AHR
690	GO:0019438 [6]: aromatic compound biosynthesis	1	1	465	11	11802	-4.89	0	0.99	0.54	GCH1
691	GO:0045216 [6]: intercellular junction assembly and/or maintenance	1	1	465	11	11802	-4.89	0	0.99	0.54	GJA7
692	GO:0006476 [8]: protein amino acid deacetylation	1	1	465	11	11802	-4.89	0	0.99	0.54	HDAC9
693	GO:0006700 [7]: C21-steroid hormone biosynthesis	1	1	465	11	11802	-4.89	0	0.99	0.54	CYP21A2
694	GO:0006957 [7]: complement activation, alternative pathway	1	1	465	11	11802	-4.89	0	0.99	0.54	C9
695	GO:0030334 [6]: regulation of cell migration	1	1	465	12	11801	-4.93	0	0.93	0.51	JAG1
696	GO:0045597 [5]: positive regulation of cell differentiation	1	1	465	12	11801	-4.93	0	0.93	0.51	BMPR1B
697	GO:0046209 [5]: nitric oxide metabolism	1	1	465	12	11801	-4.93	0	0.93	0.51	GCH1
698	GO:0050767 [4]: regulation of neurogenesis	1	1	465	12	11801	-4.93	0	0.93	0.51	SLIT2
699	GO:0051270 [5]: regulation of cell motility	1	1	465	12	11801	-4.93	0	0.93	0.51	JAG1
700	GO:0000188 [8]: inactivation of MAPK	1	1	465	12	11801	-4.93	0	0.93	0.51	DUSP8
701	GO:0006000 [8]: fructose metabolism	1	1	465	12	11801	-4.93	0	0.93	0.51	PFKFB3
702	GO:0006809 [5]: nitric oxide biosynthesis	1	1	465	12	11801	-4.93	0	0.93	0.51	GCH1
703	GO:0007530 [3]: sex determination	1	1	465	12	11801	-4.93	0	0.93	0.51	NR0B1
704	GO:0008207 [6]: C21-steroid hormone metabolism	1	1	465	12	11801	-4.93	0	0.93	0.51	CYP21A2
705	GO:0006576 [6]: biogenic amine metabolism	1	1	465	44	11769	-4.94	0	0.19	0.04	KYNU
706	GO:0015749 [6]: monosaccharide transport	1	1	465	13	11800	-4.97	0	0.87	0.48	SORBS1
707	GO:0015758 [8]: glucose transport	1	1	465	13	11800	-4.97	0	0.87	0.48	SORBS1
708	GO:0030521 [8]: androgen receptor signaling pathway	1	1	465	13	11800	-4.97	0	0.87	0.48	THRAP1
709	GO:0046466 [7]: membrane lipid catabolism	1	1	465	13	11800	-4.97	0	0.87	0.48	SPHK1
710	GO:0006354 [8]: RNA elongation	1	1	465	13	11800	-4.97	0	0.87	0.48	ELL2
711	GO:0007162 [5]: negative regulation of cell adhesion	1	1	465	13	11800	-4.97	0	0.87	0.48	RND1
712	GO:0007219 [6]: Notch signaling pathway	1	1	465	13	11800	-4.97	0	0.87	0.48	JAG1
713	GO:0008645 [7]: hexose transport	1	1	465	13	11800	-4.97	0	0.87	0.48	SORBS1
714	GO:0009065 [8]: glutamine family amino acid catabolism	1	1	465	13	11800	-4.97	0	0.87	0.48	GLS
715	GO:0015931 [5]: nucleobase, nucleoside, nucleotide and nucleic acid transport	1	1	465	41	11772	-4.98	0	0.22	0.06	FLJ11196
716	GO:0006665 [7]: sphingolipid metabolism	1	1	465	41	11772	-4.98	0	0.22	0.06	SPHK1
717	GO:0040029 [3]: regulation of gene expression, epigenetic	1	1	465	40	11773	-5	0	0.23	0.06	FOS
718	GO:0009894 [5]: regulation of catabolism	1	1	465	14	11799	-5	0	0.82	0.45	NEDD4L
719	GO:0019220 [6]: regulation of phosphate metabolism	1	1	465	14	11799	-5	0	0.82	0.45	INHBA
720	GO:0042168 [5]: heme metabolism	1	1	465	14	11799	-5	0	0.82	0.45	HMOX1
721	GO:0042325 [7]: regulation of phosphorylation	1	1	465	14	11799	-5	0	0.82	0.45	INHBA
722	GO:0051174 [5]: regulation of phosphorus metabolism	1	1	465	14	11799	-5	0	0.82	0.45	INHBA
723	GO:0007173 [8]: epidermal growth factor receptor signaling pathway	1	1	465	14	11799	-5	0	0.82	0.45	DGKD
724	GO:0006807 [4]: nitrogen compound metabolism	1	1	465	39	11774	-5.02	0	0.24	0.07	GCH1
725	GO:0050670 [6]: regulation of lymphocyte proliferation	1	1	465	15	11798	-5.02	0	0.77	0.41	LST1
726	GO:0000080 [7]: G1 phase of mitotic cell cycle	1	1	465	15	11798	-5.02	0	0.77	0.41	CDK6
727	GO:0006769 [8]: nicotinamide metabolism	1	1	465	15	11798	-5.02	0	0.77	0.41	KYNU
728	GO:0008037 [5]: cell recognition	1	1	465	15	11798	-5.02	0	0.77	0.41	SLIT2
729	GO:0009615 [6]: response to virus	1	1	465	38	11775	-5.02	0	0.25	0.08	CCL5
730	GO:0051168 [7]: nuclear export	1	1	465	38	11775	-5.02	0	0.25	0.08	FLJ11196
731	GO:0051258 [7]: protein polymerization	1	1	465	38	11775	-5.02	0	0.25	0.08	MGC8685
732	GO:0000041 [8]: transition metal ion transport	1	1	465	38	11775	-5.02	0	0.25	0.08	SLC31A2
733	GO:0007204 [8]: cytosolic calcium ion concentration elevation	1	1	465	38	11775	-5.02	0	0.25	0.08	BDKRB1
734	GO:0016569 [9]: covalent chromatin modification	1	1	465	16	11797	-5.05	0	0.73	0.39	HDAC9
735	GO:0016570 [10]: histone modification	1	1	465	16	11797	-5.05	0	0.73	0.39	HDAC9
736	GO:0051240 [5]: positive regulation of organismal physiological process	1	1	465	35	11778	-5.06	0	0.28	0.1	CX3CL1
737	GO:0019835 [5]: cytolysis	1	1	465	17	11796	-5.07	0	0.69	0.37	C9
738	GO:0030004 [7]: monovalent inorganic cation homeostasis	1	1	465	17	11796	-5.07	0	0.69	0.37	NEDD4L
739	GO:0046519 [8]: sphingoid metabolism	1	1	465	17	11796	-5.07	0	0.69	0.37	SPHK1
740	GO:0000160 [5]: two-component signal transduction system (phosphorelay)	1	1	465	17	11796	-5.07	0	0.69	0.37	VCIP135
741	GO:0006305 [7]: DNA alkylation	1	1	465	17	11796	-5.07	0	0.69	0.37	FOS
742	GO:0006306 [4]: DNA methylation	1	1	465	17	11796	-5.07	0	0.69	0.37	FOS
743	GO:0006778 [6]: porphyrin metabolism	1	1	465	17	11796	-5.07	0	0.69	0.37	HMOX1
744	GO:0007222 [7]: frizzled signaling pathway	1	1	465	17	11796	-5.07	0	0.69	0.37	AXIN2
745	GO:0007292 [6]: female gamete generation	1	1	465	17	11796	-5.07	0	0.69	0.37	BMPR1B
746	GO:0009066 [7]: aspartate family amino acid metabolism	1	1	465	17	11796	-5.07	0	0.69	0.37	ASNS
747	GO:0050657 [6]: nucleic acid transport	1	1	465	34	11779	-5.07	0	0.3	0.11	FLJ11196
748	GO:0050658 [6]: RNA transport	1	1	465	34	11779	-5.07	0	0.3	0.11	FLJ11196
749	GO:0050778 [6]: positive regulation of immune response	1	1	465	34	11779	-5.07	0	0.3	0.11	CX3CL1
750	GO:0051236 [5]: establishment of RNA localization	1	1	465	34	11779	-5.07	0	0.3	0.11	FLJ11196
751	GO:0006403 [4]: RNA localization	1	1	465	34	11779	-5.07	0	0.3	0.11	FLJ11196
752	GO:0007409 [6]: axonogenesis	1	1	465	34	11779	-5.07	0	0.3	0.11	SLIT2
753	GO:0000075 [7]: cell cycle checkpoint	1	1	465	33	11780	-5.08	0	0.31	0.11	CCNG2
754	GO:0006405 [7]: RNA-nucleus export	1	1	465	33	11780	-5.08	0	0.31	0.11	FLJ11196
755	GO:0009187 [7]: cyclic nucleotide metabolism	1	1	465	33	11780	-5.08	0	0.31	0.11	PDE4D
756	GO:0006367 [9]: transcription initiation from Pol II promoter	1	1	465	32	11781	-5.08	0	0.33	0.12	THRAP1
757	GO:0008217 [5]: regulation of blood pressure	1	1	465	32	11781	-5.08	0	0.33	0.12	PTGS2
758	GO:0008643 [5]: carbohydrate transport	1	1	465	32	11781	-5.08	0	0.33	0.12	SORBS1
759	GO:0042088 [7]: T-helper 1 type immune response	1	1	465	18	11795	-5.09	0	0.65	0.34	INHBA
760	GO:0042133 [5]: neurotransmitter metabolism	1	1	465	18	11795	-5.09	0	0.65	0.34	GCH1
761	GO:0007223 [7]: frizzled-2 signaling pathway	1	1	465	18	11795	-5.09	0	0.65	0.34	WNT5A
762	GO:0007411 [6]: axon guidance	1	1	465	18	11795	-5.09	0	0.65	0.34	SLIT2
763	GO:0042087 [6]: cell-mediated immune response	1	1	465	19	11794	-5.1	0	0.62	0.32	INHBA
764	GO:0051128 [5]: regulation of cell organization and biogenesis	1	1	465	19	11794	-5.1	0	0.62	0.32	STK38L
765	GO:0007631 [3]: feeding behavior	1	1	465	19	11794	-5.1	0	0.62	0.32	PMCH
766	GO:0046849 [4]: bone remodeling	1	1	465	30	11783	-5.11	0	0.36	0.15	CDH11
767	GO:0006909 [7]: phagocytosis	1	1	465	20	11793	-5.11	0	0.59	0.3	GULP1
768	GO:0019748 [4]: secondary metabolism	1	1	465	29	11784	-5.11	0	0.38	0.16	HMOX1
769	GO:0046456 [8]: icosanoid biosynthesis	1	1	465	21	11792	-5.12	0	0.56	0.28	PTGS2
770	GO:0046651 [5]: lymphocyte proliferation	1	1	465	21	11792	-5.12	0	0.56	0.28	LST1
771	GO:0046785 [8]: microtubule polymerization	1	1	465	21	11792	-5.12	0	0.56	0.28	MGC8685
772	GO:0006695 [8]: cholesterol biosynthesis	1	1	465	21	11792	-5.12	0	0.56	0.28	HMGCS2
773	GO:0008016 [5]: regulation of heart contraction rate	1	1	465	21	11792	-5.12	0	0.56	0.28	KCNE1L
774	GO:0043087 [4]: regulation of GTPase activity	1	1	465	28	11785	-5.12	0	0.39	0.17	CENTD1
775	GO:0001503 [5]: ossification	1	1	465	28	11785	-5.12	0	0.39	0.17	CDH11
776	GO:0030518 [7]: steroid hormone receptor signaling pathway	1	1	465	22	11791	-5.12	0	0.53	0.26	THRAP1
777	GO:0006289 [7]: nucleotide-excision repair	1	1	465	22	11791	-5.12	0	0.53	0.26	SLK
778	GO:0006937 [4]: regulation of muscle contraction	1	1	465	27	11786	-5.12	0	0.41	0.18	CNN1
779	GO:0007265 [7]: Ras protein signal transduction	1	1	465	27	11786	-5.12	0	0.41	0.18	RASGRP1
780	GO:0030308 [5]: negative regulation of cell growth	1	1	465	23	11790	-5.12	0	0.5	0.24	OKL38
781	GO:0042440 [4]: pigment metabolism	1	1	465	23	11790	-5.12	0	0.5	0.24	HMOX1
782	GO:0045792 [6]: negative regulation of cell size	1	1	465	23	11790	-5.12	0	0.5	0.24	OKL38
783	GO:0006401 [6]: RNA catabolism	1	1	465	23	11790	-5.12	0	0.5	0.24	ZFP36
784	GO:0007507 [5]: heart development	1	1	465	23	11790	-5.12	0	0.5	0.24	PDLIM5
785	GO:0051052 [6]: regulation of DNA metabolism	1	1	465	26	11787	-5.13	0	0.43	0.2	IL7R
786	GO:0007259 [7]: JAK-STAT cascade	1	1	465	26	11787	-5.13	0	0.43	0.2	CCL2
787	GO:0030522 [6]: intracellular receptor-mediated signaling pathway	1	1	465	24	11789	-5.13	0	0.48	0.23	THRAP1
788	GO:0044242 [6]: cellular lipid catabolism	1	1	465	24	11789	-5.13	0	0.48	0.23	SPHK1
789	GO:0045926 [5]: negative regulation of growth	1	1	465	24	11789	-5.13	0	0.48	0.23	OKL38
790	GO:0048066 [3]: pigmentation	1	1	465	24	11789	-5.13	0	0.48	0.23	HMOX1
791	GO:0016126 [7]: sterol biosynthesis	1	1	465	25	11788	-5.13	0	0.45	0.21	HMGCS2
792	GO:0042493 [7]: response to drug	1	1	465	25	11788	-5.13	0	0.45	0.21	LACTB
793	GO:0006939 [4]: smooth muscle contraction	1	1	465	25	11788	-5.13	0	0.45	0.21	CNN1
794	GO:0008277 [5]: regulation of G-protein coupled receptor protein signaling pathway	1	1	465	25	11788	-5.13	0	0.45	0.21	RGS16
