# Supplementary material for: Acidosis Activation of the Proton-Sensing GPR4 Receptor Stimulates Vascular Endothelial Cell Inflammatory Responses Revealed by Transcriptome Analysis
Source: PLoS One. 2013 Apr 16;8(4):e61991. doi: 10.1371/journal.pone.0061991 (PMC3628782; doi:10.1371/journal.pone.0061991)
Supplement: Table S6 — Table of Gene Ontology enrichment generated by GATHER using the GPR4 overexpression-repressed genes from Table S4. (XLSX) [file pone.0061991.s009.xlsx]

## Sheet: gather_gene_ontology_120808
#	Annotation	Total Genes With Ann	Your Genes (With Ann)	Your Genes (No Ann)	Genome (With Ann)	Genome (No Ann)	ln(Bayes factor)	neg ln(p value)	FE: neg ln(p value)	FE: neg ln(FDR)	Genes
1	GO:0006139 [5]: nucleobase, nucleoside, nucleotide and nucleic acid metabolism	111	111	139	2856	9173	22.44	11.17	27.45	21.19	CDK9 CIRBP DHFRL1 DKFZP434G1415 DKFZP547N043 DKFZp727A071 DKFZp762I137 ELAC1 EXOSC2 EXOSC3 FANCF FLJ12998 FLJ23506 FLJ32112 FLJ32191 FLJ40869 FLJ45645 GALNAC4S-6ST GATA3 GEMIN6 GSPT2 HES2 HIC1 HIS1 HOXA1 HOXA10 HOXA2 HOXA3 HOXA9 HOXB3 HOXB4 HOXB6 KIAA1559 KLF12 LOC284323 LOC389677 LYL1 MARS2 MDM2 MEIS1 MEOX2 MGC20410 MKL2 MLH3 MTERF NAP1L2 NAP1L5 NR1I3 NR2F2 NUDT4 NUFIP1 ORC5L PMS2 POLR3B POP1 RF…
2	GO:0006351 [7]: transcription, DNA-dependent	80	80	170	1789	10240	19.93	11.17	24.97	19.4	CDK9 DKFZp762I137 FLJ23506 FLJ32191 GATA3 HES2 HIC1 HIS1 HOXA1 HOXA10 HOXA2 HOXA3 HOXA9 HOXB3 HOXB4 HOXB6 KIAA1559 KLF12 LOC284323 LYL1 MDM2 MEIS1 MEOX2 MGC20410 MKL2 MTERF NR1I3 NR2F2 RFX2 SALL2 TAF1A TAL1 ZBTB24 ZBTB9 ZFP37 ZFP64 ZHX3 ZNF132 ZNF135 ZNF148 ZNF167 ZNF174 ZNF180 ZNF2 ZNF214 ZNF215 ZNF228 ZNF232 ZNF234 ZNF235 ZNF239 ZNF248 ZNF278 ZNF283 ZNF30 ZNF302 ZNF306 ZNF307 ZNF323 ZNF347 ZNF3…
3	GO:0006350 [6]: transcription	82	82	168	1887	10142	19.21	11.17	24.25	19.08	CDK9 DKFZp762I137 FLJ23506 FLJ32112 FLJ32191 GATA3 HES2 HIC1 HIS1 HOXA1 HOXA10 HOXA2 HOXA3 HOXA9 HOXB3 HOXB4 HOXB6 KIAA1559 KLF12 LOC284323 LYL1 MDM2 MEIS1 MEOX2 MGC20410 MKL2 MTERF NR1I3 NR2F2 POLR3B RFX2 SALL2 TAF1A TAL1 ZBTB24 ZBTB9 ZFP37 ZFP64 ZHX3 ZNF132 ZNF135 ZNF148 ZNF167 ZNF174 ZNF180 ZNF2 ZNF214 ZNF215 ZNF228 ZNF232 ZNF234 ZNF235 ZNF239 ZNF248 ZNF278 ZNF283 ZNF30 ZNF302 ZNF306 ZNF307 ZN…
4	GO:0006355 [7]: regulation of transcription, DNA-dependent	77	77	173	1736	10293	18.47	11.17	23.52	18.64	DKFZp762I137 FLJ23506 FLJ32191 GATA3 HES2 HIC1 HIS1 HOXA1 HOXA10 HOXA2 HOXA3 HOXA9 HOXB3 HOXB4 HOXB6 KIAA1559 KLF12 LOC284323 LYL1 MDM2 MEIS1 MEOX2 MGC20410 MKL2 NR1I3 NR2F2 RFX2 SALL2 TAL1 ZBTB24 ZBTB9 ZFP37 ZFP64 ZHX3 ZNF132 ZNF135 ZNF148 ZNF167 ZNF174 ZNF180 ZNF2 ZNF214 ZNF215 ZNF228 ZNF232 ZNF234 ZNF235 ZNF239 ZNF248 ZNF278 ZNF283 ZNF30 ZNF302 ZNF306 ZNF307 ZNF323 ZNF347 ZNF37A ZNF404 ZNF415 …
5	GO:0019219 [5]: regulation of nucleobase, nucleoside, nucleotide and nucleic acid metabolism	78	78	172	1825	10204	17.1	11.17	22.12	17.46	DKFZp762I137 FLJ23506 FLJ32191 GALNAC4S-6ST GATA3 HES2 HIC1 HIS1 HOXA1 HOXA10 HOXA2 HOXA3 HOXA9 HOXB3 HOXB4 HOXB6 KIAA1559 KLF12 LOC284323 LYL1 MDM2 MEIS1 MEOX2 MGC20410 MKL2 NR1I3 NR2F2 RFX2 SALL2 TAL1 ZBTB24 ZBTB9 ZFP37 ZFP64 ZHX3 ZNF132 ZNF135 ZNF148 ZNF167 ZNF174 ZNF180 ZNF2 ZNF214 ZNF215 ZNF228 ZNF232 ZNF234 ZNF235 ZNF239 ZNF248 ZNF278 ZNF283 ZNF30 ZNF302 ZNF306 ZNF307 ZNF323 ZNF347 ZNF37A Z…
6	GO:0045449 [6]: regulation of transcription	77	77	173	1800	10229	16.83	11.17	21.84	17.36	DKFZp762I137 FLJ23506 FLJ32191 GATA3 HES2 HIC1 HIS1 HOXA1 HOXA10 HOXA2 HOXA3 HOXA9 HOXB3 HOXB4 HOXB6 KIAA1559 KLF12 LOC284323 LYL1 MDM2 MEIS1 MEOX2 MGC20410 MKL2 NR1I3 NR2F2 RFX2 SALL2 TAL1 ZBTB24 ZBTB9 ZFP37 ZFP64 ZHX3 ZNF132 ZNF135 ZNF148 ZNF167 ZNF174 ZNF180 ZNF2 ZNF214 ZNF215 ZNF228 ZNF232 ZNF234 ZNF235 ZNF239 ZNF248 ZNF278 ZNF283 ZNF30 ZNF302 ZNF306 ZNF307 ZNF323 ZNF347 ZNF37A ZNF404 ZNF415 …
7	GO:0019222 [4]: regulation of metabolism	80	80	170	1958	10071	15.65	11.17	20.64	16.32	ANGPTL4 CGI-09 DKFZp762I137 FLJ23506 FLJ32191 GALNAC4S-6ST GATA3 HES2 HIC1 HIS1 HOXA1 HOXA10 HOXA2 HOXA3 HOXA9 HOXB3 HOXB4 HOXB6 KIAA1559 KLF12 LOC284323 LYL1 MDM2 MEIS1 MEOX2 MGC20410 MKL2 NR1I3 NR2F2 RFX2 SALL2 TAL1 ZBTB24 ZBTB9 ZFP37 ZFP64 ZHX3 ZNF132 ZNF135 ZNF148 ZNF167 ZNF174 ZNF180 ZNF2 ZNF214 ZNF215 ZNF228 ZNF232 ZNF234 ZNF235 ZNF239 ZNF248 ZNF278 ZNF283 ZNF30 ZNF302 ZNF306 ZNF307 ZNF323 …
8	GO:0050791 [3]: regulation of physiological process	89	89	161	2464	9565	12.31	11.17	17.21	13.03	ANGPTL4 CARD10 CARD4 CASP8 CDKN2C CGI-09 CUL3 DKFZp762I137 FADD FGF2 FLJ23506 FLJ32191 GALNAC4S-6ST GATA3 HES2 HIC1 HIS1 HOXA1 HOXA10 HOXA2 HOXA3 HOXA9 HOXB3 HOXB4 HOXB6 KCNJ12 KIAA1559 KLF12 LOC284323 LYL1 MDM2 MEIS1 MEOX2 MGC20410 MKL2 NR1I3 NR2F2 NUDT4 RFX2 SALL2 TAL1 ZBTB24 ZBTB9 ZFP37 ZFP64 ZHX3 ZNF132 ZNF135 ZNF148 ZNF167 ZNF174 ZNF180 ZNF2 ZNF214 ZNF215 ZNF228 ZNF232 ZNF234 ZNF235 ZNF239 Z…
9	GO:0050789 [2]: regulation of biological process	95	95	155	2772	9257	11.15	11.17	16	11.93	ANGPTL4 CARD10 CARD4 CASP8 CDKN2C CGI-09 CISH CUL3 DKFZp762I137 DLL1 FADD FGF2 FLJ23506 FLJ32191 GALNAC4S-6ST GATA3 GIT2 HES2 HIC1 HIS1 HOXA1 HOXA10 HOXA2 HOXA3 HOXA9 HOXB3 HOXB4 HOXB6 KCNJ12 KIAA1559 KLF12 LOC284323 LYL1 MDM2 MEIS1 MEOX2 MGC20410 MKL2 NEK6 NR1I3 NR2F2 NUDT4 RFX2 RGS4 SALL2 SLC20A1 TAL1 ZBTB24 ZBTB9 ZFP37 ZFP64 ZHX3 ZNF132 ZNF135 ZNF148 ZNF167 ZNF174 ZNF180 ZNF2 ZNF214 ZNF215 ZNF…
10	GO:0008152 [3]: metabolism	181	181	69	6784	5245	10.76	11.17	15.6	11.64	ABHD6 ACVRL1 AKT2 AMACR ANGPTL4 APC B3GALT4 B3GALT7 C11orf11 C20orf112 C21orf55 CAMKK1 CARD10 CASP8 CDK9 CGI-09 CIRBP CPT2 CRI2 CROT CUL3 CYP1A1 CYP26B1 CYP2R1 DBT DHFRL1 DKFZP434G1415 DKFZP547N043 DKFZp727A071 DKFZp762I137 EHHADH ELAC1 EPHA4 EXOSC2 EXOSC3 FANCF FLJ12443 FLJ12998 FLJ20604 FLJ23506 FLJ23560 FLJ32112 FLJ32191 FLJ40869 FLJ45645 FPGT GALNAC4S-6ST GATA3 GCNT1 GDPD1 GEMIN6 GFOD1 GPAM G…
11	GO:0044237 [4]: cellular metabolism	171	171	79	6394	5635	9.18	11.17	13.97	10.1	ABHD6 ACVRL1 AKT2 APC B3GALT4 B3GALT7 C21orf55 CAMKK1 CARD10 CASP8 CDK9 CGI-09 CIRBP CPT2 CRI2 CROT CUL3 CYP1A1 CYP26B1 CYP2R1 DHFRL1 DKFZP434G1415 DKFZP547N043 DKFZp727A071 DKFZp762I137 EHHADH ELAC1 EPHA4 EXOSC2 EXOSC3 FANCF FLJ12998 FLJ20604 FLJ23506 FLJ23560 FLJ32112 FLJ32191 FLJ40869 FLJ45645 FPGT GALNAC4S-6ST GATA3 GCNT1 GDPD1 GEMIN6 GFOD1 GPAM GSPT2 HES2 HIC1 HIS1 HK2 HMGCR HOXA1 HOXA10 HOX…
12	GO:0044238 [4]: primary metabolism	164	164	86	6122	5907	8.22	11.17	12.97	9.19	ACVRL1 AKT2 ANGPTL4 APC B3GALT4 B3GALT7 C11orf11 C21orf55 CAMKK1 CARD10 CASP8 CDK9 CGI-09 CIRBP CPT2 CRI2 CROT CUL3 DHFRL1 DKFZP434G1415 DKFZP547N043 DKFZp727A071 DKFZp762I137 EHHADH ELAC1 EPHA4 EXOSC2 EXOSC3 FANCF FLJ12998 FLJ20604 FLJ23506 FLJ23560 FLJ32112 FLJ32191 FLJ40869 FLJ45645 FPGT GALNAC4S-6ST GATA3 GCNT1 GEMIN6 GPAM GSPT2 HES2 HIC1 HIS1 HK2 HMGCR HOXA1 HOXA10 HOXA2 HOXA3 HOXA9 HOXB3 HO…
13	GO:0050874 [3]: organismal physiological process	14	14	236	1830	10199	7.89	11.17	0	0	ACVRL1 BBS4 FADD GALNAC4S-6ST GATA3 HTR1D HTR7 IL6R KCNJ12 MEOX2 PTE1 SNPH TNFSF11 ZNF148
14	GO:0050896 [3]: response to stimulus	20	20	230	1924	10105	3.8	7.45	0	0	ANGPTL4 BBS4 CIRBP DKFZP547N043 FADD FANCF FGF2 FLJ32112 FLJ40869 GALNAC4S-6ST GATA3 HSPA1A IL6R MLH3 OGT PMS2 PTE1 TNFSF11 TRPC3 ZNF148
15	GO:0009605 [4]: response to external stimulus	10	10	240	1253	10776	3.47	6.93	0	0	ANGPTL4 BBS4 CIRBP FADD FGF2 GATA3 OGT PTE1 TRPC3 ZNF148
16	GO:0007154 [3]: cell communication	49	49	201	3426	8603	2.36	5.73	0	0	ACVRL1 ANGPTL4 APC ARHGEF3 ASB13 ASB8 C20orf161 C6orf33 CARD10 CARD4 CASP8 CDH15 CISH DIXDC1 DLL1 DOK1 EPHA4 FADD FGF13 FGF2 FXC1 FZD2 GIT2 GJA4 GPR146 GRCC9 HTR1D HTR7 IL6R KIT LOC91614 NEK6 NR1I3 NR2F2 NUDT4 OGT P2RY2 P2RY5 PCDH18 PCDH9 PEX11A PIK3CG PTCH PXN RGS4 SH2D3C SLC20A1 SNPH WDR5B
17	GO:0050877 [4]: neurophysiological process	5	5	245	803	11226	2.08	5.38	0	0	BBS4 GATA3 HTR1D HTR7 SNPH
18	GO:0007600 [5]: sensory perception	2	2	248	562	11467	2.06	5.32	0	0	BBS4 GATA3
19	GO:0050875 [3]: cellular physiological process	205	205	45	8890	3139	1.73	5	6.32	2.7	ABHD6 ACVRL1 AKT2 ANGPTL4 AP1GBP1 APC B3GALT4 B3GALT7 C20orf121 C20orf161 C21orf55 C7orf13 CAMKK1 CARD10 CARD4 CASP8 CDK9 CDKN2C CGI-09 CIRBP CISH COG8 CPT2 CRI2 CROT CUL3 CYP1A1 CYP26B1 CYP2R1 DHFRL1 DKFZP434G1415 DKFZP547N043 DKFZp727A071 DKFZp762I137 EHHADH ELAC1 EPHA4 EXOSC2 EXOSC3 FADD FANCF FGF2 FLJ12770 FLJ12998 FLJ20604 FLJ23506 FLJ23560 FLJ32112 FLJ32191 FLJ40869 FLJ45645 FLJ90709 FPGT F…
20	GO:0016559 [7]: peroxisome division	2	2	248	1	12028	1.21	4.51	6.71	3.01	PEX11A PEX11B
21	GO:0009581 [5]: detection of external stimulus	3	3	247	592	11437	1.16	4.47	0	0	BBS4 GATA3 TRPC3
22	GO:0051179 [3]: localization	25	25	225	1960	10069	1	4.31	0	0	AP1GBP1 C20orf121 C20orf161 C7orf13 COG8 CPT2 CROT FLJ12770 FLJ90709 FXC1 GJA4 GOSR2 KCNE3 KCNJ12 KCTD18 KIAA1613 MGC9564 NUDT4 PCTP RANBP6 SLC20A1 SLC40A1 SNPH TAF1A TRPC3
23	GO:0051234 [4]: establishment of localization	25	25	225	1952	10077	0.92	4.21	0	0	AP1GBP1 C20orf121 C20orf161 C7orf13 COG8 CPT2 CROT FLJ12770 FLJ90709 FXC1 GJA4 GOSR2 KCNE3 KCNJ12 KCTD18 KIAA1613 MGC9564 NUDT4 PCTP RANBP6 SLC20A1 SLC40A1 SNPH TAF1A TRPC3
24	GO:0006810 [4]: transport	25	25	225	1950	10079	0.91	4.21	0	0	AP1GBP1 C20orf121 C20orf161 C7orf13 COG8 CPT2 CROT FLJ12770 FLJ90709 FXC1 GJA4 GOSR2 KCNE3 KCNJ12 KCTD18 KIAA1613 MGC9564 NUDT4 PCTP RANBP6 SLC20A1 SLC40A1 SNPH TAF1A TRPC3
25	GO:0009607 [4]: response to biotic stimulus	9	9	241	949	11080	0.35	3.65	0	0	FADD FLJ32112 GALNAC4S-6ST GATA3 HSPA1A IL6R PTE1 TNFSF11 ZNF148
26	GO:0006955 [4]: immune response	6	6	244	741	11288	0.18	3.5	0	0	FADD GALNAC4S-6ST IL6R PTE1 TNFSF11 ZNF148
27	GO:0007165 [4]: signal transduction	42	42	208	2784	9245	0.17	3.5	0.01	0	ACVRL1 APC ARHGEF3 ASB13 ASB8 C20orf161 C6orf33 CARD10 CARD4 CASP8 CISH DIXDC1 DLL1 DOK1 EPHA4 FADD FGF13 FGF2 FZD2 GIT2 GPR146 GRCC9 HTR1D HTR7 IL6R KIT LOC91614 NEK6 NR1I3 NR2F2 NUDT4 OGT P2RY2 P2RY5 PEX11A PIK3CG PTCH PXN RGS4 SH2D3C SLC20A1 WDR5B
28	GO:0044257 [7]: cellular protein catabolism	4	4	246	580	11449	-0.17	0	0	0	CASP8 CRI2 USP30 USP51
29	GO:0006508 [8]: proteolysis and peptidolysis	4	4	246	580	11449	-0.17	0	0	0	CASP8 CRI2 USP30 USP51
30	GO:0043170 [4]: macromolecule metabolism	49	49	201	3097	8932	-0.18	0	0.01	0	ACVRL1 AKT2 APC B3GALT4 B3GALT7 C21orf55 CAMKK1 CARD10 CASP8 CDK9 CGI-09 CRI2 CUL3 DKFZp727A071 EPHA4 FLJ23560 FPGT GALNAC4S-6ST GCNT1 GEMIN6 GSPT2 HK2 HSPA1A KIT LOC57168 LOC91893 MARS2 MDM2 NAP1L2 NAP1L5 NEK6 OGT OTUB2 PDF PDIK1L POP1 RNASEL RNF121 SKP2 SNRK STYK1 SURF6 TP53RK TRIM32 TRIM35 TSPYL5 USP30 USP51 ZNF183
31	GO:0043207 [5]: response to external biotic stimulus	3	3	247	499	11530	-0.31	0	0	0	FADD PTE1 ZNF148
32	GO:0006952 [5]: defense response	8	8	242	830	11199	-0.33	0	0	0	FADD FLJ32112 GALNAC4S-6ST GATA3 IL6R PTE1 TNFSF11 ZNF148
33	GO:0044273 [6]: sulfur compound catabolism	2	2	248	4	12025	-0.34	0	5.14	1.77	SUOX THNSL1
34	GO:0000098 [7]: sulfur amino acid catabolism	2	2	248	4	12025	-0.34	0	5.14	1.77	SUOX THNSL1
35	GO:0006566 [8]: threonine metabolism	2	2	248	4	12025	-0.34	0	5.14	1.77	SUOX THNSL1
36	GO:0006637 [7]: acyl-CoA metabolism	2	2	248	4	12025	-0.34	0	5.14	1.77	MLYCD PTE1
37	GO:0008033 [7]: tRNA processing	4	4	246	35	11994	-0.51	0	4.84	1.52	DKFZP434G1415 ELAC1 POP1 SEN2L
38	GO:0006399 [6]: tRNA metabolism	6	6	244	82	11947	-0.54	0	4.7	1.44	DKFZP434G1415 DKFZp727A071 ELAC1 MARS2 POP1 SEN2L
39	GO:0007186 [6]: G-protein coupled receptor protein signaling pathway	11	11	239	983	11046	-0.64	0	0.01	0	C6orf33 FZD2 GIT2 GPR146 HTR1D HTR7 P2RY2 P2RY5 PIK3CG RGS4 WDR5B
40	GO:0007010 [6]: cytoskeleton organization and biogenesis	1	1	249	325	11704	-0.65	0	0	0	FZD2
41	GO:0009613 [5]: response to pest, pathogen or parasite	3	3	247	468	11561	-0.78	0	0	0	FADD PTE1 ZNF148
42	GO:0043285 [5]: biopolymer catabolism	5	5	245	601	11428	-0.79	0	0	0	CASP8 CRI2 MDM2 USP30 USP51
43	GO:0044260 [5]: cellular macromolecule metabolism	48	48	202	2938	9091	-0.85	0	0.02	0	ACVRL1 AKT2 APC B3GALT4 B3GALT7 C21orf55 CAMKK1 CARD10 CASP8 CDK9 CGI-09 CRI2 CUL3 DKFZp727A071 EPHA4 FLJ23560 FPGT GALNAC4S-6ST GCNT1 GEMIN6 GSPT2 HK2 HSPA1A KIT LOC57168 LOC91893 MARS2 MDM2 NAP1L2 NAP1L5 NEK6 OGT OTUB2 PDF PDIK1L RNASEL RNF121 SKP2 SNRK STYK1 SURF6 TP53RK TRIM32 TRIM35 TSPYL5 USP30 USP51 ZNF183
44	GO:0030163 [6]: protein catabolism	5	5	245	594	11435	-0.88	0	0.01	0	CASP8 CRI2 MDM2 USP30 USP51
45	GO:0019538 [5]: protein metabolism	45	45	205	2763	9266	-0.97	0	0.02	0	ACVRL1 AKT2 APC B3GALT4 B3GALT7 C21orf55 CAMKK1 CARD10 CASP8 CDK9 CGI-09 CRI2 CUL3 DKFZp727A071 EPHA4 FLJ23560 GCNT1 GEMIN6 GSPT2 HSPA1A KIT LOC57168 LOC91893 MARS2 MDM2 NAP1L2 NAP1L5 NEK6 OGT OTUB2 PDF PDIK1L RNASEL RNF121 SKP2 SNRK STYK1 SURF6 TP53RK TRIM32 TRIM35 TSPYL5 USP30 USP51 ZNF183
46	GO:0016070 [5]: RNA metabolism	16	16	234	435	11594	-1.02	0	3.81	1.12	CIRBP DKFZP434G1415 DKFZp727A071 ELAC1 EXOSC2 EXOSC3 FLJ12998 FLJ45645 GEMIN6 GSPT2 LOC389677 MARS2 NUFIP1 POP1 RNASEL SEN2L
47	GO:0044248 [5]: cellular catabolism	9	9	241	826	11203	-1.04	0	0.01	0	CASP8 CRI2 GSPT2 HK2 POP1 SUOX THNSL1 USP30 USP51
48	GO:0044267 [6]: cellular protein metabolism	45	45	205	2742	9287	-1.1	0	0.03	0	ACVRL1 AKT2 APC B3GALT4 B3GALT7 C21orf55 CAMKK1 CARD10 CASP8 CDK9 CGI-09 CRI2 CUL3 DKFZp727A071 EPHA4 FLJ23560 GCNT1 GEMIN6 GSPT2 HSPA1A KIT LOC57168 LOC91893 MARS2 MDM2 NAP1L2 NAP1L5 NEK6 OGT OTUB2 PDF PDIK1L RNASEL RNF121 SKP2 SNRK STYK1 SURF6 TP53RK TRIM32 TRIM35 TSPYL5 USP30 USP51 ZNF183
49	GO:0006555 [7]: methionine metabolism	2	2	248	7	12022	-1.15	0	4.3	1.16	SUOX THNSL1
50	GO:0000096 [6]: sulfur amino acid metabolism	3	3	247	23	12006	-1.21	0	4.18	1.16	SEPHS2 SUOX THNSL1
51	GO:0046907 [5]: intracellular transport	4	4	246	501	11528	-1.25	0	0.01	0	AP1GBP1 FXC1 GOSR2 NUDT4
52	GO:0044265 [6]: cellular macromolecule catabolism	7	7	243	688	11341	-1.25	0	0.01	0	CASP8 CRI2 GSPT2 HK2 POP1 USP30 USP51
53	GO:0009611 [5]: response to wounding	1	1	249	285	11744	-1.36	0	0	0	ZNF148
54	GO:0008652 [7]: amino acid biosynthesis	4	4	246	47	11982	-1.38	0	3.92	1.16	DHFRL1 NAGS SEPHS2 THNSL1
55	GO:0007249 [7]: I-kappaB kinase/NF-kappaB cascade	6	6	244	103	11926	-1.43	0	3.74	1.08	CARD10 CARD4 CASP8 FADD NEK6 SLC20A1
56	GO:0043123 [6]: positive regulation of I-kappaB kinase/NF-kappaB cascade	5	5	245	74	11955	-1.43	0	3.8	1.12	CARD4 CASP8 FADD NEK6 SLC20A1
57	GO:0009056 [4]: catabolism	11	11	239	898	11131	-1.47	0	0.02	0	CASP8 CRI2 GSPT2 HK2 MDM2 PAFAH2 POP1 SUOX THNSL1 USP30 USP51
58	GO:0009068 [8]: aspartate family amino acid catabolism	2	2	248	9	12020	-1.53	0	3.91	1.16	SUOX THNSL1
59	GO:0043122 [5]: regulation of I-kappaB kinase/NF-kappaB cascade	5	5	245	77	11952	-1.56	0	3.66	1.03	CARD4 CASP8 FADD NEK6 SLC20A1
60	GO:0006396 [6]: RNA processing	13	13	237	355	11674	-1.57	0	3.26	1.02	CIRBP DKFZP434G1415 ELAC1 EXOSC2 EXOSC3 FLJ12998 FLJ45645 GEMIN6 LOC389677 NUFIP1 POP1 RNASEL SEN2L
61	GO:0016078 [7]: tRNA catabolism	1	1	249	0	12029	-1.6	0	3.89	1.16	POP1
62	GO:0016259 [7]: selenocysteine metabolism	1	1	249	0	12029	-1.6	0	3.89	1.16	SEPHS2
63	GO:0016260 [8]: selenocysteine biosynthesis	1	1	249	0	12029	-1.6	0	3.89	1.16	SEPHS2
64	GO:0019076 [5]: viral release	1	1	249	0	12029	-1.6	0	3.89	1.16	ARHGAP28
65	GO:0051004 [4]: regulation of lipoprotein lipase activity	1	1	249	0	12029	-1.6	0	3.89	1.16	ANGPTL4
66	GO:0051005 [5]: negative regulation of lipoprotein lipase activity	1	1	249	0	12029	-1.6	0	3.89	1.16	ANGPTL4
67	GO:0001682 [8]: tRNA 5'-leader removal	1	1	249	0	12029	-1.6	0	3.89	1.16	POP1
68	GO:0006393 [9]: RNA transcription termination from mitochondrial promoter	1	1	249	0	12029	-1.6	0	3.89	1.16	MTERF
69	GO:0009087 [8]: methionine catabolism	1	1	249	0	12029	-1.6	0	3.89	1.16	SUOX
70	GO:0009088 [8]: threonine biosynthesis	1	1	249	0	12029	-1.6	0	3.89	1.16	THNSL1
71	GO:0007267 [4]: cell-cell signaling	5	5	245	533	11496	-1.64	0	0.01	0	FGF13 FGF2 HTR1D HTR7 SNPH
72	GO:0005975 [5]: carbohydrate metabolism	3	3	247	405	11624	-1.67	0	0.01	0	FPGT GALNAC4S-6ST HK2
73	GO:0000082 [7]: G1/S transition of mitotic cell cycle	4	4	246	53	11976	-1.72	0	3.56	1.02	CUL3 GSPT2 HIS1 SKP2
74	GO:0009057 [5]: macromolecule catabolism	8	8	242	702	11327	-1.72	0	0.02	0	CASP8 CRI2 GSPT2 HK2 MDM2 POP1 USP30 USP51
75	GO:0007166 [5]: cell surface receptor linked signal transduction	21	21	229	1400	10629	-1.74	0	0.04	0	ACVRL1 APC C6orf33 DIXDC1 DLL1 DOK1 EPHA4 FADD FZD2 GIT2 GPR146 HTR1D HTR7 IL6R KIT P2RY2 P2RY5 PIK3CG PXN RGS4 WDR5B
76	GO:0009653 [3]: morphogenesis	16	16	234	1134	10895	-1.76	0	0.04	0	ANGPTL4 BDNF BMP4 CISH DLL1 FGF13 FGF2 FMR2 GALNAC4S-6ST GATA3 HMGCR JRKL PCDH18 PTCH SAS10 TNFSF11
77	GO:0006811 [5]: ion transport	8	8	242	696	11333	-1.77	0	0.02	0	C7orf13 FLJ12770 KCNE3 KCNJ12 KCTD18 SLC20A1 SLC40A1 TRPC3
78	GO:0045892 [8]: negative regulation of transcription, DNA-dependent	5	5	245	83	11946	-1.79	0	3.39	1.02	HIS1 MDM2 ZHX3 ZNF148 ZNF174
79	GO:0009967 [5]: positive regulation of signal transduction	5	5	245	85	11944	-1.87	0	3.31	1.02	CARD4 CASP8 FADD NEK6 SLC20A1
80	GO:0045786 [7]: negative regulation of cell cycle	5	5	245	85	11944	-1.87	0	3.31	1.02	APC HIC1 HIS1 PMS2 PTCH
81	GO:0007420 [7]: brain development	3	3	247	31	11998	-1.88	0	3.46	1.02	FMR2 PCDH18 SAS10
82	GO:0006461 [7]: protein complex assembly	8	8	242	188	11841	-1.93	0	3.05	0.9	APC CARD10 GEMIN6 MDM2 NAP1L2 NAP1L5 SURF6 TSPYL5
83	GO:0006950 [4]: response to stress	11	11	239	839	11190	-1.97	0	0.04	0	ANGPTL4 CIRBP DKFZP547N043 FADD FANCF FLJ40869 HSPA1A MLH3 PMS2 PTE1 ZNF148
84	GO:0000122 [9]: negative regulation of transcription from Pol II promoter	4	4	246	60	11969	-2.05	0	3.19	1.02	HIS1 MDM2 ZNF148 ZNF174
85	GO:0007031 [6]: peroxisome organization and biogenesis	2	2	248	13	12016	-2.1	0	3.31	1.02	PEX11A PEX11B
86	GO:0009070 [8]: serine family amino acid biosynthesis	2	2	248	13	12016	-2.1	0	3.31	1.02	DHFRL1 SEPHS2
87	GO:0009966 [4]: regulation of signal transduction	7	7	243	163	11866	-2.18	0	2.83	0.82	CARD4 CASP8 FADD GIT2 NEK6 RGS4 SLC20A1
88	GO:0019752 [6]: carboxylic acid metabolism	13	13	237	399	11630	-2.18	0	2.54	0.77	CPT2 CROT DHFRL1 DKFZp727A071 EHHADH FLJ20604 MARS2 MLYCD NAGS PTE1 SEPHS2 SUOX THNSL1
89	GO:0006082 [5]: organic acid metabolism	13	13	237	401	11628	-2.21	0	2.51	0.76	CPT2 CROT DHFRL1 DKFZp727A071 EHHADH FLJ20604 MARS2 MLYCD NAGS PTE1 SEPHS2 SUOX THNSL1
90	GO:0006493 [9]: O-linked glycosylation	2	2	248	14	12015	-2.21	0	3.19	1.02	GCNT1 OGT
91	GO:0007028 [5]: cytoplasm organization and biogenesis	4	4	246	64	11965	-2.21	0	3	0.87	EXOSC2 EXOSC3 GJA4 SURF6
92	GO:0009887 [4]: organogenesis	13	13	237	911	11118	-2.22	0	0.06	0	ANGPTL4 BDNF BMP4 DLL1 FGF13 FGF2 FMR2 GALNAC4S-6ST HMGCR JRKL PCDH18 SAS10 TNFSF11
93	GO:0048513 [3]: organ development	13	13	237	911	11118	-2.22	0	0.06	0	ANGPTL4 BDNF BMP4 DLL1 FGF13 FGF2 FMR2 GALNAC4S-6ST HMGCR JRKL PCDH18 SAS10 TNFSF11
94	GO:0007243 [6]: protein kinase cascade	9	9	241	243	11786	-2.27	0	2.62	0.77	CARD10 CARD4 CASP8 FADD FGF2 NEK6 RGS4 SH2D3C SLC20A1
95	GO:0016192 [5]: vesicle-mediated transport	2	2	248	297	11732	-2.28	0	0.01	0	GOSR2 SNPH
96	GO:0009912 [5]: auditory hair cell fate commitment	1	1	249	1	12028	-2.28	0	3.21	1.02	DLL1
97	GO:0019067 [4]: viral assembly, maturation, egress, and release	1	1	249	1	12028	-2.28	0	3.21	1.02	ARHGAP28
98	GO:0042471 [5]: ear morphogenesis	1	1	249	1	12028	-2.28	0	3.21	1.02	DLL1
99	GO:0042472 [6]: inner ear morphogenesis	1	1	249	1	12028	-2.28	0	3.21	1.02	DLL1
100	GO:0042475 [6]: odontogenesis (sensu Vertebrata)	1	1	249	1	12028	-2.28	0	3.21	1.02	DLL1
101	GO:0042490 [4]: mechanoreceptor differentiation	1	1	249	1	12028	-2.28	0	3.21	1.02	DLL1
102	GO:0042491 [5]: auditory hair cell differentiation	1	1	249	1	12028	-2.28	0	3.21	1.02	DLL1
103	GO:0006390 [8]: transcription from mitochondrial promoter	1	1	249	1	12028	-2.28	0	3.21	1.02	MTERF
104	GO:0006431 [9]: methionyl-tRNA aminoacylation	1	1	249	1	12028	-2.28	0	3.21	1.02	MARS2
105	GO:0006433 [9]: prolyl-tRNA aminoacylation	1	1	249	1	12028	-2.28	0	3.21	1.02	DKFZp727A071
106	GO:0008354 [6]: germ cell migration	1	1	249	1	12028	-2.28	0	3.21	1.02	HMGCR
107	GO:0009267 [5]: cellular response to starvation	1	1	249	1	12028	-2.28	0	3.21	1.02	ANGPTL4
108	GO:0007155 [4]: cell adhesion	7	7	243	575	11454	-2.38	0	0.05	0	APC CDH15 DLL1 FXC1 PCDH18 PCDH9 PXN
109	GO:0009309 [6]: amine biosynthesis	4	4	246	69	11960	-2.4	0	2.79	0.8	DHFRL1 NAGS SEPHS2 THNSL1
110	GO:0006631 [6]: fatty acid metabolism	6	6	244	137	11892	-2.4	0	2.63	0.77	CPT2 CROT EHHADH FLJ20604 MLYCD PTE1
111	GO:0009066 [7]: aspartate family amino acid metabolism	2	2	248	16	12013	-2.42	0	2.98	0.86	SUOX THNSL1
112	GO:0007582 [2]: physiological process	218	218	32	10244	1785	-2.5	0	1.55	0.33	ABHD6 ACVRL1 AKT2 AMACR ANGPTL4 AP1GBP1 APC B3GALT4 B3GALT7 BBS4 C11orf11 C20orf112 C20orf121 C20orf161 C21orf55 C7orf13 CAMKK1 CARD10 CARD4 CASP8 CDK9 CDKN2C CGI-09 CIRBP CISH COG8 CPT2 CRI2 CROT CUL3 CYP1A1 CYP26B1 CYP2R1 DBT DHFRL1 DKFZP434G1415 DKFZP547N043 DKFZp727A071 DKFZp762I137 EHHADH ELAC1 EPHA4 EXOSC2 EXOSC3 FADD FANCF FGF2 FLJ12443 FLJ12770 FLJ12998 FLJ20604 FLJ23506 FLJ23560 FLJ32112…
113	GO:0009987 [2]: cellular process	228	228	22	10719	1310	-2.51	0	1.76	0.43	ABHD6 ACVRL1 AKT2 ANGPTL4 AP1GBP1 APC ARHGEF3 ASB13 ASB8 B3GALT4 B3GALT7 C20orf121 C20orf161 C21orf55 C6orf33 C7orf13 CAMKK1 CARD10 CARD4 CASP8 CDH15 CDK9 CDKN2C CGI-09 CIRBP CISH COG8 CPT2 CRI2 CROT CUL3 CYP1A1 CYP26B1 CYP2R1 DHFRL1 DIXDC1 DKFZP434G1415 DKFZP547N043 DKFZp727A071 DKFZp762I137 DLL1 DOK1 EHHADH ELAC1 EPHA4 EXOSC2 EXOSC3 FADD FANCF FGF13 FGF2 FLJ12770 FLJ12998 FLJ20604 FLJ23506 FLJ2…
114	GO:0000074 [6]: regulation of cell cycle	12	12	238	386	11643	-2.51	0	2.17	0.61	APC CDK9 CDKN2C CUL3 FGF2 HIC1 HIS1 HK2 MDM2 PMS2 PTCH SKP2
115	GO:0009991 [4]: response to extracellular stimulus	2	2	248	17	12012	-2.51	0	2.88	0.82	ANGPTL4 OGT
116	GO:0007275 [2]: development	32	32	218	1755	10274	-2.6	0	0.21	0	ANGPTL4 BDNF BMP4 CISH DIXDC1 DLL1 FGF13 FGF2 FMR2 FZD2 GALNAC4S-6ST GATA3 HIC1 HMGCR HOXA1 HOXA10 HOXA2 HOXA3 HOXA9 HOXB3 HOXB4 HOXB6 IL6R JRKL LFNG MEOX2 PCDH18 PTCH SAS10 TAL1 TNFSF11 ZNF183
117	GO:0008283 [4]: cell proliferation	17	17	233	1041	10988	-2.64	0	0.13	0	APC CDK9 CDKN2C CUL3 FGF2 GSPT2 HIC1 HIS1 HK2 IL6R MDM2 MLH3 ORC5L PMS2 PTCH SKP2 TAL1
118	GO:0009913 [4]: epidermal cell differentiation	1	1	249	2	12027	-2.66	0	2.82	0.82	DLL1
119	GO:0016081 [6]: synaptic vesicle docking during exocytosis	1	1	249	2	12027	-2.66	0	2.82	0.82	SNPH
120	GO:0000394 [8]: RNA splicing, via endonucleolytic cleavage and ligation	1	1	249	2	12027	-2.66	0	2.82	0.82	SEN2L
121	GO:0006388 [8]: tRNA splicing	1	1	249	2	12027	-2.66	0	2.82	0.82	SEN2L
122	GO:0006545 [9]: glycine biosynthesis	1	1	249	2	12027	-2.66	0	2.82	0.82	DHFRL1
123	GO:0007164 [7]: establishment of tissue polarity	1	1	249	2	12027	-2.66	0	2.82	0.82	FZD2
124	GO:0008104 [4]: protein localization	6	6	244	486	11543	-2.7	0	0.06	0	AP1GBP1 C20orf161 COG8 FXC1 GOSR2 RANBP6
125	GO:0006464 [7]: protein modification	27	27	223	1482	10547	-2.72	0	0.23	0	ACVRL1 AKT2 B3GALT4 B3GALT7 CAMKK1 CDK9 CUL3 EPHA4 GCNT1 KIT LOC57168 MDM2 NEK6 OGT OTUB2 PDIK1L RNASEL RNF121 SKP2 SNRK STYK1 TP53RK TRIM32 TRIM35 USP30 USP51 ZNF183
126	GO:0016481 [7]: negative regulation of transcription	5	5	245	119	11910	-2.81	0	2.22	0.61	HIS1 MDM2 ZHX3 ZNF148 ZNF174
127	GO:0045184 [5]: establishment of protein localization	6	6	244	473	11556	-2.81	0	0.07	0	AP1GBP1 C20orf161 COG8 FXC1 GOSR2 RANBP6
128	GO:0006790 [5]: sulfur metabolism	3	3	247	49	11980	-2.82	0	2.42	0.69	SEPHS2 SUOX THNSL1
129	GO:0045005 [8]: maintenance of fidelity during DNA-dependent DNA replication	2	2	248	21	12008	-2.82	0	2.54	0.77	MLH3 PMS2
130	GO:0006298 [7]: mismatch repair	2	2	248	21	12008	-2.82	0	2.54	0.77	MLH3 PMS2
131	GO:0015031 [5]: protein transport	6	6	244	471	11558	-2.82	0	0.08	0	AP1GBP1 C20orf161 COG8 FXC1 GOSR2 RANBP6
132	GO:0016043 [4]: cell organization and biogenesis	13	13	237	812	11217	-2.83	0	0.14	0	CISH EXOSC2 EXOSC3 FXC1 FZD2 GJA4 NAP1L2 NAP1L5 PEX11A PEX11B SAS10 SURF6 TSPYL5
133	GO:0006886 [6]: intracellular protein transport	3	3	247	311	11718	-2.85	0	0.04	0	AP1GBP1 FXC1 GOSR2
134	GO:0006401 [6]: RNA catabolism	2	2	248	22	12007	-2.88	0	2.46	0.72	GSPT2 POP1
135	GO:0006812 [6]: cation transport	6	6	244	464	11565	-2.88	0	0.08	0	C7orf13 KCNE3 KCNJ12 KCTD18 SLC40A1 TRPC3
136	GO:0016071 [6]: mRNA metabolism	8	8	242	248	11781	-2.89	0	1.88	0.47	CIRBP FLJ12998 FLJ45645 GEMIN6 GSPT2 LOC389677 RNASEL SEN2L
137	GO:0043283 [4]: biopolymer metabolism	32	32	218	1579	10450	-2.92	0	0.53	0.04	CASP8 CIRBP CRI2 DKFZP434G1415 DKFZP547N043 DKFZp727A071 ELAC1 EXOSC2 EXOSC3 FANCF FLJ12998 FLJ40869 FLJ45645 GALNAC4S-6ST GEMIN6 GSPT2 LOC389677 MARS2 MDM2 MLH3 NAP1L2 NAP1L5 NUFIP1 ORC5L PMS2 POP1 RNASEL SAS10 SEN2L TSPYL5 USP30 USP51
138	GO:0042254 [6]: ribosome biogenesis and assembly	3	3	247	52	11977	-2.92	0	2.29	0.63	EXOSC2 EXOSC3 SURF6
139	GO:0009948 [5]: anterior/posterior axis specification	1	1	249	3	12026	-2.93	0	2.54	0.77	HOXB6
140	GO:0009952 [4]: anterior/posterior pattern formation	1	1	249	3	12026	-2.93	0	2.54	0.77	HOXB6
141	GO:0042594 [5]: response to starvation	1	1	249	3	12026	-2.93	0	2.54	0.77	ANGPTL4
142	GO:0045577 [6]: regulation of B-cell differentiation	1	1	249	3	12026	-2.93	0	2.54	0.77	GALNAC4S-6ST
143	GO:0045736 [6]: negative regulation of cyclin dependent protein kinase activity	1	1	249	3	12026	-2.93	0	2.54	0.77	HIS1
144	GO:0045766 [8]: positive regulation of angiogenesis	1	1	249	3	12026	-2.93	0	2.54	0.77	ANGPTL4
145	GO:0045834 [6]: positive regulation of lipid metabolism	1	1	249	3	12026	-2.93	0	2.54	0.77	ANGPTL4
146	GO:0046831 [7]: regulation of RNA-nucleus export	1	1	249	3	12026	-2.93	0	2.54	0.77	NUDT4
147	GO:0000578 [5]: embryonic axis specification	1	1	249	3	12026	-2.93	0	2.54	0.77	HOXB6
148	GO:0007350 [4]: blastoderm segmentation	1	1	249	3	12026	-2.93	0	2.54	0.77	HOXB6
149	GO:0007351 [5]: regional subdivision	1	1	249	3	12026	-2.93	0	2.54	0.77	HOXB6
150	GO:0008595 [6]: determination of anterior/posterior axis, embryo	1	1	249	3	12026	-2.93	0	2.54	0.77	HOXB6
151	GO:0009409 [5]: response to cold	1	1	249	3	12026	-2.93	0	2.54	0.77	CIRBP
152	GO:0045934 [6]: negative regulation of nucleobase, nucleoside, nucleotide and nucleic acid metabolism	5	5	245	127	11902	-2.96	0	2.02	0.52	HIS1 MDM2 ZHX3 ZNF148 ZNF174
153	GO:0008277 [5]: regulation of G-protein coupled receptor protein signaling pathway	2	2	248	24	12005	-3	0	2.33	0.66	GIT2 RGS4
154	GO:0006793 [5]: phosphorus metabolism	13	13	237	769	11260	-3.02	0	0.21	0	ACVRL1 AKT2 CAMKK1 CDK9 EPHA4 KIT NEK6 PDIK1L RNASEL SLC20A1 SNRK STYK1 TP53RK
155	GO:0006796 [6]: phosphate metabolism	13	13	237	769	11260	-3.02	0	0.21	0	ACVRL1 AKT2 CAMKK1 CDK9 EPHA4 KIT NEK6 PDIK1L RNASEL SLC20A1 SNRK STYK1 TP53RK
156	GO:0006520 [6]: amino acid metabolism	7	7	243	219	11810	-3.07	0	1.72	0.4	DHFRL1 DKFZp727A071 MARS2 NAGS SEPHS2 SUOX THNSL1
157	GO:0006996 [5]: organelle organization and biogenesis	11	11	239	663	11366	-3.1	0	0.2	0	EXOSC2 EXOSC3 FXC1 FZD2 NAP1L2 NAP1L5 PEX11A PEX11B SAS10 SURF6 TSPYL5
158	GO:0015672 [7]: monovalent inorganic cation transport	3	3	247	288	11741	-3.1	0	0.06	0	KCNE3 KCNJ12 KCTD18
159	GO:0050879 [4]: organismal movement	1	1	249	179	11850	-3.11	0	0.02	0	BBS4
160	GO:0050881 [5]: musculoskeletal movement	1	1	249	179	11850	-3.11	0	0.02	0	BBS4
161	GO:0050885 [6]: regulation of balance	1	1	249	179	11850	-3.11	0	0.02	0	BBS4
162	GO:0050953 [6]: sensory perception of light	1	1	249	179	11850	-3.11	0	0.02	0	BBS4
163	GO:0050957 [6]: equilibrioception	1	1	249	179	11850	-3.11	0	0.02	0	BBS4
164	GO:0007601 [7]: visual perception	1	1	249	179	11850	-3.11	0	0.02	0	BBS4
165	GO:0009058 [4]: biosynthesis	20	20	230	969	11060	-3.13	0	0.6	0.07	B3GALT4 B3GALT7 CGI-09 DHFRL1 DKFZp727A071 FLJ20604 GALNAC4S-6ST GCNT1 GSPT2 HMGCR HSD17B1 LOC91893 MARS2 MLYCD NAGS OGT PANK1 PDF SEPHS2 THNSL1
166	GO:0007242 [5]: intracellular signaling cascade	20	20	230	971	11058	-3.14	0	0.6	0.07	ARHGEF3 ASB13 ASB8 C20orf161 CARD10 CARD4 CASP8 CISH FADD FGF2 GRCC9 HTR1D HTR7 LOC91614 NEK6 NUDT4 P2RY2 RGS4 SH2D3C SLC20A1
167	GO:0015937 [8]: coenzyme A biosynthesis	1	1	249	4	12025	-3.14	0	2.33	0.66	PANK1
168	GO:0030316 [6]: osteoclast differentiation	1	1	249	4	12025	-3.14	0	2.33	0.66	TNFSF11
169	GO:0035282 [3]: segmentation	1	1	249	4	12025	-3.14	0	2.33	0.66	HOXB6
170	GO:0006353 [8]: transcription termination	1	1	249	4	12025	-3.14	0	2.33	0.66	MTERF
171	GO:0006703 [7]: estrogen biosynthesis	1	1	249	4	12025	-3.14	0	2.33	0.66	HSD17B1
172	GO:0043119 [4]: positive regulation of physiological process	4	4	246	333	11696	-3.15	0	0.09	0	ANGPTL4 CUL3 FADD FGF2
173	GO:0044249 [5]: cellular biosynthesis	19	19	231	925	11104	-3.16	0	0.59	0.07	B3GALT4 B3GALT7 CGI-09 DHFRL1 DKFZp727A071 FLJ20604 GALNAC4S-6ST GCNT1 GSPT2 HSD17B1 LOC91893 MARS2 MLYCD NAGS OGT PANK1 PDF SEPHS2 THNSL1
174	GO:0006091 [5]: generation of precursor metabolites and energy	9	9	241	560	11469	-3.16	0	0.19	0	CROT CYP1A1 CYP26B1 CYP2R1 EHHADH GFOD1 HK2 LOC90624 SUOX
175	GO:0006397 [7]: mRNA processing	7	7	243	230	11799	-3.17	0	1.56	0.33	CIRBP FLJ12998 FLJ45645 GEMIN6 LOC389677 RNASEL SEN2L
176	GO:0050794 [3]: regulation of cellular process	17	17	233	775	11254	-3.19	0	0.81	0.15	ANGPTL4 CARD10 CARD4 CASP8 CDKN2C CISH CUL3 DLL1 FADD FGF2 GALNAC4S-6ST GIT2 MDM2 NEK6 NUDT4 RGS4 SLC20A1
177	GO:0009628 [5]: response to abiotic stimulus	5	5	245	376	11653	-3.19	0	0.11	0	CIRBP FGF2 GATA3 OGT TRPC3
178	GO:0042221 [6]: response to chemical substance	2	2	248	228	11801	-3.19	0	0.05	0	FGF2 OGT
179	GO:0007169 [7]: transmembrane receptor protein tyrosine kinase signaling pathway	4	4	246	99	11930	-3.19	0	1.84	0.44	DOK1 EPHA4 KIT PXN
180	GO:0006629 [5]: lipid metabolism	13	13	237	540	11489	-3.2	0	1.09	0.24	ANGPTL4 C11orf11 CPT2 CROT EHHADH FLJ20604 GPAM HMGCR HSD17B1 MLYCD NR2F2 PAFAH2 PTE1
181	GO:0000279 [6]: M phase	1	1	249	173	11856	-3.2	0	0.03	0	MLH3
182	GO:0009069 [7]: serine family amino acid metabolism	2	2	248	28	12001	-3.21	0	2.09	0.55	DHFRL1 SEPHS2
183	GO:0007417 [6]: central nervous system development	4	4	246	101	11928	-3.22	0	1.8	0.44	FMR2 JRKL PCDH18 SAS10
184	GO:0008015 [4]: circulation	4	4	246	102	11927	-3.24	0	1.77	0.44	ACVRL1 HTR7 KCNJ12 MEOX2
185	GO:0006334 [8]: nucleosome assembly	3	3	247	63	11966	-3.25	0	1.89	0.47	NAP1L2 NAP1L5 TSPYL5
186	GO:0007049 [5]: cell cycle	15	15	235	698	11331	-3.26	0	0.72	0.1	APC CDK9 CDKN2C CUL3 FGF2 GSPT2 HIC1 HIS1 HK2 MDM2 MLH3 ORC5L PMS2 PTCH SKP2
187	GO:0007167 [6]: enzyme linked receptor protein signaling pathway	5	5	245	146	11883	-3.26	0	1.64	0.36	ACVRL1 DOK1 EPHA4 KIT PXN
188	GO:0008380 [7]: RNA splicing	6	6	244	192	11837	-3.27	0	1.53	0.33	CIRBP FLJ12998 FLJ45645 GEMIN6 LOC389677 SEN2L
189	GO:0009798 [4]: axis specification	1	1	249	5	12024	-3.3	0	2.15	0.61	HOXB6
190	GO:0015936 [8]: coenzyme A metabolism	1	1	249	5	12024	-3.3	0	2.15	0.61	PANK1
191	GO:0016079 [5]: synaptic vesicle exocytosis	1	1	249	5	12024	-3.3	0	2.15	0.61	SNPH
192	GO:0042255 [7]: ribosome assembly	1	1	249	5	12024	-3.3	0	2.15	0.61	SURF6
193	GO:0044271 [5]: nitrogen compound biosynthesis	1	1	249	5	12024	-3.3	0	2.15	0.61	NAGS
194	GO:0045039 [7]: mitochondrial inner membrane protein import	1	1	249	5	12024	-3.3	0	2.15	0.61	FXC1
195	GO:0000184 [8]: mRNA catabolism, nonsense-mediated decay	1	1	249	5	12024	-3.3	0	2.15	0.61	GSPT2
196	GO:0000387 [9]: spliceosomal snRNP biogenesis	1	1	249	5	12024	-3.3	0	2.15	0.61	GEMIN6
197	GO:0006084 [7]: acetyl-CoA metabolism	1	1	249	5	12024	-3.3	0	2.15	0.61	MLYCD
198	GO:0006526 [6]: arginine biosynthesis	1	1	249	5	12024	-3.3	0	2.15	0.61	NAGS
199	GO:0043086 [4]: negative regulation of enzyme activity	2	2	248	30	11999	-3.3	0	1.98	0.5	ANGPTL4 HIS1
200	GO:0006486 [8]: protein amino acid glycosylation	4	4	246	106	11923	-3.31	0	1.68	0.39	B3GALT4 B3GALT7 GCNT1 OGT
201	GO:0006468 [8]: protein amino acid phosphorylation	12	12	238	525	11504	-3.31	0	0.89	0.17	ACVRL1 AKT2 CAMKK1 CDK9 EPHA4 KIT NEK6 PDIK1L RNASEL SNRK STYK1 TP53RK
202	GO:0000280 [7]: nuclear division	1	1	249	165	11864	-3.32	0	0.03	0	MLH3
203	GO:0009892 [5]: negative regulation of metabolism	5	5	245	151	11878	-3.33	0	1.55	0.33	HIS1 MDM2 ZHX3 ZNF148 ZNF174
204	GO:0016310 [7]: phosphorylation	12	12	238	625	11404	-3.33	0	0.43	0	ACVRL1 AKT2 CAMKK1 CDK9 EPHA4 KIT NEK6 PDIK1L RNASEL SNRK STYK1 TP53RK
205	GO:0009059 [5]: macromolecule biosynthesis	11	11	239	582	11447	-3.35	0	0.4	0	B3GALT4 B3GALT7 CGI-09 DKFZp727A071 GALNAC4S-6ST GCNT1 GSPT2 LOC91893 MARS2 OGT PDF
206	GO:0051243 [5]: negative regulation of cellular physiological process	3	3	247	262	11767	-3.36	0	0.09	0	ANGPTL4 CDKN2C MDM2
207	GO:0000902 [4]: cellular morphogenesis	1	1	249	161	11868	-3.37	0	0.04	0	CISH
208	GO:0006512 [8]: ubiquitin cycle	10	10	240	537	11492	-3.39	0	0.38	0	CUL3 MDM2 OTUB2 RNF121 SKP2 TRIM32 TRIM35 USP30 USP51 ZNF183
209	GO:0051244 [4]: regulation of cellular physiological process	11	11	239	556	11473	-3.39	0	0.5	0.02	ANGPTL4 CARD10 CARD4 CASP8 CDKN2C CUL3 FADD FGF2 GALNAC4S-6ST MDM2 NUDT4
210	GO:0006519 [5]: amino acid and derivative metabolism	7	7	243	258	11771	-3.4	0	1.22	0.26	DHFRL1 DKFZp727A071 MARS2 NAGS SEPHS2 SUOX THNSL1
211	GO:0016265 [3]: death	8	8	242	466	11563	-3.4	0	0.28	0	ANGPTL4 CARD10 CARD4 CASP8 CUL3 FADD MGC5297 TRIM35
212	GO:0051242 [5]: positive regulation of cellular physiological process	3	3	247	258	11771	-3.4	0	0.1	0	CUL3 FADD FGF2
213	GO:0030097 [5]: hemopoiesis	3	3	247	69	11960	-3.4	0	1.71	0.4	DLL1 GALNAC4S-6ST TNFSF11
214	GO:0009101 [7]: glycoprotein biosynthesis	4	4	246	112	11917	-3.41	0	1.55	0.33	B3GALT4 B3GALT7 GCNT1 OGT
215	GO:0006259 [5]: DNA metabolism	11	11	239	527	11502	-3.41	0	0.62	0.07	DKFZP547N043 FANCF FLJ40869 GALNAC4S-6ST MLH3 NAP1L2 NAP1L5 ORC5L PMS2 SAS10 TSPYL5
216	GO:0008219 [4]: cell death	8	8	242	462	11567	-3.41	0	0.29	0	ANGPTL4 CARD10 CARD4 CASP8 CUL3 FADD MGC5297 TRIM35
217	GO:0006412 [6]: protein biosynthesis	10	10	240	521	11508	-3.42	0	0.44	0	B3GALT4 B3GALT7 CGI-09 DKFZp727A071 GCNT1 GSPT2 LOC91893 MARS2 OGT PDF
218	GO:0044262 [6]: cellular carbohydrate metabolism	3	3	247	255	11774	-3.43	0	0.11	0	FPGT GALNAC4S-6ST HK2
219	GO:0006364 [7]: rRNA processing	2	2	248	33	11996	-3.43	0	1.84	0.44	EXOSC2 EXOSC3
220	GO:0006360 [8]: transcription from Pol I promoter	1	1	249	6	12023	-3.43	0	2.01	0.52	TAF1A
221	GO:0006368 [9]: RNA elongation from Pol II promoter	1	1	249	6	12023	-3.43	0	2.01	0.52	CDK9
222	GO:0007007 [7]: inner mitochondrial membrane organization and biogenesis	1	1	249	6	12023	-3.43	0	2.01	0.52	FXC1
223	GO:0007172 [8]: signal complex formation	1	1	249	6	12023	-3.43	0	2.01	0.52	PXN
224	GO:0019226 [5]: transmission of nerve impulse	3	3	247	253	11776	-3.44	0	0.11	0	HTR1D HTR7 SNPH
225	GO:0006261 [7]: DNA-dependent DNA replication	3	3	247	72	11957	-3.46	0	1.63	0.36	MLH3 ORC5L PMS2
226	GO:0043118 [4]: negative regulation of physiological process	7	7	243	412	11617	-3.47	0	0.28	0	ANGPTL4 CDKN2C HIS1 MDM2 ZHX3 ZNF148 ZNF174
227	GO:0000375 [8]: RNA splicing, via transesterification reactions	5	5	245	165	11864	-3.48	0	1.33	0.28	CIRBP FLJ12998 FLJ45645 GEMIN6 LOC389677
228	GO:0000377 [9]: RNA splicing, via transesterification reactions with bulged adenosine as nucleophile	5	5	245	165	11864	-3.48	0	1.33	0.28	CIRBP FLJ12998 FLJ45645 GEMIN6 LOC389677
229	GO:0000398 [8]: nuclear mRNA splicing, via spliceosome	5	5	245	165	11864	-3.48	0	1.33	0.28	CIRBP FLJ12998 FLJ45645 GEMIN6 LOC389677
230	GO:0006366 [8]: transcription from Pol II promoter	9	9	241	421	11608	-3.5	0	0.66	0.08	CDK9 GATA3 HIS1 KLF12 MDM2 NR2F2 TAF1A ZNF148 ZNF174
231	GO:0044255 [5]: cellular lipid metabolism	9	9	241	420	11609	-3.5	0	0.67	0.08	CPT2 CROT EHHADH FLJ20604 GPAM HMGCR HSD17B1 MLYCD PTE1
232	GO:0012501 [5]: programmed cell death	8	8	242	434	11595	-3.5	0	0.38	0	ANGPTL4 CARD10 CARD4 CASP8 CUL3 FADD MGC5297 TRIM35
233	GO:0007268 [6]: synaptic transmission	3	3	247	246	11783	-3.51	0	0.12	0	HTR1D HTR7 SNPH
234	GO:0006915 [6]: apoptosis	8	8	242	432	11597	-3.51	0	0.39	0	ANGPTL4 CARD10 CARD4 CASP8 CUL3 FADD MGC5297 TRIM35
235	GO:0006357 [8]: regulation of transcription from Pol II promoter	6	6	244	225	11804	-3.53	0	1.11	0.24	HIS1 KLF12 MDM2 NR2F2 ZNF148 ZNF174
236	GO:0009880 [4]: embryonic pattern specification	1	1	249	7	12022	-3.54	0	1.89	0.47	HOXB6
237	GO:0042176 [6]: regulation of protein catabolism	1	1	249	7	12022	-3.54	0	1.89	0.47	MDM2
238	GO:0042476 [5]: odontogenesis	1	1	249	7	12022	-3.54	0	1.89	0.47	DLL1
239	GO:0050864 [7]: regulation of B-cell activation	1	1	249	7	12022	-3.54	0	1.89	0.47	GALNAC4S-6ST
240	GO:0000018 [7]: regulation of DNA recombination	1	1	249	7	12022	-3.54	0	1.89	0.47	GALNAC4S-6ST
241	GO:0001666 [5]: response to hypoxia	1	1	249	7	12022	-3.54	0	1.89	0.47	ANGPTL4
242	GO:0008210 [6]: estrogen metabolism	1	1	249	7	12022	-3.54	0	1.89	0.47	HSD17B1
243	GO:0016072 [6]: rRNA metabolism	2	2	248	37	11992	-3.56	0	1.67	0.39	EXOSC2 EXOSC3
244	GO:0007399 [5]: neurogenesis	8	8	242	395	11634	-3.56	0	0.55	0.06	BDNF DLL1 FGF13 FGF2 FMR2 JRKL PCDH18 SAS10
245	GO:0007264 [6]: small GTPase mediated signal transduction	3	3	247	238	11791	-3.57	0	0.14	0	ARHGEF3 FGF2 SH2D3C
246	GO:0000165 [7]: MAPKKK cascade	3	3	247	78	11951	-3.57	0	1.48	0.31	FGF2 RGS4 SH2D3C
247	GO:0050790 [3]: regulation of enzyme activity	5	5	245	177	11852	-3.57	0	1.16	0.24	ANGPTL4 CARD10 FGF2 GIT2 HIS1
248	GO:0006281 [6]: DNA repair	5	5	245	177	11852	-3.57	0	1.16	0.24	DKFZP547N043 FANCF FLJ40869 MLH3 PMS2
249	GO:0000004 [2]: biological_process unknown	6	6	244	349	11680	-3.58	0	0.31	0	CP110 F8A1 JRK NUDT6 PRUNE SURF5
250	GO:0006118 [6]: electron transport	6	6	244	349	11680	-3.58	0	0.31	0	CYP1A1 CYP26B1 CYP2R1 GFOD1 LOC90624 SUOX
251	GO:0009308 [5]: amine metabolism	7	7	243	304	11725	-3.58	0	0.8	0.15	DHFRL1 DKFZp727A071 MARS2 NAGS SEPHS2 SUOX THNSL1
252	GO:0007517 [5]: muscle development	1	1	249	146	11883	-3.58	0	0.05	0	FGF2
253	GO:0030001 [7]: metal ion transport	6	6	244	338	11691	-3.62	0	0.35	0	C7orf13 KCNE3 KCNJ12 KCTD18 SLC40A1 TRPC3
254	GO:0015698 [7]: inorganic anion transport	1	1	249	144	11885	-3.62	0	0.05	0	SLC20A1
255	GO:0009100 [7]: glycoprotein metabolism	4	4	246	129	11900	-3.62	0	1.25	0.26	B3GALT4 B3GALT7 GCNT1 OGT
256	GO:0042981 [6]: regulation of apoptosis	6	6	244	244	11785	-3.62	0	0.92	0.18	ANGPTL4 CARD10 CARD4 CASP8 CUL3 FADD
257	GO:0043067 [5]: regulation of programmed cell death	6	6	244	246	11783	-3.63	0	0.9	0.17	ANGPTL4 CARD10 CARD4 CASP8 CUL3 FADD
258	GO:0019216 [5]: regulation of lipid metabolism	1	1	249	8	12021	-3.64	0	1.78	0.44	ANGPTL4
259	GO:0000097 [7]: sulfur amino acid biosynthesis	1	1	249	8	12021	-3.64	0	1.78	0.44	SEPHS2
260	GO:0007006 [6]: mitochondrial membrane organization and biogenesis	1	1	249	8	12021	-3.64	0	1.78	0.44	FXC1
261	GO:0007043 [7]: intercellular junction assembly	1	1	249	8	12021	-3.64	0	1.78	0.44	GJA4
262	GO:0008625 [10]: induction of apoptosis via death domain receptors	1	1	249	8	12021	-3.64	0	1.78	0.44	FADD
263	GO:0009067 [8]: aspartate family amino acid biosynthesis	1	1	249	8	12021	-3.64	0	1.78	0.44	THNSL1
264	GO:0016567 [9]: protein ubiquitination	5	5	245	300	11729	-3.65	0	0.29	0	MDM2 RNF121 TRIM32 TRIM35 ZNF183
265	GO:0000003 [3]: reproduction	2	2	248	183	11846	-3.68	0	0.11	0	HMGCR HOXA10
266	GO:0009117 [6]: nucleotide metabolism	2	2	248	183	11846	-3.68	0	0.11	0	DHFRL1 NUDT4
267	GO:0016055 [6]: Wnt receptor signaling pathway	3	3	247	85	11944	-3.68	0	1.32	0.28	APC DIXDC1 FZD2
268	GO:0006974 [5]: response to DNA damage stimulus	5	5	245	196	11833	-3.69	0	0.94	0.2	DKFZP547N043 FANCF FLJ40869 MLH3 PMS2
269	GO:0008610 [6]: lipid biosynthesis	5	5	245	196	11833	-3.69	0	0.94	0.2	FLJ20604 GPAM HMGCR HSD17B1 MLYCD
270	GO:0042127 [5]: regulation of cell proliferation	4	4	246	256	11773	-3.7	0	0.25	0	CDKN2C CUL3 FGF2 MDM2
271	GO:0019953 [4]: sexual reproduction	2	2	248	182	11847	-3.7	0	0.11	0	HMGCR HOXA10
272	GO:0045860 [5]: positive regulation of protein kinase activity	2	2	248	42	11987	-3.71	0	1.49	0.31	CARD10 FGF2
273	GO:0015980 [6]: energy derivation by oxidation of organic compounds	1	1	249	137	11892	-3.72	0	0.06	0	HK2
274	GO:0006928 [4]: cell motility	2	2	248	180	11849	-3.72	0	0.12	0	HMGCR PXN
275	GO:0006402 [7]: mRNA catabolism	1	1	249	9	12020	-3.72	0	1.68	0.39	GSPT2
276	GO:0007250 [6]: activation of NF-kappaB-inducing kinase	1	1	249	9	12020	-3.72	0	1.68	0.39	CARD10
277	GO:0009266 [6]: response to temperature	1	1	249	9	12020	-3.72	0	1.68	0.39	CIRBP
278	GO:0006936 [3]: muscle contraction	1	1	249	136	11893	-3.72	0	0.06	0	KCNJ12
279	GO:0009719 [4]: response to endogenous stimulus	5	5	245	209	11820	-3.74	0	0.82	0.15	DKFZP547N043 FANCF FLJ40869 MLH3 PMS2
280	GO:0006457 [7]: protein folding	3	3	247	214	11815	-3.75	0	0.2	0	C21orf55 FLJ23560 HSPA1A
281	GO:0006066 [5]: alcohol metabolism	5	5	245	215	11814	-3.76	0	0.76	0.13	FPGT GALNAC4S-6ST GDPD1 HK2 HMGCR
282	GO:0009165 [6]: nucleotide biosynthesis	1	1	249	132	11897	-3.78	0	0.07	0	DHFRL1
283	GO:0045859 [4]: regulation of protein kinase activity	3	3	247	93	11936	-3.78	0	1.17	0.24	CARD10 FGF2 HIS1
284	GO:0006820 [6]: anion transport	2	2	248	172	11857	-3.79	0	0.14	0	FLJ12770 SLC20A1
285	GO:0045619 [5]: regulation of lymphocyte differentiation	1	1	249	10	12019	-3.8	0	1.6	0.34	GALNAC4S-6ST
286	GO:0048489 [6]: synaptic vesicle transport	1	1	249	10	12019	-3.8	0	1.6	0.34	SNPH
287	GO:0006605 [7]: protein targeting	1	1	249	130	11899	-3.8	0	0.07	0	FXC1
288	GO:0019935 [7]: cyclic-nucleotide-mediated signaling	3	3	247	96	11933	-3.81	0	1.12	0.24	HTR1D HTR7 NUDT4
289	GO:0051276 [6]: chromosome organization and biogenesis	4	4	246	233	11796	-3.81	0	0.34	0	NAP1L2 NAP1L5 SAS10 TSPYL5
290	GO:0016311 [7]: dephosphorylation	1	1	249	129	11900	-3.82	0	0.07	0	KIT
291	GO:0001525 [6]: angiogenesis	2	2	248	47	11982	-3.82	0	1.33	0.28	ANGPTL4 FGF2
292	GO:0007046 [7]: ribosome biogenesis	2	2	248	47	11982	-3.82	0	1.33	0.28	EXOSC2 EXOSC3
293	GO:0007001 [7]: chromosome organization and biogenesis (sensu Eukaryota)	4	4	246	227	11802	-3.83	0	0.36	0	NAP1L2 NAP1L5 SAS10 TSPYL5
294	GO:0043038 [7]: amino acid activation	2	2	248	48	11981	-3.84	0	1.31	0.28	DKFZp727A071 MARS2
295	GO:0043039 [8]: tRNA aminoacylation	2	2	248	48	11981	-3.84	0	1.31	0.28	DKFZp727A071 MARS2
296	GO:0006418 [8]: tRNA aminoacylation for protein translation	2	2	248	48	11981	-3.84	0	1.31	0.28	DKFZp727A071 MARS2
297	GO:0006333 [8]: chromatin assembly or disassembly	3	3	247	100	11929	-3.85	0	1.05	0.24	NAP1L2 NAP1L5 TSPYL5
298	GO:0048514 [5]: blood vessel morphogenesis	2	2	248	49	11980	-3.86	0	1.28	0.28	ANGPTL4 FGF2
299	GO:0001568 [4]: blood vessel development	2	2	248	49	11980	-3.86	0	1.28	0.28	ANGPTL4 FGF2
300	GO:0019932 [6]: second-messenger-mediated signaling	4	4	246	175	11854	-3.87	0	0.7	0.09	HTR1D HTR7 NUDT4 P2RY2
301	GO:0030224 [5]: monocyte differentiation	1	1	249	11	12018	-3.87	0	1.52	0.33	TNFSF11
302	GO:0045216 [6]: intercellular junction assembly and/or maintenance	1	1	249	11	12018	-3.87	0	1.52	0.33	GJA4
303	GO:0001709 [5]: cell fate determination	1	1	249	11	12018	-3.87	0	1.52	0.33	DLL1
304	GO:0006525 [5]: arginine metabolism	1	1	249	11	12018	-3.87	0	1.52	0.33	NAGS
305	GO:0006635 [8]: fatty acid beta-oxidation	1	1	249	11	12018	-3.87	0	1.52	0.33	CPT2
306	GO:0030154 [3]: cell differentiation	4	4	246	210	11819	-3.87	0	0.45	0	DLL1 GALNAC4S-6ST TAL1 TNFSF11
307	GO:0006323 [6]: DNA packaging	4	4	246	200	11829	-3.88	0	0.51	0.03	NAP1L2 NAP1L5 SAS10 TSPYL5
308	GO:0006959 [5]: humoral immune response	2	2	248	161	11868	-3.89	0	0.16	0	FADD PTE1
309	GO:0000278 [6]: mitotic cell cycle	4	4	246	192	11837	-3.89	0	0.57	0.07	CUL3 GSPT2 HIS1 SKP2
310	GO:0006325 [7]: establishment and/or maintenance of chromatin architecture	4	4	246	192	11837	-3.89	0	0.57	0.07	NAP1L2 NAP1L5 SAS10 TSPYL5
311	GO:0006470 [8]: protein amino acid dephosphorylation	1	1	249	123	11906	-3.89	0	0.08	0	KIT
312	GO:0006633 [7]: fatty acid biosynthesis	2	2	248	51	11978	-3.89	0	1.23	0.26	FLJ20604 MLYCD
313	GO:0009063 [7]: amino acid catabolism	2	2	248	51	11978	-3.89	0	1.23	0.26	SUOX THNSL1
314	GO:0016049 [4]: cell growth	1	1	249	122	11907	-3.91	0	0.08	0	CISH
315	GO:0008361 [5]: regulation of cell size	1	1	249	122	11907	-3.91	0	0.08	0	CISH
316	GO:0048232 [6]: male gamete generation	1	1	249	121	11908	-3.92	0	0.08	0	HOXA10
317	GO:0007283 [7]: spermatogenesis	1	1	249	121	11908	-3.92	0	0.08	0	HOXA10
318	GO:0045165 [4]: cell fate commitment	1	1	249	12	12017	-3.92	0	1.45	0.31	DLL1
319	GO:0045765 [7]: regulation of angiogenesis	1	1	249	12	12017	-3.92	0	1.45	0.31	ANGPTL4
320	GO:0000051 [4]: urea cycle intermediate metabolism	1	1	249	12	12017	-3.92	0	1.45	0.31	NAGS
321	GO:0000188 [8]: inactivation of MAPK	1	1	249	12	12017	-3.92	0	1.45	0.31	RGS4
322	GO:0006004 [8]: fucose metabolism	1	1	249	12	12017	-3.92	0	1.45	0.31	FPGT
323	GO:0006544 [8]: glycine metabolism	1	1	249	12	12017	-3.92	0	1.45	0.31	DHFRL1
324	GO:0001501 [5]: skeletal development	1	1	249	120	11909	-3.93	0	0.09	0	BMP4
325	GO:0006643 [6]: membrane lipid metabolism	1	1	249	120	11909	-3.93	0	0.09	0	GPAM
326	GO:0006400 [7]: tRNA modification	2	2	248	53	11976	-3.93	0	1.18	0.24	DKFZp727A071 MARS2
327	GO:0000067 [6]: DNA replication and chromosome cycle	3	3	247	182	11847	-3.93	0	0.31	0	MLH3 ORC5L PMS2
328	GO:0019318 [7]: hexose metabolism	3	3	247	112	11917	-3.94	0	0.88	0.17	FPGT GALNAC4S-6ST HK2
329	GO:0009310 [6]: amine catabolism	2	2	248	54	11975	-3.94	0	1.15	0.24	SUOX THNSL1
330	GO:0016337 [5]: cell-cell adhesion	3	3	247	178	11851	-3.95	0	0.33	0	CDH15 PCDH18 PCDH9
331	GO:0050793 [3]: regulation of development	2	2	248	153	11876	-3.95	0	0.19	0	CISH GALNAC4S-6ST
332	GO:0005996 [6]: monosaccharide metabolism	3	3	247	116	11913	-3.96	0	0.83	0.15	FPGT GALNAC4S-6ST HK2
333	GO:0040007 [3]: growth	2	2	248	152	11877	-3.96	0	0.19	0	BMP4 CISH
334	GO:0006865 [6]: amino acid transport	2	2	248	55	11974	-3.96	0	1.13	0.24	FLJ90709 KIAA1613
335	GO:0006732 [6]: coenzyme metabolism	3	3	247	117	11912	-3.97	0	0.81	0.15	MLYCD PANK1 PTE1
336	GO:0042330 [5]: taxis	1	1	249	116	11913	-3.98	0	0.09	0	FGF2
337	GO:0006935 [6]: chemotaxis	1	1	249	116	11913	-3.98	0	0.09	0	FGF2
338	GO:0009795 [4]: embryonic morphogenesis	1	1	249	13	12016	-3.98	0	1.38	0.28	DLL1
339	GO:0006354 [8]: RNA elongation	1	1	249	13	12016	-3.98	0	1.38	0.28	CDK9
340	GO:0007005 [6]: mitochondrion organization and biogenesis	1	1	249	13	12016	-3.98	0	1.38	0.28	FXC1
341	GO:0007219 [6]: Notch signaling pathway	1	1	249	13	12016	-3.98	0	1.38	0.28	DLL1
342	GO:0007584 [5]: response to nutrients	1	1	249	13	12016	-3.98	0	1.38	0.28	OGT
343	GO:0009790 [3]: embryonic development	2	2	248	57	11972	-3.99	0	1.08	0.24	DLL1 HOXB6
344	GO:0007156 [6]: homophilic cell adhesion	3	3	247	125	11904	-4	0	0.72	0.1	CDH15 PCDH18 PCDH9
345	GO:0007050 [7]: cell cycle arrest	2	2	248	58	11971	-4	0	1.06	0.24	CDKN2C CUL3
346	GO:0007276 [5]: gametogenesis	2	2	248	146	11883	-4.01	0	0.21	0	HMGCR HOXA10
347	GO:0043037 [7]: translation	3	3	247	160	11869	-4.01	0	0.43	0	CGI-09 DKFZp727A071 MARS2
348	GO:0006813 [8]: potassium ion transport	3	3	247	154	11875	-4.01	0	0.47	0.01	KCNE3 KCNJ12 KCTD18
349	GO:0009889 [5]: regulation of biosynthesis	1	1	249	113	11916	-4.02	0	0.1	0	CGI-09
350	GO:0051186 [5]: cofactor metabolism	3	3	247	141	11888	-4.02	0	0.57	0.07	MLYCD PANK1 PTE1
351	GO:0006260 [6]: DNA replication	3	3	247	141	11888	-4.02	0	0.57	0.07	MLH3 ORC5L PMS2
352	GO:0009894 [5]: regulation of catabolism	1	1	249	14	12015	-4.03	0	1.33	0.28	MDM2
353	GO:0043009 [5]: embryonic development (sensu Vertebrata)	1	1	249	14	12015	-4.03	0	1.33	0.28	DLL1
354	GO:0001701 [6]: embryonic development (sensu Mammalia)	1	1	249	14	12015	-4.03	0	1.33	0.28	DLL1
355	GO:0006071 [7]: glycerol metabolism	1	1	249	14	12015	-4.03	0	1.33	0.28	GDPD1
356	GO:0006469 [5]: negative regulation of protein kinase activity	1	1	249	14	12015	-4.03	0	1.33	0.28	HIS1
357	GO:0016053 [6]: organic acid biosynthesis	2	2	248	60	11969	-4.03	0	1.02	0.24	FLJ20604 MLYCD
358	GO:0046394 [7]: carboxylic acid biosynthesis	2	2	248	60	11969	-4.03	0	1.02	0.24	FLJ20604 MLYCD
359	GO:0006694 [7]: steroid biosynthesis	2	2	248	60	11969	-4.03	0	1.02	0.24	HMGCR HSD17B1
360	GO:0015837 [5]: amine transport	2	2	248	62	11967	-4.05	0	0.98	0.21	FLJ90709 KIAA1613
361	GO:0009451 [6]: RNA modification	2	2	248	63	11966	-4.06	0	0.96	0.2	DKFZp727A071 MARS2
362	GO:0045045 [5]: secretory pathway	2	2	248	138	11891	-4.06	0	0.25	0	GOSR2 SNPH
363	GO:0019722 [7]: calcium-mediated signaling	1	1	249	15	12014	-4.08	0	1.27	0.28	NUDT4
364	GO:0019751 [6]: polyol metabolism	1	1	249	15	12014	-4.08	0	1.27	0.28	GDPD1
365	GO:0030183 [5]: B-cell differentiation	1	1	249	15	12014	-4.08	0	1.27	0.28	GALNAC4S-6ST
366	GO:0007269 [4]: neurotransmitter secretion	1	1	249	15	12014	-4.08	0	1.27	0.28	SNPH
367	GO:0007623 [4]: circadian rhythm	1	1	249	15	12014	-4.08	0	1.27	0.28	HTR7
368	GO:0008629 [9]: induction of apoptosis by intracellular signals	1	1	249	15	12014	-4.08	0	1.27	0.28	CUL3
369	GO:0007160 [5]: cell-matrix adhesion	2	2	248	65	11964	-4.08	0	0.92	0.18	FXC1 PXN
370	GO:0006310 [6]: DNA recombination	2	2	248	66	11963	-4.09	0	0.91	0.17	GALNAC4S-6ST MLH3
371	GO:0006417 [6]: regulation of protein biosynthesis	1	1	249	106	11923	-4.09	0	0.12	0	CGI-09
372	GO:0043068 [6]: positive regulation of programmed cell death	2	2	248	129	11900	-4.11	0	0.29	0	CUL3 FADD
373	GO:0008285 [6]: negative regulation of cell proliferation	2	2	248	129	11900	-4.11	0	0.29	0	CDKN2C MDM2
374	GO:0043065 [7]: positive regulation of apoptosis	2	2	248	128	11901	-4.11	0	0.29	0	CUL3 FADD
375	GO:0000245 [8]: spliceosome assembly	1	1	249	16	12013	-4.11	0	1.22	0.26	GEMIN6
376	GO:0007611 [3]: learning and/or memory	1	1	249	16	12013	-4.11	0	1.22	0.26	FMR2
377	GO:0009084 [8]: glutamine family amino acid biosynthesis	1	1	249	16	12013	-4.11	0	1.22	0.26	NAGS
378	GO:0008202 [6]: steroid metabolism	2	2	248	127	11902	-4.12	0	0.3	0	HMGCR HSD17B1
379	GO:0015849 [5]: organic acid transport	2	2	248	71	11958	-4.13	0	0.82	0.15	FLJ90709 KIAA1613
380	GO:0046942 [6]: carboxylic acid transport	2	2	248	71	11958	-4.13	0	0.82	0.15	FLJ90709 KIAA1613
381	GO:0043069 [6]: negative regulation of programmed cell death	1	1	249	103	11926	-4.14	0	0.12	0	ANGPTL4
382	GO:0051188 [6]: cofactor biosynthesis	1	1	249	103	11926	-4.14	0	0.12	0	PANK1
383	GO:0009582 [6]: detection of abiotic stimulus	2	2	248	123	11906	-4.14	0	0.32	0	GATA3 TRPC3
384	GO:0040008 [4]: regulation of growth	1	1	249	102	11927	-4.14	0	0.13	0	CISH
385	GO:0043066 [7]: negative regulation of apoptosis	1	1	249	102	11927	-4.14	0	0.13	0	ANGPTL4
386	GO:0012502 [7]: induction of programmed cell death	2	2	248	121	11908	-4.15	0	0.33	0	CUL3 FADD
387	GO:0006917 [8]: induction of apoptosis	2	2	248	121	11908	-4.15	0	0.33	0	CUL3 FADD
388	GO:0030099 [4]: myeloid blood cell differentiation	1	1	249	17	12012	-4.16	0	1.17	0.24	TNFSF11
389	GO:0046822 [6]: regulation of nucleocytoplasmic transport	1	1	249	17	12012	-4.16	0	1.17	0.24	NUDT4
390	GO:0007222 [7]: frizzled signaling pathway	1	1	249	17	12012	-4.16	0	1.17	0.24	DIXDC1
391	GO:0042592 [3]: homeostasis	1	1	249	101	11928	-4.16	0	0.13	0	P2RY2
392	GO:0006913 [6]: nucleocytoplasmic transport	1	1	249	101	11928	-4.16	0	0.13	0	NUDT4
393	GO:0016064 [6]: humoral defense mechanism (sensu Vertebrata)	2	2	248	117	11912	-4.17	0	0.36	0	FADD PTE1
394	GO:0008284 [6]: positive regulation of cell proliferation	2	2	248	117	11912	-4.17	0	0.36	0	CUL3 FGF2
395	GO:0016568 [8]: chromatin modification	1	1	249	99	11930	-4.18	0	0.14	0	SAS10
396	GO:0019941 [9]: modification-dependent protein catabolism	2	2	248	112	11917	-4.19	0	0.39	0	USP30 USP51
397	GO:0006511 [10]: ubiquitin-dependent protein catabolism	2	2	248	112	11917	-4.19	0	0.39	0	USP30 USP51
398	GO:0006270 [8]: DNA replication initiation	1	1	249	18	12011	-4.19	0	1.13	0.24	ORC5L
399	GO:0006626 [8]: protein-mitochondrial targeting	1	1	249	18	12011	-4.19	0	1.13	0.24	FXC1
400	GO:0007131 [7]: meiotic recombination	1	1	249	18	12011	-4.19	0	1.13	0.24	MLH3
401	GO:0019735 [7]: antimicrobial humoral response (sensu Vertebrata)	2	2	248	83	11946	-4.19	0	0.66	0.08	FADD PTE1
402	GO:0043085 [4]: positive regulation of enzyme activity	2	2	248	84	11945	-4.19	0	0.64	0.07	CARD10 FGF2
403	GO:0009888 [5]: histogenesis	2	2	248	108	11921	-4.19	0	0.42	0	BMP4 DLL1
404	GO:0015674 [7]: di-, tri-valent inorganic cation transport	2	2	248	104	11925	-4.2	0	0.45	0	SLC40A1 TRPC3
405	GO:0019730 [6]: antimicrobial humoral response	2	2	248	85	11944	-4.2	0	0.63	0.07	FADD PTE1
406	GO:0007187 [7]: G-protein signaling, coupled to cyclic nucleotide second messenger	2	2	248	91	11938	-4.21	0	0.57	0.07	HTR1D HTR7
407	GO:0051239 [4]: regulation of organismal physiological process	2	2	248	93	11936	-4.21	0	0.55	0.06	GALNAC4S-6ST KCNJ12
408	GO:0019395 [7]: fatty acid oxidation	1	1	249	19	12010	-4.21	0	1.09	0.24	CPT2
409	GO:0006904 [7]: vesicle docking during exocytosis	1	1	249	19	12010	-4.21	0	1.09	0.24	SNPH
410	GO:0007602 [8]: phototransduction	1	1	249	19	12010	-4.21	0	1.09	0.24	TRPC3
411	GO:0051169 [6]: nuclear transport	1	1	249	94	11935	-4.23	0	0.15	0	NUDT4
412	GO:0001558 [4]: regulation of cell growth	1	1	249	94	11935	-4.23	0	0.15	0	CISH
413	GO:0009583 [7]: detection of light	1	1	249	20	12009	-4.25	0	1.05	0.24	TRPC3
414	GO:0019319 [8]: hexose biosynthesis	1	1	249	20	12009	-4.25	0	1.05	0.24	GALNAC4S-6ST
415	GO:0046165 [6]: alcohol biosynthesis	1	1	249	20	12009	-4.25	0	1.05	0.24	GALNAC4S-6ST
416	GO:0046364 [7]: monosaccharide biosynthesis	1	1	249	20	12009	-4.25	0	1.05	0.24	GALNAC4S-6ST
417	GO:0048278 [6]: vesicle docking	1	1	249	20	12009	-4.25	0	1.05	0.24	SNPH
418	GO:0006826 [9]: iron ion transport	1	1	249	20	12009	-4.25	0	1.05	0.24	SLC40A1
419	GO:0007266 [7]: Rho protein signal transduction	1	1	249	20	12009	-4.25	0	1.05	0.24	ARHGEF3
420	GO:0050982 [7]: detection of mechanical stimulus	1	1	249	92	11937	-4.25	0	0.16	0	GATA3
421	GO:0006092 [7]: main pathways of carbohydrate metabolism	1	1	249	92	11937	-4.25	0	0.16	0	HK2
422	GO:0050954 [6]: sensory perception of mechanical stimulus	1	1	249	91	11938	-4.26	0	0.16	0	GATA3
423	GO:0007605 [7]: perception of sound	1	1	249	91	11938	-4.26	0	0.16	0	GATA3
424	GO:0009792 [4]: embryonic development (sensu Metazoa)	1	1	249	21	12008	-4.27	0	1.01	0.24	DLL1
425	GO:0016044 [5]: membrane organization and biogenesis	1	1	249	21	12008	-4.27	0	1.01	0.24	FXC1
426	GO:0045137 [4]: development of primary sexual characteristics	1	1	249	21	12008	-4.27	0	1.01	0.24	HMGCR
427	GO:0006695 [8]: cholesterol biosynthesis	1	1	249	21	12008	-4.27	0	1.01	0.24	HMGCR
428	GO:0006944 [3]: membrane fusion	1	1	249	21	12008	-4.27	0	1.01	0.24	GOSR2
429	GO:0007127 [9]: meiosis I	1	1	249	21	12008	-4.27	0	1.01	0.24	MLH3
430	GO:0007128 [10]: meiotic prophase I	1	1	249	21	12008	-4.27	0	1.01	0.24	MLH3
431	GO:0008016 [5]: regulation of heart contraction rate	1	1	249	21	12008	-4.27	0	1.01	0.24	KCNJ12
432	GO:0008406 [5]: gonad development	1	1	249	21	12008	-4.27	0	1.01	0.24	HMGCR
433	GO:0006725 [5]: aromatic compound metabolism	1	1	249	89	11940	-4.27	0	0.17	0	ABHD6
434	GO:0006817 [8]: phosphate transport	1	1	249	89	11940	-4.27	0	0.17	0	SLC20A1
435	GO:0009108 [7]: coenzyme biosynthesis	1	1	249	89	11940	-4.27	0	0.17	0	PANK1
436	GO:0006888 [6]: ER to Golgi transport	1	1	249	22	12007	-4.29	0	0.97	0.21	GOSR2
437	GO:0019725 [4]: cell homeostasis	1	1	249	87	11942	-4.3	0	0.18	0	P2RY2
438	GO:0001775 [4]: cell activation	1	1	249	87	11942	-4.3	0	0.18	0	GALNAC4S-6ST
439	GO:0016052 [6]: carbohydrate catabolism	1	1	249	86	11943	-4.3	0	0.18	0	HK2
440	GO:0044275 [7]: cellular carbohydrate catabolism	1	1	249	86	11943	-4.3	0	0.18	0	HK2
441	GO:0045321 [5]: immune cell activation	1	1	249	86	11943	-4.3	0	0.18	0	GALNAC4S-6ST
442	GO:0006968 [4]: cellular defense response	1	1	249	86	11943	-4.3	0	0.18	0	ZNF148
443	GO:0007389 [3]: pattern specification	1	1	249	23	12006	-4.32	0	0.94	0.2	HOXB6
444	GO:0009416 [7]: response to light	1	1	249	23	12006	-4.32	0	0.94	0.2	TRPC3
445	GO:0016042 [5]: lipid catabolism	1	1	249	82	11947	-4.34	0	0.2	0	PAFAH2
446	GO:0006006 [8]: glucose metabolism	1	1	249	82	11947	-4.34	0	0.2	0	HK2
447	GO:0016126 [7]: sterol biosynthesis	1	1	249	25	12004	-4.35	0	0.88	0.17	HMGCR
448	GO:0042446 [6]: hormone biosynthesis	1	1	249	25	12004	-4.35	0	0.88	0.17	HSD17B1
449	GO:0044272 [6]: sulfur compound biosynthesis	1	1	249	25	12004	-4.35	0	0.88	0.17	SEPHS2
450	GO:0009893 [5]: positive regulation of metabolism	1	1	249	81	11948	-4.35	0	0.2	0	ANGPTL4
451	GO:0048015 [7]: phosphoinositide-mediated signaling	1	1	249	81	11948	-4.35	0	0.2	0	P2RY2
452	GO:0006644 [7]: phospholipid metabolism	1	1	249	80	11949	-4.36	0	0.21	0	GPAM
453	GO:0007200 [7]: G-protein signaling, coupled to IP3 second messenger (phospholipase C activating)	1	1	249	80	11949	-4.36	0	0.21	0	P2RY2
454	GO:0042113 [7]: B-cell activation	1	1	249	26	12003	-4.37	0	0.85	0.16	GALNAC4S-6ST
455	GO:0051052 [6]: regulation of DNA metabolism	1	1	249	26	12003	-4.37	0	0.85	0.16	GALNAC4S-6ST
456	GO:0000187 [6]: activation of MAPK	1	1	249	26	12003	-4.37	0	0.85	0.16	FGF2
457	GO:0007498 [3]: mesoderm development	1	1	249	26	12003	-4.37	0	0.85	0.16	BMP4
458	GO:0007265 [7]: Ras protein signal transduction	1	1	249	27	12002	-4.39	0	0.83	0.15	FGF2
459	GO:0050801 [4]: ion homeostasis	1	1	249	75	11954	-4.39	0	0.23	0	P2RY2
460	GO:0006873 [5]: cell ion homeostasis	1	1	249	75	11954	-4.39	0	0.23	0	P2RY2
461	GO:0043087 [4]: regulation of GTPase activity	1	1	249	28	12001	-4.4	0	0.8	0.15	GIT2
462	GO:0051249 [6]: regulation of lymphocyte activation	1	1	249	28	12001	-4.4	0	0.8	0.15	GALNAC4S-6ST
463	GO:0008624 [9]: induction of apoptosis by extracellular signals	1	1	249	28	12001	-4.4	0	0.8	0.15	FADD
464	GO:0016051 [6]: carbohydrate biosynthesis	1	1	249	73	11956	-4.41	0	0.24	0	GALNAC4S-6ST
465	GO:0017038 [6]: protein import	1	1	249	72	11957	-4.42	0	0.25	0	FXC1
466	GO:0019058 [3]: viral infectious cycle	1	1	249	29	12000	-4.42	0	0.77	0.14	ARHGAP28
467	GO:0048511 [3]: rhythmic process	1	1	249	29	12000	-4.42	0	0.77	0.14	HTR7
468	GO:0006446 [8]: regulation of translational initiation	1	1	249	29	12000	-4.42	0	0.77	0.14	CGI-09
469	GO:0007179 [8]: transforming growth factor beta receptor signaling pathway	1	1	249	29	12000	-4.42	0	0.77	0.14	ACVRL1
470	GO:0007398 [6]: ectoderm development	1	1	249	71	11958	-4.43	0	0.26	0	DLL1
471	GO:0018193 [8]: peptidyl-amino acid modification	1	1	249	30	11999	-4.43	0	0.75	0.12	LOC57168
472	GO:0030155 [4]: regulation of cell adhesion	1	1	249	30	11999	-4.43	0	0.75	0.12	DLL1
473	GO:0046649 [6]: lymphocyte activation	1	1	249	70	11959	-4.43	0	0.26	0	GALNAC4S-6ST
474	GO:0007610 [2]: behavior	1	1	249	70	11959	-4.43	0	0.26	0	FMR2
475	GO:0050865 [5]: regulation of cell activation	1	1	249	31	11998	-4.43	0	0.73	0.1	GALNAC4S-6ST
476	GO:0030098 [4]: lymphocyte differentiation	1	1	249	32	11997	-4.44	0	0.71	0.1	GALNAC4S-6ST
477	GO:0006367 [9]: transcription initiation from Pol II promoter	1	1	249	32	11997	-4.44	0	0.71	0.1	CDK9
478	GO:0051246 [5]: regulation of protein metabolism	1	1	249	67	11962	-4.45	0	0.28	0	MDM2
479	GO:0006445 [7]: regulation of translation	1	1	249	67	11962	-4.45	0	0.28	0	CGI-09
480	GO:0006816 [8]: calcium ion transport	1	1	249	66	11963	-4.45	0	0.29	0	TRPC3
481	GO:0046164 [6]: alcohol catabolism	1	1	249	65	11964	-4.46	0	0.3	0	HK2
482	GO:0046365 [7]: monosaccharide catabolism	1	1	249	65	11964	-4.46	0	0.3	0	HK2
483	GO:0046467 [7]: membrane lipid biosynthesis	1	1	249	65	11964	-4.46	0	0.3	0	GPAM
484	GO:0019320 [8]: hexose catabolism	1	1	249	64	11965	-4.46	0	0.3	0	HK2
485	GO:0006405 [7]: RNA-nucleus export	1	1	249	33	11996	-4.46	0	0.69	0.09	NUDT4
486	GO:0009187 [7]: cyclic nucleotide metabolism	1	1	249	33	11996	-4.46	0	0.69	0.09	NUDT4
487	GO:0050657 [6]: nucleic acid transport	1	1	249	34	11995	-4.47	0	0.67	0.08	NUDT4
488	GO:0050658 [6]: RNA transport	1	1	249	34	11995	-4.47	0	0.67	0.08	NUDT4
489	GO:0051236 [5]: establishment of RNA localization	1	1	249	34	11995	-4.47	0	0.67	0.08	NUDT4
490	GO:0006403 [4]: RNA localization	1	1	249	34	11995	-4.47	0	0.67	0.08	NUDT4
491	GO:0048193 [6]: Golgi vesicle transport	1	1	249	62	11967	-4.47	0	0.32	0	GOSR2
492	GO:0008544 [7]: epidermis development	1	1	249	62	11967	-4.47	0	0.32	0	DLL1
493	GO:0006752 [7]: group transfer coenzyme metabolism	1	1	249	63	11966	-4.47	0	0.31	0	PANK1
494	GO:0006730 [5]: one-carbon compound metabolism	1	1	249	35	11994	-4.47	0	0.65	0.07	MAT2A
495	GO:0007178 [7]: transmembrane receptor protein serine/threonine kinase signaling pathway	1	1	249	36	11993	-4.48	0	0.63	0.07	ACVRL1
496	GO:0009314 [6]: response to radiation	1	1	249	36	11993	-4.48	0	0.63	0.07	TRPC3
497	GO:0051049 [5]: regulation of transport	1	1	249	37	11992	-4.48	0	0.61	0.07	NUDT4
498	GO:0007254 [8]: JNK cascade	1	1	249	37	11992	-4.48	0	0.61	0.07	SH2D3C
499	GO:0016032 [2]: viral life cycle	1	1	249	38	11991	-4.48	0	0.59	0.07	ARHGAP28
500	GO:0051168 [7]: nuclear export	1	1	249	38	11991	-4.48	0	0.59	0.07	NUDT4
501	GO:0000041 [8]: transition metal ion transport	1	1	249	38	11991	-4.48	0	0.59	0.07	SLC40A1
502	GO:0000079 [5]: regulation of cyclin dependent protein kinase activity	1	1	249	38	11991	-4.48	0	0.59	0.07	HIS1
503	GO:0007548 [3]: sex differentiation	1	1	249	38	11991	-4.48	0	0.59	0.07	HMGCR
504	GO:0009064 [7]: glutamine family amino acid metabolism	1	1	249	38	11991	-4.48	0	0.59	0.07	NAGS
505	GO:0016125 [6]: sterol metabolism	1	1	249	60	11969	-4.49	0	0.33	0	HMGCR
506	GO:0046903 [3]: secretion	1	1	249	60	11969	-4.49	0	0.33	0	SNPH
507	GO:0006887 [6]: exocytosis	1	1	249	61	11968	-4.49	0	0.33	0	SNPH
508	GO:0016477 [5]: cell migration	1	1	249	59	11970	-4.49	0	0.34	0	HMGCR
509	GO:0006869 [5]: lipid transport	1	1	249	58	11971	-4.5	0	0.35	0	PCTP
510	GO:0001505 [7]: regulation of neurotransmitter levels	1	1	249	39	11990	-4.5	0	0.58	0.07	SNPH
511	GO:0006807 [4]: nitrogen compound metabolism	1	1	249	39	11990	-4.5	0	0.58	0.07	NAGS
512	GO:0006007 [9]: glucose catabolism	1	1	249	55	11974	-4.5	0	0.38	0	HK2
513	GO:0008203 [7]: cholesterol metabolism	1	1	249	55	11974	-4.5	0	0.38	0	HMGCR
514	GO:0015931 [5]: nucleobase, nucleoside, nucleotide and nucleic acid transport	1	1	249	41	11988	-4.5	0	0.55	0.06	NUDT4
515	GO:0050776 [5]: regulation of immune response	1	1	249	56	11973	-4.5	0	0.37	0	GALNAC4S-6ST
516	GO:0000086 [7]: G2/M transition of mitotic cell cycle	1	1	249	45	11984	-4.51	0	0.49	0.02	HIS1
517	GO:0006096 [8]: glycolysis	1	1	249	45	11984	-4.51	0	0.49	0.02	HK2
518	GO:0007126 [8]: meiosis	1	1	249	44	11985	-4.51	0	0.5	0.02	MLH3
519	GO:0006413 [8]: translational initiation	1	1	249	53	11976	-4.51	0	0.4	0	CGI-09
520	GO:0006352 [8]: transcription initiation	1	1	249	49	11980	-4.51	0	0.44	0	CDK9
521	GO:0008654 [8]: phospholipid biosynthesis	1	1	249	51	11978	-4.51	0	0.42	0	GPAM
522	GO:0042445 [5]: hormone metabolism	1	1	249	46	11983	-4.51	0	0.48	0.01	HSD17B1
523	GO:0008632 [7]: apoptotic program	1	1	249	46	11983	-4.51	0	0.48	0.01	CASP8
524	GO:0045595 [4]: regulation of cell differentiation	1	1	249	47	11982	-4.52	0	0.46	0.01	GALNAC4S-6ST
525	GO:0006986 [5]: response to unfolded protein	1	1	249	47	11982	-4.52	0	0.46	0.01	HSPA1A
